# Supplementary material for: The Shigella kinase effector OspG modulates host ubiquitin signaling to escape septin-cage entrapment
Source: Nat Commun. 2024 May 8;15:3890. doi: 10.1038/s41467-024-48205-4 (PMC11078946; doi:10.1038/s41467-024-48205-4)
Supplement: Supplementary file 4 — Supplementary Data 1 [file 41467_2024_48205_MOESM4_ESM.xlsx]

## Sheet: Phosphoproteomics
Spectral counts of phosphopeptides detected in cells expressing OspG or OspG K53A (four biological replicates). Pep_var_mod_pos: position of peptide modification, variable modifications as a string of digits, e.g. ’0.0001000.0′. Non-zero digits identify mods according to key in export header (1, oxidation; 2, phosphorylation). First and last positions are for terminus mods.
Reference	Description	Phosphopeptide	Pep_var_mod_pos	K53A_Exp1	K53A_Exp2	K53A_Exp3	K53A_Exp4	OspG_Exp1	OspG_Exp2	OspG_Exp3	OspG_Exp4
CAND1_HUMAN	Cullin-associated NEDD8-dissociated protein 1 OS=Homo sapiens GN=CAND1 PE=1 SV=2	VIRPLDQPSSFDATPYIK	0.000000000200000000.0	0	0	0	0	6	4	13	8
C1TC_HUMAN	C-1-tetrahydrofolate synthase, cytoplasmic OS=Homo sapiens GN=MTHFD1 PE=1 SV=3	AAQAPSSFQLLYDLK	0.000000200000000.0	1	0	1	0	7	5	9	7
LAP2B_HUMAN	Lamina-associated polypeptide 2, isoforms beta/gamma OS=Homo sapiens GN=TMPO PE=1 SV=2	HASPILPITEFSDIPR	0.0020000000000000.0	0	9	11	11	14	8	13	11
TPIS_HUMAN	Triosephosphate isomerase OS=Homo sapiens GN=TPI1 PE=1 SV=2	KQSLGELIGTLNAAK	0.002000000000000.0	8	102	74	36	231	36	64	32
UBA1_HUMAN	Ubiquitin-like modifier-activating enzyme 1 OS=Homo sapiens GN=UBA1 PE=1 SV=3	RVSGPDPKPGSNCSPAQSVLSEVPSVPTNGMAK	0.002000000000000000000000000000100.0	0	0	6	1	11	0	5	3
NF2IP_HUMAN	NFATC2-interacting protein OS=Homo sapiens GN=NFATC2IP PE=1 SV=1	KTEFLDLDNSPLSPPSPR	0.000000000000000200.0	0	7	13	9	11	8	13	9
STMN1_HUMAN	Stathmin OS=Homo sapiens GN=STMN1 PE=1 SV=3	SKESVPEFPLSPPK	0.00000000002000.0	0	15	28	25	11	18	25	26
ATX2L_HUMAN	Ataxin-2-like protein OS=Homo sapiens GN=ATXN2L PE=1 SV=2	GQSTGKGPPQSPVFEGVYNNSR	0.0000000000200000000000.0	0	0	2	2	11	1	1	0
SRRM1_HUMAN	Serine/arginine repetitive matrix protein 1 OS=Homo sapiens GN=SRRM1 PE=1 SV=2	KPPAPPSPVQSQSPSTNWSPAVPVKK	0.00000020000020000000000000.0	0	1	2	2	8	2	7	5
ZO2_HUMAN	Tight junction protein ZO-2 OS=Homo sapiens GN=TJP2 PE=1 SV=1	KVQVAALQASPPLDQDDR	0.000000000200000000.0	0	4	7	5	10	4	7	5
RBM25_HUMAN	RNA-binding protein 25 OS=Homo sapiens GN=RBM25 PE=1 SV=3	LGASNSPGQPNSVKR	0.000002000000000.0	1	9	19	13	19	12	16	16
UBA1_HUMAN	Ubiquitin-like modifier-activating enzyme 1 OS=Homo sapiens GN=UBA1 PE=1 SV=3	RVSGPDPKPGSNCSPAQSVLSEVPSVPTNGMAK	0.002000000000000000000000000000000.0	0	0	7	0	9	0	16	0
CRTC3_HUMAN	CREB-regulated transcription coactivator 3 OS=Homo sapiens GN=CRTC3 PE=1 SV=2	LTQYHGGSLPNVSQLR	0.0000000200000000.0	0	2	8	3	8	4	10	6
PHF8_HUMAN	Histone lysine demethylase PHF8 OS=Homo sapiens GN=PHF8 PE=1 SV=3	RPSVGSQSNQAGQGK	0.002000000000000.0	0	2	8	6	9	3	0	10
SYRC_HUMAN	Arginyl-tRNA synthetase, cytoplasmic OS=Homo sapiens GN=RARS PE=1 SV=2	IVFVPGCSIPLTIVK	0.000000020000000.0	0	0	0	0	2	0	5	3
SENP3_HUMAN	Sentrin-specific protease 3 OS=Homo sapiens GN=SENP3 PE=1 SV=2	NHLSPQQGGATPQVPSPCCR	0.00020000000000000000.0	0	0	0	0	9	0	0	0
ACLY_HUMAN	ATP-citrate synthase OS=Homo sapiens GN=ACLY PE=1 SV=3	AKPAMPQDSVPSPR	0.00001000000200.0	0	8	13	13	9	11	11	9
PRP4B_HUMAN	Serine/threonine-protein kinase PRP4 homolog OS=Homo sapiens GN=PRPF4B PE=1 SV=2	LCDFGSASHVADNDITPYLVSR	0.0000000000000000030000.0	1	1	9	1	14	1	8	5
MYPT1_HUMAN	Protein phosphatase 1 regulatory subunit 12A OS=Homo sapiens GN=PPP1R12A PE=1 SV=1	KTGSYGALAEITASK	0.000200000000000.0	0	2	10	3	8	3	10	6
TACC3_HUMAN	Transforming acidic coiled-coil-containing protein 3 OS=Homo sapiens GN=TACC3 PE=1 SV=1	HGGVCAPAAVATSPPGAIPK	0.00000000000020000000.0	0	0	4	0	6	0	6	3
DOCK7_HUMAN	Dedicator of cytokinesis protein 7 OS=Homo sapiens GN=DOCK7 PE=1 SV=4	KQISGQYSGSPQLLK	0.000000000200000.0	0	7	6	5	9	3	6	5
LRRF2_HUMAN	Leucine-rich repeat flightless-interacting protein 2 OS=Homo sapiens GN=LRRFIP2 PE=1 SV=1	RGSGDTSSLIDPDTSLSELR	0.00200000000000000000.0	0	3	3	4	9	3	2	3
4EBP1_HUMAN	Eukaryotic translation initiation factor 4E-binding protein 1 OS=Homo sapiens GN=EIF4EBP1 PE=1 SV=3	RVVLGDGVQLPPGDYSTTPGGTLFSTTPGGTR	0.00000000000000000000020000000000.0	0	8	10	7	9	4	7	6
NCOA7_HUMAN	Nuclear receptor coactivator 7 OS=Homo sapiens GN=NCOA7 PE=1 SV=2	SASLDSPVLLVIK	0.0020000000000.0	0	0	0	0	1	1	5	3
NIPBL_HUMAN	Nipped-B-like protein OS=Homo sapiens GN=NIPBL PE=1 SV=2	GSRPPLILQSQSLPCSSPR	0.0000000000000000200.0	0	0	7	2	8	0	6	3
RGPD3_HUMAN	RanBP2-like and GRIP domain-containing protein 3 OS=Homo sapiens GN=RGPD3 PE=2 SV=1	AVVSPPK	0.0002000.0	0	0	3	0	0	0	4	8
SAAL1_HUMAN	Protein SAAL1 OS=Homo sapiens GN=SAAL1 PE=1 SV=2	NPSPPPPGR	0.002000000.0	0	0	0	3	0	0	8	4
K1522_HUMAN	Uncharacterized protein KIAA1522 OS=Homo sapiens GN=KIAA1522 PE=1 SV=2	KPSVGVPPPASPSYPR	0.0000000000200000.0	0	9	16	11	8	11	16	12
P4K2A_HUMAN	Phosphatidylinositol 4-kinase type 2-alpha OS=Homo sapiens GN=PI4K2A PE=1 SV=1	VAAAAGSGPSPPGSPGHDRER	0.000000000200020000000.0	0	3	5	5	8	5	4	4
NPM_HUMAN	Nucleophosmin OS=Homo sapiens GN=NPM1 PE=1 SV=2	MSVQPTVSLGGFEITPPVVLR	0.100000020000000000000.0	2	1	0	1	2	4	5	4
IMA2_HUMAN	Importin subunit alpha-2 OS=Homo sapiens GN=KPNA2 PE=1 SV=1	RNVSSFPDDATSPLQENR	0.000000000002000000.0	0	1	0	0	8	1	0	0
HNRH2_HUMAN	Heterogeneous nuclear ribonucleoprotein H2 OS=Homo sapiens GN=HNRNPH2 PE=1 SV=1	HTGPNSPDTANDGFVR	0.0000000020000000.0	0	5	9	2	7	6	7	6
SRRM2_HUMAN	Serine/arginine repetitive matrix protein 2 OS=Homo sapiens GN=SRRM2 PE=1 SV=2	ELSNSPLRENSFGSPLEFR	0.0000200000000000000.0	0	6	20	7	8	6	16	8
EF1D_HUMAN	Elongation factor 1-delta OS=Homo sapiens GN=EEF1D PE=1 SV=5	ATAPQTQHVSPMR	0.0000000002010.0	0	1	5	3	7	2	12	1
HNRPK_HUMAN	Heterogeneous nuclear ribonucleoprotein K OS=Homo sapiens GN=HNRNPK PE=1 SV=1	IILDLISESPIKGR	0.00000000200000.0	0	3	11	4	8	5	5	2
TRI33_HUMAN	E3 ubiquitin-protein ligase TRIM33 OS=Homo sapiens GN=TRIM33 PE=1 SV=2	QSGLSSLVNGKSPIR	0.000000000002000.0	0	2	13	8	8	1	9	11
ROA1_HUMAN	Heterogeneous nuclear ribonucleoprotein A1 OS=Homo sapiens GN=HNRNPA1 PE=1 SV=5	SSGPYGGGGQYFAKPR	0.0200000000000000.0	0	1	3	1	7	3	1	1
SRRM2_HUMAN	Serine/arginine repetitive matrix protein 2 OS=Homo sapiens GN=SRRM2 PE=1 SV=2	CRSPGMLEPLGSSR	0.00200100000000.0	0	0	5	0	8	0	1	0
SRRM2_HUMAN	Serine/arginine repetitive matrix protein 2 OS=Homo sapiens GN=SRRM2 PE=1 SV=2	MAPALSGANLTSPR	0.10000000002000.0	0	1	7	0	2	3	8	5
KDM2B_HUMAN	Lysine-specific demethylase 2B OS=Homo sapiens GN=KDM2B PE=1 SV=1	VISRPPPSVSPPK	0.0000000002000.0	0	3	6	6	7	4	9	7
TOP2B_HUMAN	DNA topoisomerase 2-beta OS=Homo sapiens GN=TOP2B PE=1 SV=3	KVVEAVNSDSDSEFGIPK	0.000000020200000000.0	0	1	0	3	0	2	7	3
PUM1_HUMAN	Pumilio homolog 1 OS=Homo sapiens GN=PUM1 PE=1 SV=3	RDSLTGSSDLYKR	0.0020000000000.0	0	0	1	1	2	3	4	4
RENT1_HUMAN	Regulator of nonsense transcripts 1 OS=Homo sapiens GN=UPF1 PE=1 SV=2	GNTSGSHIVNHLVR	0.00020000000000.0	0	0	0	0	3	2	2	2
UBP10_HUMAN	Ubiquitin carboxyl-terminal hydrolase 10 OS=Homo sapiens GN=USP10 PE=1 SV=2	NHSVNEEEQEEQGEGSEDEWEQVGPR	0.00000000000000020000000000.0	0	0	0	0	5	1	1	2
LA_HUMAN	Lupus La protein OS=Homo sapiens GN=SSB PE=1 SV=2	TKFASDDEHDEHDENGATGPVKR	0.00002000000000000000000.0	0	3	7	4	7	5	6	5
SRRM2_HUMAN	Serine/arginine repetitive matrix protein 2 OS=Homo sapiens GN=SRRM2 PE=1 SV=2	SRTPPSAPSQSR	0.002000000000.0	0	2	9	3	8	0	7	2
SLTM_HUMAN	SAFB-like transcription modulator OS=Homo sapiens GN=SLTM PE=1 SV=2	AGAGMITQHSSNASPINR	0.000010000000020000.0	0	2	8	5	7	5	4	3
ASPP2_HUMAN	Apoptosis-stimulating of p53 protein 2 OS=Homo sapiens GN=TP53BP2 PE=1 SV=2	RSSITEPEGPNGPNIQK	0.00200000000000000.0	0	0	2	1	6	1	3	2
YAP1_HUMAN	65 kDa Yes-associated protein OS=Homo sapiens GN=YAP1 PE=1 SV=1	AHSSPASLQLGAVSPGTLTPTGVVSGPAATPTAQHLR	0.0020000000000000000000000000000000000.0	0	4	7	7	7	5	12	3
AMOT_HUMAN	Angiomotin OS=Homo sapiens GN=AMOT PE=1 SV=1	AHPPVTSAPLSPPQPNDLYK	0.00000000002000000000.0	0	2	23	12	6	6	22	17
CA144_HUMAN	UPF0485 protein C1orf144 OS=Homo sapiens GN=C1orf144 PE=1 SV=1	SKSPPKVPIVIQDDSLPAGPPPQIR	0.0020000000000000000000000.0	0	2	3	3	6	4	6	4
PSMF1_HUMAN	Proteasome inhibitor PI31 subunit OS=Homo sapiens GN=PSMF1 PE=1 SV=2	FDPFGPIGTSPPGPNPDHLPPPGYDDMYL	0.00000000020000000000000000100.0	0	0	0	6	0	4	4	2
EDC4_HUMAN	Enhancer of mRNA-decapping protein 4 OS=Homo sapiens GN=EDC4 PE=1 SV=1	TRSPDVISSASTALSQDIPEIASEALSR	0.0000000020000000000000000000.0	1	2	0	0	3	0	3	4
IF2P_HUMAN	Eukaryotic translation initiation factor 5B OS=Homo sapiens GN=EIF5B PE=1 SV=4	NKPGPNIESGNEDDDASFK	0.0000000020000000000.0	1	6	11	13	14	6	13	11
SRRM1_HUMAN	Serine/arginine repetitive matrix protein 1 OS=Homo sapiens GN=SRRM1 PE=1 SV=2	EKTPELPEPSVK	0.002000000000.0	0	1	10	6	5	5	10	6
NFX1_HUMAN	Transcriptional repressor NF-X1 OS=Homo sapiens GN=NFX1 PE=1 SV=2	NYSSPPPCHLSR	0.000200000000.0	0	0	3	1	6	0	6	2
NOP56_HUMAN	Nucleolar protein 56 OS=Homo sapiens GN=NOP56 PE=1 SV=4	SFSKEELMSSDLEETAGSTSIPK	0.00000001020000000000000.0	0	0	1	1	2	3	3	4
NFM_HUMAN	Neurofilament medium polypeptide OS=Homo sapiens GN=NEFM PE=1 SV=3	AKSPVPKSPVEEAK	0.00200002000000.0	0	0	0	0	3	0	2	3
SRRM2_HUMAN	Serine/arginine repetitive matrix protein 2 OS=Homo sapiens GN=SRRM2 PE=1 SV=2	SRTPPSAPSQSR	0.200000000000.0	0	0	0	0	4	0	3	1
CCD86_HUMAN	Coiled-coil domain-containing protein 86 OS=Homo sapiens GN=CCDC86 PE=1 SV=1	LGGLRPESPESLTSVSR	0.00000002000000000.0	0	7	14	9	7	8	13	8
ELYS_HUMAN	Protein ELYS OS=Homo sapiens GN=AHCTF1 PE=1 SV=3	SLPSSSQLKGSPQAISR	0.00000000002000000.0	0	3	6	5	7	3	5	5
CK059_HUMAN	RhoA activator C11orf59 OS=Homo sapiens GN=C11orf59 PE=1 SV=2	KLLLDPSSPPTK	0.000000020000.0	0	8	9	8	7	6	8	7
MA7D2_HUMAN	MAP7 domain-containing protein 2 OS=Homo sapiens GN=MAP7D2 PE=1 SV=1	LSSSTVAISYSPDR	0.00020000000000.0	0	2	1	0	4	1	4	2
SLTM_HUMAN	SAFB-like transcription modulator OS=Homo sapiens GN=SLTM PE=1 SV=2	AGAGMITQHSSNASPINR	0.000000000000020000.0	0	0	2	0	6	0	5	0
PO210_HUMAN	Nuclear pore membrane glycoprotein 210 OS=Homo sapiens GN=NUP210 PE=1 SV=3	KASPPSGLWSPAYASH	0.0020000000000000.0	0	1	8	3	7	1	6	2
SRRM1_HUMAN	Serine/arginine repetitive matrix protein 1 OS=Homo sapiens GN=SRRM1 PE=1 SV=2	TASPPPPPKR	0.0020000000.0	0	2	3	1	6	0	9	1
RAB12_HUMAN	Putative Ras-related protein Rab-12 OS=Homo sapiens GN=RAB12 PE=5 SV=3	RAGGGGGLGAGSPALSGGQGR	0.000000000002000000000.0	0	2	3	2	6	5	2	2
MAP1S_HUMAN	Microtubule-associated protein 1S OS=Homo sapiens GN=MAP1S PE=1 SV=2	KAVPMAPAPASPGSSNDSSAR	0.000010000020000000000.0	0	0	3	0	6	1	0	1
ELL_HUMAN	RNA polymerase II elongation factor ELL OS=Homo sapiens GN=ELL PE=1 SV=1	KLCQPQSTGSLLGDPAASSPPGER	0.000000000000000000200000.0	0	0	1	0	5	0	4	0
REQU_HUMAN	Zinc finger protein ubi-d4 OS=Homo sapiens GN=DPF2 PE=1 SV=2	ILEPDDFLDDLDDEDYEEDTPKRR	0.000000000000000000020000.0	0	0	1	0	0	6	1	1
GRLF1_HUMAN	Glucocorticoid receptor DNA-binding factor 1 OS=Homo sapiens GN=GRLF1 PE=1 SV=2	AGSPLCNSNLQDSEEDIEPSYSLFR	0.0020000000000000000000000.0	0	0	0	0	0	0	6	1
RSF1_HUMAN	Remodeling and spacing factor 1 OS=Homo sapiens GN=RSF1 PE=1 SV=2	LSDDFDSPVKGPLCK	0.000000200000000.0	0	1	8	3	6	0	10	6
CLAP1_HUMAN	CLIP-associating protein 1 OS=Homo sapiens GN=CLASP1 PE=1 SV=1	SRSDIDVNAAASAK	0.00200000000000.0	1	4	8	8	11	8	12	9
LIMA1_HUMAN	LIM domain and actin-binding protein 1 OS=Homo sapiens GN=LIMA1 PE=1 SV=1	LRSPPEALVQGR	0.002000000000.0	0	2	9	5	6	2	9	8
CJ047_HUMAN	Uncharacterized protein C10orf47 OS=Homo sapiens GN=C10orf47 PE=1 SV=2	APSPPVEHPR	0.0020000000.0	0	4	11	8	6	7	8	8
CE170_HUMAN	Centrosomal protein of 170 kDa OS=Homo sapiens GN=CEP170 PE=1 SV=1	LGSLSARSDSEATISR	0.0000000200000000.0	0	0	4	3	5	2	3	2
LYST_HUMAN	Lysosomal-trafficking regulator OS=Homo sapiens GN=LYST PE=1 SV=3	SRSLPAFPTSSLLTQSQK	0.002000000000000000.0	0	1	5	0	5	1	2	2
AKTIP_HUMAN	AKT-interacting protein OS=Homo sapiens GN=AKTIP PE=1 SV=1	TLTGDVKTSPPR	0.000000002000.0	0	2	2	4	4	5	7	5
RBM10_HUMAN	RNA-binding protein 10 OS=Homo sapiens GN=RBM10 PE=1 SV=3	HRHSPTGPPGFPR	0.0002000000000.0	9	4	1	0	6	6	5	4
MGAP_HUMAN	MAX gene-associated protein OS=Homo sapiens GN=MGA PE=1 SV=2	VVNANQNASPNVPGKR	0.0000000020000000.0	0	3	2	3	6	3	3	2
EFHD2_HUMAN	EF-hand domain-containing protein D2 OS=Homo sapiens GN=EFHD2 PE=1 SV=1	RADLNQGIGEPQSPSR	0.0000000000000020.0	0	2	1	3	5	3	3	2
EMD_HUMAN	Emerin OS=Homo sapiens GN=EMD PE=1 SV=1	RLSPPSSSAASSYSFSDLNSTR	0.0020000000000000000000.0	0	6	5	1	6	3	3	2
NFAC4_HUMAN	Nuclear factor of activated T-cells, cytoplasmic 4 OS=Homo sapiens GN=NFATC4 PE=1 SV=2	RGSLGEEGSEPPPPPPLPLAR	0.002000000000000000000.0	4	2	0	1	4	4	5	2
MYO9B_HUMAN	Myosin-IXb OS=Homo sapiens GN=MYO9B PE=1 SV=2	VQEKPDSPGGSTQIQR	0.0000002000000000.0	0	1	3	2	5	1	6	4
MORC2_HUMAN	MORC family CW-type zinc finger protein 2 OS=Homo sapiens GN=MORC2 PE=1 SV=2	KTESPIKLSPATPSR	0.000200000000000.0	3	3	1	0	2	1	6	4
SKA3_HUMAN	Spindle and kinetochore-associated protein 3 OS=Homo sapiens GN=SKA3 PE=1 SV=2	SPRSPQLSDFGLER	0.00020000000000.0	0	0	2	2	4	2	4	2
ZN609_HUMAN	Zinc finger protein 609 OS=Homo sapiens GN=ZNF609 PE=1 SV=2	AEADKIYSFTDNAPSPSIGGSSR	0.00000000000000200000000.0	0	0	2	2	5	2	1	1
DPOA2_HUMAN	DNA polymerase alpha subunit B OS=Homo sapiens GN=POLA2 PE=1 SV=2	SPHQLLSPSSFSPSATPSQK	0.00000000000200000000.0	0	0	1	2	5	2	0	1
SRA1_HUMAN	Steroid receptor RNA activator 1 OS=Homo sapiens GN=SRA1 PE=1 SV=1	VPASETSPGPPPMGPPPPSSK	0.000000200000100000000.0	0	0	0	0	5	1	1	0
4ET_HUMAN	Eukaryotic translation initiation factor 4E transporter OS=Homo sapiens GN=EIF4ENIF1 PE=1 SV=2	IPSPIGFTPGPQQLLGDPFQGMR	0.00200000000000000000000.0	0	0	0	0	0	0	6	0
K2C1_HUMAN	Keratin, type II cytoskeletal 1 OS=Homo sapiens GN=KRT1 PE=1 SV=6	SGGGFSSGSAGIINYQR	0.00000000200000000.0	0	0	0	0	0	0	6	0
ACLY_HUMAN	ATP-citrate synthase OS=Homo sapiens GN=ACLY PE=1 SV=3	AKPAMPQDSVPSPR	0.00000000000200.0	0	0	10	2	5	0	14	5
NOP2_HUMAN	Putative ribosomal RNA methyltransferase NOP2 OS=Homo sapiens GN=NOP2 PE=1 SV=2	GTDTQTPAVLSPSKTQATLKPK	0.0000000000200000000000.0	0	8	11	8	6	7	13	6
BCLF1_HUMAN	Bcl-2-associated transcription factor 1 OS=Homo sapiens GN=BCLAF1 PE=1 SV=2	DLFDYSPPLHK	0.00000200000.0	1	10	15	11	12	10	12	11
WDR7_HUMAN	WD repeat-containing protein 7 OS=Homo sapiens GN=WDR7 PE=2 SV=2	ARGSPPTSSNIVQGQIK	0.00020000000000000.0	0	2	3	3	5	4	4	4
KHDR1_HUMAN	KH domain-containing, RNA-binding, signal transduction-associated protein 1 OS=Homo sapiens GN=KHDRBS1 PE=1 SV=1	SGSMDPSGAHPSVR	0.00210000000000.0	0	4	10	6	6	4	10	4
MDC1_HUMAN	Mediator of DNA damage checkpoint protein 1 OS=Homo sapiens GN=MDC1 PE=1 SV=3	GPGAPGLAHLQESQAGSDTDVEEGKAPQAVPLEK	0.0000000000000000200000000000000000.0	0	0	1	3	3	2	4	2
CLAP1_HUMAN	CLIP-associating protein 1 OS=Homo sapiens GN=CLASP1 PE=1 SV=1	SSSPGKLLGSGYGGLTGGSSR	0.002000000000000000000.0	0	4	5	4	6	5	2	4
PURB_HUMAN	Transcriptional activator protein Pur-beta OS=Homo sapiens GN=PURB PE=1 SV=3	DSLGDFIEHYAQLGPSSPEQLAAGAEEGGGPR	0.00000000000000002000000000000000.0	1	0	0	5	2	3	3	3
RBM10_HUMAN	RNA-binding protein 10 OS=Homo sapiens GN=RBM10 PE=1 SV=3	LASDDRPSPPR	0.00000002000.0	0	7	15	12	6	6	16	8
WDR44_HUMAN	WD repeat-containing protein 44 OS=Homo sapiens GN=WDR44 PE=1 SV=1	GKELSDQATASPIVAR	0.0000000000200000.0	0	5	8	7	6	4	7	6
CING_HUMAN	Cingulin OS=Homo sapiens GN=CGN PE=1 SV=2	SHSQASLAGPGPVDPSNR	0.002000000000000000.0	0	4	2	2	5	4	4	3
CJ047_HUMAN	Uncharacterized protein C10orf47 OS=Homo sapiens GN=C10orf47 PE=1 SV=2	AQVLATIHGHAGAFPAAGDAGEGAPGGGSSPER	0.000000000000000000000000000002000.0	0	1	1	2	4	4	2	1
SMC4_HUMAN	Structural maintenance of chromosomes protein 4 OS=Homo sapiens GN=SMC4 PE=1 SV=2	EEGPPPPSPDGASSDAEPEPPSGR	0.000000000000020000000000.0	1	0	0	0	0	1	3	3
I2BP2_HUMAN	Interferon regulatory factor 2-binding protein 2 OS=Homo sapiens GN=IRF2BP2 PE=1 SV=2	LEEPPELNRQSPNPR	0.000000000020000.0	0	0	4	0	2	2	1	3
SNW1_HUMAN	SNW domain-containing protein 1 OS=Homo sapiens GN=SNW1 PE=1 SV=1	GPPSPPAPVMHSPSR	0.000200000000000.0	0	0	5	0	5	0	11	0
HUWE1_HUMAN	E3 ubiquitin-protein ligase HUWE1 OS=Homo sapiens GN=HUWE1 PE=1 SV=3	AGSSTPGDAPPAVAEVQGR	0.0020000000000000000.0	3	4	4	0	6	7	9	4
PI4KB_HUMAN	Phosphatidylinositol 4-kinase beta OS=Homo sapiens GN=PI4KB PE=1 SV=1	SKSDATASISLSSNLK	0.2000000000000000.0	0	2	1	2	3	6	3	4
HNRPK_HUMAN	Heterogeneous nuclear ribonucleoprotein K OS=Homo sapiens GN=HNRNPK PE=1 SV=1	KIIPTLEEGLQLPSPTATSQLPLESDAVECLNYQHYK	0.0000000000000200000000000000000000000.0	0	0	2	2	0	5	3	3
UBXN1_HUMAN	UBX domain-containing protein 1 OS=Homo sapiens GN=UBXN1 PE=1 SV=2	YGGSVGSQPPPVAPEPGPVPSSPSQEPPTKR	0.0000000000000000000000020000000.0	3	0	0	1	3	3	2	3
RBP2_HUMAN	E3 SUMO-protein ligase RanBP2 OS=Homo sapiens GN=RANBP2 PE=1 SV=2	YSLSPSK	0.0002000.0	0	0	1	1	0	0	2	10
CUL4B_HUMAN	Cullin-4B OS=Homo sapiens GN=CUL4B PE=1 SV=3	MAEESSSSSSSSSPTAATSQQQQLK	0.1000000000000020000000000.0	2	0	0	0	4	2	3	1
LIMD1_HUMAN	LIM domain-containing protein 1 OS=Homo sapiens GN=LIMD1 PE=1 SV=1	VSPGLPSPNLENGAPAVGPVQPR	0.00000020000000000000000.0	0	0	1	0	2	1	4	2
4EBP1_HUMAN	Eukaryotic translation initiation factor 4E-binding protein 1 OS=Homo sapiens GN=EIF4EBP1 PE=1 SV=3	VVLGDGVQLPPGDYSTTPGGTLFSTTPGGTR	0.0000000000000020000000000000020.0	0	0	1	0	0	1	5	3
SNW1_HUMAN	SNW domain-containing protein 1 OS=Homo sapiens GN=SNW1 PE=1 SV=1	GPPSPPAPVMHSPSRK	0.0002000000020000.0	0	0	1	0	5	0	2	0
P121C_HUMAN	Nuclear envelope pore membrane protein POM 121C OS=Homo sapiens GN=POM121C PE=1 SV=2	SSSMSSLTGAYTSGIPSSSR	0.00210000000000000000.0	0	0	0	0	2	2	1	2
DDX39_HUMAN	ATP-dependent RNA helicase DDX39 OS=Homo sapiens GN=DDX39 PE=1 SV=2	GSYVSIHSSGFR	0.000020000000.0	0	0	0	0	4	0	2	0
PRCC_HUMAN	Proline-rich protein PRCC OS=Homo sapiens GN=PRCC PE=1 SV=1	LQPPPPLPFGLGGFPPPPGVSPAEAAGVGEGLGLGLPSPR	0.0000000000000000000000000000000000000200.0	0	0	0	0	0	0	1	5
VAMP4_HUMAN	Vesicle-associated membrane protein 4 OS=Homo sapiens GN=VAMP4 PE=1 SV=2	RNLLEDDSDEEEDFFLR	0.00000002000000000.0	0	0	0	0	0	4	0	2
IRS4_HUMAN	Insulin receptor substrate 4 OS=Homo sapiens GN=IRS4 PE=1 SV=1	RVPRPPEREDSDNDDDTHVR	0.00000000002000000000.0	0	0	0	0	5	1	0	0
S11IP_HUMAN	Serine/threonine-protein kinase 11-interacting protein OS=Homo sapiens GN=STK11IP PE=1 SV=2	AKNSPPQAPSTR	0.000200000000.0	0	4	6	7	5	6	9	5
ELF4_HUMAN	ETS-related transcription factor Elf-4 OS=Homo sapiens GN=ELF4 PE=1 SV=1	SPTPAPFSPFNPTSLIK	0.20000000000000000.0	0	1	1	3	4	2	3	2
TOP2B_HUMAN	DNA topoisomerase 2-beta OS=Homo sapiens GN=TOP2B PE=1 SV=3	ASPITNDGEDEFVPSDGLDKDEYTFSPGK	0.00000000000000000000000002000.0	0	0	0	3	1	0	5	2
SG269_HUMAN	Tyrosine-protein kinase SgK269 OS=Homo sapiens GN=SGK269 PE=1 SV=4	TDQEAPNASQPTPPPLPK	0.000000000002000000.0	1	0	4	1	2	3	10	3
RGPD5_HUMAN	RanBP2-like and GRIP domain-containing protein 5 OS=Homo sapiens GN=RGPD5 PE=1 SV=3	LLPVINTMLQLSPEEK	0.0000000100020000.0	0	2	0	4	2	0	4	5
ZCH18_HUMAN	Zinc finger CCCH domain-containing protein 18 OS=Homo sapiens GN=ZC3H18 PE=1 SV=2	KLGVSVSPSR	0.0000002000.0	0	1	2	0	3	0	2	3
SMAP2_HUMAN	Stromal membrane-associated protein 2 OS=Homo sapiens GN=SMAP2 PE=1 SV=1	DLDLLASVPSPSSSGSR	0.00000000020000000.0	1	0	1	0	0	2	3	3
PGM2L_HUMAN	Glucose 1,6-bisphosphate synthase OS=Homo sapiens GN=PGM2L1 PE=1 SV=2	AVAGVMITASHNR	0.0000010002000.0	0	0	1	0	4	2	0	0
GPTC8_HUMAN	G patch domain-containing protein 8 OS=Homo sapiens GN=GPATCH8 PE=1 SV=2	KPSVSEEVQATPNK	0.00200000000000.0	0	0	2	3	5	0	2	4
KIF1A_HUMAN	Kinesin-like protein KIF1A OS=Homo sapiens GN=KIF1A PE=2 SV=2	SDSLILDHQWELEK	0.00200000000000.0	0	0	2	3	5	0	4	1
SRRM2_HUMAN	Serine/arginine repetitive matrix protein 2 OS=Homo sapiens GN=SRRM2 PE=1 SV=2	CRSPGMLEPLGSSR	0.00200000000000.0	0	0	3	0	5	0	4	0
NUPL2_HUMAN	Nucleoporin-like protein 2 OS=Homo sapiens GN=NUPL2 PE=1 SV=1	SPAASSFGSPGFSGLPASLATGPVR	0.0000000020000000000000000.0	1	2	0	0	1	0	5	1
TB10B_HUMAN	TBC1 domain family member 10B OS=Homo sapiens GN=TBC1D10B PE=1 SV=2	RASAGPAPGPVVTAEGLHPSLPSPTGNSTPLGSSK	0.00200000000000000000000000000000000.0	0	3	5	4	5	3	6	4
PEBP1_HUMAN	Phosphatidylethanolamine-binding protein 1 OS=Homo sapiens GN=PEBP1 PE=1 SV=3	NRPTSISWDGLDSGK	0.000020000000000.0	0	0	5	2	4	2	3	1
VDAC1_HUMAN	Voltage-dependent anion-selective channel protein 1 OS=Homo sapiens GN=VDAC1 PE=1 SV=2	LTFDSSFSPNTGKK	0.00000002000000.0	0	4	8	6	5	5	5	7
TFPT_HUMAN	TCF3 fusion partner OS=Homo sapiens GN=TFPT PE=1 SV=1	RTPAPPEPGSPAPGEGPSGR	0.00000000020000000000.0	0	2	4	4	5	2	4	4
SRRM1_HUMAN	Serine/arginine repetitive matrix protein 1 OS=Homo sapiens GN=SRRM1 PE=1 SV=2	APQTSSSPPPVRR	0.0000200000000.0	0	1	6	1	2	4	6	4
PAXI_HUMAN	Paxillin OS=Homo sapiens GN=PXN PE=1 SV=2	FIHQQPQSSSPVYGSSAK	0.000000000200000000.0	0	2	2	1	5	2	2	1
SNTB2_HUMAN	Beta-2-syntrophin OS=Homo sapiens GN=SNTB2 PE=1 SV=1	GPAGEAGASPPVRR	0.00000000200000.0	0	0	4	0	0	0	4	5
PATL1_HUMAN	Protein PAT1 homolog 1 OS=Homo sapiens GN=PATL1 PE=1 SV=2	RSTSPIIGSPPVR	0.0002000000000.0	0	1	0	1	3	1	2	2
U2AF2_HUMAN	Splicing factor U2AF 65 kDa subunit OS=Homo sapiens GN=U2AF2 PE=1 SV=4	AFNLVKDSATGLSK	0.00000002000000.0	0	0	1	0	1	1	3	3
PUM2_HUMAN	Pumilio homolog 2 OS=Homo sapiens GN=PUM2 PE=1 SV=2	SGQGFHGNSEVNAILSPR	0.000000000000000200.0	0	1	0	1	5	1	0	1
UIMC1_HUMAN	BRCA1-A complex subunit RAP80 OS=Homo sapiens GN=UIMC1 PE=1 SV=2	SSETGAFRVPSPGMEEAGCSR	0.000000000020000000000.0	0	0	1	0	3	0	5	0
CTNB1_HUMAN	Catenin beta-1 OS=Homo sapiens GN=CTNNB1 PE=1 SV=1	RTSMGGTQQQFVEGVR	0.0020000000000000.0	0	0	1	0	4	0	3	0
DCP1A_HUMAN	mRNA-decapping enzyme 1A OS=Homo sapiens GN=DCP1A PE=1 SV=1	HAPTYTIPLSPVLSPTLPAEAPTAQVPPSLPR	0.00003000000002000000000000000000.0	0	0	0	0	0	1	4	1
SNTB2_HUMAN	Beta-2-syntrophin OS=Homo sapiens GN=SNTB2 PE=1 SV=1	KPSLVSDLPWEGAAPQSPSFSGSEDSGSPK	0.000000000000000000000000020000.0	0	0	0	0	2	0	2	2
TICRR_HUMAN	TopBP1-interacting checkpoint and replication regulator OS=Homo sapiens GN=TICRR PE=1 SV=2	RPGNSTVTSSPPVTPK	0.0000000020000200.0	0	0	0	0	2	0	3	1
VIR_HUMAN	Protein virilizer homolog OS=Homo sapiens GN=KIAA1429 PE=1 SV=2	FFTPPASK	0.00200000.0	0	0	0	0	0	0	5	0
PIAS1_HUMAN	E3 SUMO-protein ligase PIAS1 OS=Homo sapiens GN=PIAS1 PE=1 SV=2	RTCPSLSPTSPLNNK	0.000000000200000.0	0	0	0	0	5	0	0	0
SF3B1_HUMAN	Splicing factor 3B subunit 1 OS=Homo sapiens GN=SF3B1 PE=1 SV=3	TMIISPERLDPFADGGK	0.00002000000000000.0	0	0	0	0	0	0	5	0
AF9_HUMAN	Protein AF-9 OS=Homo sapiens GN=MLLT3 PE=1 SV=2	TNNNQILEVKSPIKQSK	0.00000000002000000.0	0	0	0	0	5	0	0	0
G3BP2_HUMAN	Ras GTPase-activating protein-binding protein 2 OS=Homo sapiens GN=G3BP2 PE=1 SV=2	STTPPPAEPVSLPQEPPK	0.200000000000000000.0	0	0	2	5	1	5	1	2
PI4KB_HUMAN	Phosphatidylinositol 4-kinase beta OS=Homo sapiens GN=PI4KB PE=1 SV=1	SVENLPECGITHEQR	0.200000000000000.0	0	1	9	5	5	1	8	5
SNIP1_HUMAN	Smad nuclear-interacting protein 1 OS=Homo sapiens GN=SNIP1 PE=1 SV=1	RPDHSGGSPSPPTSEPAR	0.000000020000000000.0	0	0	4	3	4	2	2	1
FA21A_HUMAN	WASH complex subunit FAM21A OS=Homo sapiens GN=FAM21A PE=1 SV=3	RTPSDDEEDNLFAPPK	0.0002000000000000.0	0	4	6	4	5	2	6	5
PCNP_HUMAN	PEST proteolytic signal-containing nuclear protein OS=Homo sapiens GN=PCNP PE=1 SV=2	NIGRDTPTSAGPNSFNK	0.00000200000000000.0	0	4	6	3	5	3	4	4
PPHLN_HUMAN	Periphilin-1 OS=Homo sapiens GN=PPHLN1 PE=1 SV=2	DNTFFRESPVGR	0.000000020000.0	0	2	4	3	5	2	3	3
DCP1A_HUMAN	mRNA-decapping enzyme 1A OS=Homo sapiens GN=DCP1A PE=1 SV=1	KASSPSPLTIGTPESQR	0.00020000000000000.0	0	1	7	2	4	2	5	4
PP14A_HUMAN	Protein phosphatase 1 regulatory subunit 14A OS=Homo sapiens GN=PPP1R14A PE=1 SV=1	QPSPSHDGSLSPLQDR	0.0020000000000000.0	0	1	3	2	5	1	2	2
UBP8_HUMAN	Ubiquitin carboxyl-terminal hydrolase 8 OS=Homo sapiens GN=USP8 PE=1 SV=1	SYSSPDITQAIQEEEKR	0.00200000000000000.0	0	4	5	3	5	3	4	3
ACINU_HUMAN	Apoptotic chromatin condensation inducer in the nucleus OS=Homo sapiens GN=ACIN1 PE=1 SV=1	TAQVPSPPRGK	0.00000200000.0	0	9	18	12	5	7	15	11
RBP1_HUMAN	RalA-binding protein 1 OS=Homo sapiens GN=RALBP1 PE=1 SV=3	TPSSEEISPTKFPGLYR	0.00200000000000000.0	0	4	8	8	5	2	7	9
SCML2_HUMAN	Sex comb on midleg-like protein 2 OS=Homo sapiens GN=SCML2 PE=1 SV=1	RSPQQTVPYVVPLSPK	0.0000000000000200.0	0	6	3	4	5	2	5	2
AKTS1_HUMAN	Proline-rich AKT1 substrate 1 OS=Homo sapiens GN=AKT1S1 PE=1 SV=1	AATAARPPAPPPAPQPPSPTPSPPRPTLAR	0.000000000000000002000000000000.0	0	2	3	2	3	5	6	4
ZN295_HUMAN	Zinc finger protein 295 OS=Homo sapiens GN=ZNF295 PE=1 SV=2	IKTEPSSPLSDPSDIIR	0.00000020000000000.0	0	1	2	4	3	4	3	4
XPO4_HUMAN	Exportin-4 OS=Homo sapiens GN=XPO4 PE=1 SV=2	HQQQLLASPGSSTVDNK	0.00000002000000000.0	0	2	1	1	5	1	1	1
FKB15_HUMAN	FK506-binding protein 15 OS=Homo sapiens GN=FKBP15 PE=1 SV=2	RPSQEQSASASSGQPQAPLNR	0.002000000000000000000.0	0	2	1	1	5	2	1	0
NU153_HUMAN	Nuclear pore complex protein Nup153 OS=Homo sapiens GN=NUP153 PE=1 SV=2	CIACQAAKLSPR	0.000000000200.0	0	0	2	0	4	0	5	0
SSU72_HUMAN	RNA polymerase II subunit A C-terminal domain phosphatase SSU72 OS=Homo sapiens GN=SSU72 PE=1 SV=1	MPSSPLR	0.1002000.0	0	0	4	0	0	0	2	5
LMNA_HUMAN	Lamin-A/C OS=Homo sapiens GN=LMNA PE=1 SV=1	SVGGSGGGSFGDNLVTR	0.00002000000000000.0	2	0	0	1	1	1	4	2
CYTSB_HUMAN	Cytospin-B OS=Homo sapiens GN=CYTSB PE=1 SV=1	TSPTPPESATTVK	0.0200000000000.0	1	1	0	1	2	0	4	2
PGM2L_HUMAN	Glucose 1,6-bisphosphate synthase OS=Homo sapiens GN=PGM2L1 PE=1 SV=2	AVAGVMITASHNR	0.0000000002000.0	0	0	2	0	4	0	3	1
LMNA_HUMAN	Lamin-A/C OS=Homo sapiens GN=LMNA PE=1 SV=1	LRLSPSPTSQR	0.00020000000.0	0	0	2	0	2	3	1	1
SYNJ2_HUMAN	Synaptojanin-2 OS=Homo sapiens GN=SYNJ2 PE=1 SV=3	GGMLLDSTALLVTPR	0.000000020000000.0	0	1	0	0	3	0	2	1
HN1_HUMAN	Hematological and neurological expressed 1 protein OS=Homo sapiens GN=HN1 PE=1 SV=3	RNSSEASSGDFLDLK	0.000200000000000.0	0	3	10	7	5	1	10	8
MSH6_HUMAN	DNA mismatch repair protein Msh6 OS=Homo sapiens GN=MSH6 PE=1 SV=2	QSTLYSFFPKSPALSDANK	0.0000000000200000000.0	0	1	5	3	4	3	2	3
PDLI4_HUMAN	PDZ and LIM domain protein 4 OS=Homo sapiens GN=PDLIM4 PE=1 SV=2	IHIDPEIQDGSPTTSR	0.0000000000200000.0	0	4	5	3	5	1	4	4
CDCA5_HUMAN	Sororin OS=Homo sapiens GN=CDCA5 PE=1 SV=1	IVAHAVEVPAVQSPR	0.000000000000200.0	0	4	8	8	5	3	7	6
TOIP1_HUMAN	Torsin-1A-interacting protein 1 OS=Homo sapiens GN=TOR1AIP1 PE=1 SV=2	LQQQHSEQPPLQPSPVMTR	0.0000000000000200000.0	1	0	4	0	5	0	9	2
CAP1_HUMAN	Adenylyl cyclase-associated protein 1 OS=Homo sapiens GN=CAP1 PE=1 SV=4	SGPKPFSAPKPQTSPSPK	0.000000000000200000.0	0	1	2	0	5	1	0	0
TOP2A_HUMAN	DNA topoisomerase 2-alpha OS=Homo sapiens GN=TOP2A PE=1 SV=3	IKNENTEGSPQEDGVELEGLK	0.000000002000000000000.0	0	2	6	5	4	4	5	7
HEAT6_HUMAN	HEAT repeat-containing protein 6 OS=Homo sapiens GN=HEATR6 PE=1 SV=1	KAPAGPSLEETSVSSPK	0.00000000000000200.0	0	2	5	4	4	3	6	6
AFAD_HUMAN	Afadin OS=Homo sapiens GN=MLLT4 PE=1 SV=3	LFSQGQDVSNKVK	0.0020000000000.0	0	4	3	1	5	2	2	1
BA2L1_HUMAN	Protein BAT2-like 1 OS=Homo sapiens GN=BAT2L1 PE=1 SV=1	HIISATSLSTSPTELGSR	0.000000000020000000.0	0	2	2	3	5	2	1	2
KIF1B_HUMAN	Kinesin-like protein KIF1B OS=Homo sapiens GN=KIF1B PE=1 SV=5	ASSPCPEFEQFQIVPAVETPYLAR	0.002000000000000000000000.0	0	0	0	3	0	0	5	0
CAF1A_HUMAN	Chromatin assembly factor 1 subunit A OS=Homo sapiens GN=CHAF1A PE=1 SV=2	VLQQFAACFLETLPAQEEQTPK	0.0000000000000000000200.0	0	0	0	4	0	0	5	0
EGLN1_HUMAN	Egl nine homolog 1 OS=Homo sapiens GN=EGLN1 PE=1 SV=1	AKPPADPAAAASPCR	0.000000000002000.0	0	2	9	9	5	1	8	6
TR150_HUMAN	Thyroid hormone receptor-associated protein 3 OS=Homo sapiens GN=THRAP3 PE=1 SV=2	ERSPALKSPLQSVVVR	0.0020000200000000.0	2	3	6	3	14	4	10	6
ZC3HD_HUMAN	Zinc finger CCCH domain-containing protein 13 OS=Homo sapiens GN=ZC3H13 PE=1 SV=1	SLSPSHLTEDR	0.00200000000.0	0	3	4	4	4	3	7	5
KAP2_HUMAN	cAMP-dependent protein kinase type II-alpha regulatory subunit OS=Homo sapiens GN=PRKAR2A PE=1 SV=2	RVSVCAETYNPDEEEEDTDPR	0.002000000000000000000.0	0	1	5	3	3	3	5	6
SR140_HUMAN	U2-associated protein SR140 OS=Homo sapiens GN=SR140 PE=1 SV=2	LYSILQGDSPTKWR	0.00000000200000.0	0	2	4	1	3	2	4	4
SRRM1_HUMAN	Serine/arginine repetitive matrix protein 1 OS=Homo sapiens GN=SRRM1 PE=1 SV=2	KPPAPPSPVQSQSPSTNWSPAVPVKK	0.00000020002000000020000000.0	0	3	2	1	3	3	4	3
RGPD5_HUMAN	RanBP2-like and GRIP domain-containing protein 5 OS=Homo sapiens GN=RGPD5 PE=1 SV=3	EDALDDSVSSSSVHASPLASSPVRK	0.0000000000000000000020000.0	0	0	2	1	2	2	6	1
EXOC7_HUMAN	Exocyst complex component 7 OS=Homo sapiens GN=EXOC7 PE=1 SV=3	SSSSSGVPYSPAIPNK	0.0000000002000000.0	2	2	0	0	2	2	3	2
YBOX1_HUMAN	Nuclease-sensitive element-binding protein 1 OS=Homo sapiens GN=YBX1 PE=1 SV=3	NYQQNYQNSESGEKNEGSESAPEGQAQQR	0.00000000000000000200000000000.0	0	1	1	1	3	1	3	2
IF4G1_HUMAN	Eukaryotic translation initiation factor 4 gamma 1 OS=Homo sapiens GN=EIF4G1 PE=1 SV=3	ITKPGSIDSNNQLFAPGGR	0.0000020000000000000.0	0	1	1	1	4	2	1	1
MAVS_HUMAN	Mitochondrial antiviral-signaling protein OS=Homo sapiens GN=MAVS PE=1 SV=2	LPGPTGSVVSTGTSFSSSSPGLASAGAAEGK	0.0000000000000000002000000000000.0	0	0	0	2	2	1	2	4
M4K4_HUMAN	Mitogen-activated protein kinase kinase kinase kinase 4 OS=Homo sapiens GN=MAP4K4 PE=1 SV=2	AASSLNLSNGETESVK	0.0002000000000000.0	1	0	1	0	2	1	2	3
GBF1_HUMAN	Golgi-specific brefeldin A-resistance guanine nucleotide exchange factor 1 OS=Homo sapiens GN=GBF1 PE=1 SV=2	AASSSSPGSPVASSPSR	0.00000200200000000.0	0	1	1	0	1	1	3	3
WIZ_HUMAN	Protein Wiz OS=Homo sapiens GN=WIZ PE=1 SV=2	TQSRPGGPPNPPGPSPK	0.00000000000000200.0	0	1	1	1	4	3	0	0
MEF2D_HUMAN	Myocyte-specific enhancer factor 2D OS=Homo sapiens GN=MEF2D PE=1 SV=1	VIPAKSPPPPTHSTQLGAPSR	0.000002000000000000000.0	0	0	0	2	0	2	3	2
DDX1_HUMAN	ATP-dependent RNA helicase DDX1 OS=Homo sapiens GN=DDX1 PE=1 SV=2	DNTRPGANSPEMWSEAIK	0.000000002000000000.0	0	0	1	0	3	0	3	1
AGFG1_HUMAN	Arf-GAP domain and FG repeats-containing protein 1 OS=Homo sapiens GN=AGFG1 PE=1 SV=2	SLLGDSAPTLHLNKGTPSQSPVVGR	0.0000000000000002000200000.0	0	0	1	0	2	1	2	2
LAR4B_HUMAN	La-related protein 4B OS=Homo sapiens GN=LARP4B PE=1 SV=3	TSKEPPSSPLQPQK	0.00000002000000.0	0	0	1	0	3	0	4	0
SHOT1_HUMAN	Shootin-1 OS=Homo sapiens GN=KIAA1598 PE=1 SV=4	KVTAEADSSSPTGILATSESK	0.000000000200000000000.0	0	0	1	0	4	0	1	1
SDS3_HUMAN	Sin3 histone deacetylase corepressor complex component SDS3 OS=Homo sapiens GN=SUDS3 PE=1 SV=2	RPASPSSPEHLPATPAESPAQR	0.0002002000000000000000.0	0	0	1	0	4	0	1	1
ATX2_HUMAN	Ataxin-2 OS=Homo sapiens GN=ATXN2 PE=1 SV=2	ENIKPNETSPSFSK	0.00000000200000.0	0	0	0	0	0	0	4	1
PPM1H_HUMAN	Protein phosphatase 1H OS=Homo sapiens GN=PPM1H PE=1 SV=2	GGVGAPGSPSTPPTR	0.000000020000000.0	0	0	0	0	2	0	3	0
HMGX4_HUMAN	HMG domain-containing protein 4 OS=Homo sapiens GN=HMGXB4 PE=2 SV=2	KSSPQSTDTAMDLLK	0.002000000000000.0	0	0	0	0	2	0	3	0
PGM2_HUMAN	Phosphoglucomutase-2 OS=Homo sapiens GN=PGM2 PE=1 SV=4	LCAGIMITASHNPK	0.00000002000000.0	0	0	0	0	2	0	3	0
CCD86_HUMAN	Coiled-coil domain-containing protein 86 OS=Homo sapiens GN=CCDC86 PE=1 SV=1	LQQGAGLESPQGQPEPGAASPQRQQDLHLESPQR	0.0000000000000000000200000000000000.0	0	0	0	0	3	2	0	0
NPM_HUMAN	Nucleophosmin OS=Homo sapiens GN=NPM1 PE=1 SV=2	MQASIEKGGSLPK	0.0002000000000.0	0	0	0	0	4	0	1	0
AKT3_HUMAN	RAC-gamma serine/threonine-protein kinase OS=Homo sapiens GN=AKT3 PE=1 SV=1	RPHFPQFSYSASGRE	0.000000000002000.0	0	0	0	0	4	1	0	0
SCML2_HUMAN	Sex comb on midleg-like protein 2 OS=Homo sapiens GN=SCML2 PE=1 SV=1	RSPQQTVPYVVPLSPK	0.0200000000000000.0	0	0	0	0	4	0	1	0
SGOL1_HUMAN	Shugoshin-like 1 OS=Homo sapiens GN=SGOL1 PE=1 SV=1	SFIAAPCQIITNTSTLLK	0.200000000000000000.0	0	0	0	0	0	0	3	2
AFAD_HUMAN	Afadin OS=Homo sapiens GN=MLLT4 PE=1 SV=3	SKSQDADSPGSSGAPENLTFK	0.000000020000000000000.0	0	0	0	0	4	1	0	0
IKKB_HUMAN	Inhibitor of nuclear factor kappa-B kinase subunit beta OS=Homo sapiens GN=IKBKB PE=1 SV=1	VRGPVSGSPDSMNASR	0.0000000200010000.0	0	0	0	0	4	1	0	0
ELAV1_HUMAN	ELAV-like protein 1 OS=Homo sapiens GN=ELAVL1 PE=1 SV=2	NVALLSQLYHSPAR	0.00000000002000.0	0	7	5	3	4	5	6	6
RBMX2_HUMAN	RNA-binding motif protein, X-linked 2 OS=Homo sapiens GN=RBMX2 PE=1 SV=2	EVQAEQPSSSSPR	0.0000000000200.0	2	0	8	5	3	4	6	8
PTN13_HUMAN	Tyrosine-protein phosphatase non-receptor type 13 OS=Homo sapiens GN=PTPN13 PE=1 SV=2	RLSCSELSLYQPLQNSSK	0.002000000000000000.0	0	0	3	2	4	0	4	3
XRN2_HUMAN	5~-3~ exoribonuclease 2 OS=Homo sapiens GN=XRN2 PE=1 SV=1	DQPAFTPSGILTPHALGSRNSPGSQVASNPR	0.0000000000000000000020000000000.0	0	3	2	1	5	1	2	0
TSC2_HUMAN	Tuberin OS=Homo sapiens GN=TSC2 PE=1 SV=2	TSGPLSPPTGPPGPAPAGPAVR	0.0000020000000000000000.0	1	0	1	3	0	4	3	1
BAT2_HUMAN	Large proline-rich protein BAT2 OS=Homo sapiens GN=BAT2 PE=1 SV=2	KGNSPNSEPPTPK	0.0002000000000.0	0	2	4	5	5	0	0	7
I2BP1_HUMAN	Interferon regulatory factor 2-binding protein 1 OS=Homo sapiens GN=IRF2BP1 PE=1 SV=1	HWVAPGGPYSAETPGVPSPIAALK	0.000000000000000002000000.0	0	0	4	2	3	1	7	4
SENP3_HUMAN	Sentrin-specific protease 3 OS=Homo sapiens GN=SENP3 PE=1 SV=2	FDSPRGPPPPR	0.00200000000.0	0	0	4	0	0	1	3	4
GPTC8_HUMAN	G patch domain-containing protein 8 OS=Homo sapiens GN=GPATCH8 PE=1 SV=2	GPKPEPPGSGSPAPPR	0.0000000000200000.0	0	3	7	5	4	4	7	7
CQ049_HUMAN	MLL1/MLL complex subunit C17orf49 OS=Homo sapiens GN=C17orf49 PE=1 SV=1	KVYEDSGIPLPAESPK	0.0000000000000200.0	0	4	5	4	4	4	6	6
SRRM2_HUMAN	Serine/arginine repetitive matrix protein 2 OS=Homo sapiens GN=SRRM2 PE=1 SV=2	VSGRTSPPLLDR	0.000002000000.0	0	4	1	3	5	2	1	0
CC037_HUMAN	UPF0361 protein C3orf37 OS=Homo sapiens GN=C3orf37 PE=1 SV=1	MLQWLATKSPK	0.00000000200.0	0	0	3	0	4	0	2	1
PKP2_HUMAN	Plakophilin-2 OS=Homo sapiens GN=PKP2 PE=1 SV=1	AHLTVGQAAAGGSGNLLTER	0.00000000000020000000.0	0	4	5	5	4	4	7	6
MLL1_HUMAN	Histone-lysine N-methyltransferase MLL OS=Homo sapiens GN=MLL PE=1 SV=5	TIAHSPTSFTESSSK	0.000020000000000.0	0	2	5	1	3	4	3	3
ANKL2_HUMAN	Ankyrin repeat and LEM domain-containing protein 2 OS=Homo sapiens GN=ANKLE2 PE=1 SV=4	NNSPPTVGAFGHTR	0.00200000000000.0	1	5	5	4	9	3	6	3
CI040_HUMAN	Uncharacterized protein C9orf40 OS=Homo sapiens GN=C9orf40 PE=1 SV=1	KIDAGTMAEPSASPSK	0.0000001000002000.0	0	1	2	2	3	2	3	4
FNBP2_HUMAN	SLIT-ROBO Rho GTPase-activating protein 2 OS=Homo sapiens GN=SRGAP2 PE=1 SV=2	SASTAGDIACAFRPVK	0.0020000000000000.0	0	1	2	2	4	0	4	2
AKTS1_HUMAN	Proline-rich AKT1 substrate 1 OS=Homo sapiens GN=AKT1S1 PE=1 SV=1	SSDEENGPPSSPDLDR	0.0000000000200000.0	0	0	2	2	3	1	4	3
ANR17_HUMAN	Ankyrin repeat domain-containing protein 17 OS=Homo sapiens GN=ANKRD17 PE=1 SV=3	EHYPVSSPSSPSPPAQPGGVSR	0.0000000002000000000000.0	0	0	2	1	3	0	3	3
ZYX_HUMAN	Zyxin OS=Homo sapiens GN=ZYX PE=1 SV=1	LGHPEALSAGTGSPQPPSFTYAQQR	0.0000000000002000000000000.0	0	0	3	3	5	0	0	1
PCY1A_HUMAN	Choline-phosphate cytidylyltransferase A OS=Homo sapiens GN=PCYT1A PE=1 SV=2	MLQAISPK	0.10000200.0	2	0	0	0	3	1	2	2
PCY1B_HUMAN	Choline-phosphate cytidylyltransferase B OS=Homo sapiens GN=PCYT1B PE=1 SV=1	MLQALSPK	0.10000200.0	2	0	0	0	3	1	2	2
LRRF1_HUMAN	Leucine-rich repeat flightless-interacting protein 1 OS=Homo sapiens GN=LRRFIP1 PE=1 SV=2	NMPGLSAATLASLGGTSSR	0.0100000000000000200.0	1	2	0	0	1	1	3	2
NU155_HUMAN	Nuclear pore complex protein Nup155 OS=Homo sapiens GN=NUP155 PE=1 SV=1	AAPQSPSVPK	0.0000002000.0	1	1	0	0	2	0	4	0
K0947_HUMAN	Uncharacterized protein KIAA0947 OS=Homo sapiens GN=KIAA0947 PE=1 SV=4	LSFSPENILIQNQDIVR	0.02000000000000000.0	0	1	0	0	0	0	1	4
TATD2_HUMAN	Putative deoxyribonuclease TATDN2 OS=Homo sapiens GN=TATDN2 PE=1 SV=2	NNSSSSFSPHFLGPGVGGAASK	0.0020000000000000000000.0	0	0	0	1	4	0	1	0
CN043_HUMAN	Uncharacterized protein C14orf43 OS=Homo sapiens GN=C14orf43 PE=1 SV=2	RASQEANLLTLAQK	0.00200000000000.0	0	3	5	3	4	4	4	4
KI20B_HUMAN	Kinesin-like protein KIF20B OS=Homo sapiens GN=KIF20B PE=1 SV=2	FGDFLQHSPSILQSK	0.000000020000000.0	0	4	9	5	4	4	6	9
ECT2_HUMAN	Protein ECT2 OS=Homo sapiens GN=ECT2 PE=1 SV=3	LSSTSSLAGIPSPSLVSLPSFFER	0.000000000002000000000000.0	0	0	1	5	0	3	3	7
BA2L2_HUMAN	Protein BAT2-like 2 OS=Homo sapiens GN=BAT2L2 PE=1 SV=2	AQKLPDLSPVENK	0.0000000200000.0	0	3	3	2	4	3	4	2
RL4_HUMAN	60S ribosomal protein L4 OS=Homo sapiens GN=RPL4 PE=1 SV=5	ILKSPEIQR	0.000200000.0	0	2	3	1	5	1	1	0
CDCA2_HUMAN	Cell division cycle-associated protein 2 OS=Homo sapiens GN=CDCA2 PE=1 SV=1	VTFGEDLSPEVFDESLPANTPLR	0.00000002000000000000000.0	0	1	0	3	0	1	4	4
MILK1_HUMAN	MICAL-like protein 1 OS=Homo sapiens GN=MICALL1 PE=1 SV=2	SLHPWYGITPTSSPK	0.000000000000200.0	0	0	3	0	3	1	4	1
RB_HUMAN	Retinoblastoma-associated protein OS=Homo sapiens GN=RB1 PE=1 SV=2	ISEGLPTPTKMTPR	0.00000020000200.0	3	0	0	0	4	0	4	0
H12_HUMAN	Histone H1.2 OS=Homo sapiens GN=HIST1H1C PE=1 SV=2	KASGPPVSELITK	0.0020000000000.0	0	3	7	7	4	3	8	8
NP1L1_HUMAN	Nucleosome assembly protein 1-like 1 OS=Homo sapiens GN=NAP1L1 PE=1 SV=1	LDGLVETPTGYIESLPR	0.00000000000002000.0	0	0	4	4	0	4	5	4
PSA5_HUMAN	Proteasome subunit alpha type-5 OS=Homo sapiens GN=PSMA5 PE=1 SV=3	ITSPLMEPSSIEK	0.0020000000000.0	1	0	4	0	1	0	5	4
TB10B_HUMAN	TBC1 domain family member 10B OS=Homo sapiens GN=TBC1D10B PE=1 SV=2	ASAGPAPGPVVTAEGLHPSLPSPTGNSTPLGSSK	0.0000000000000000000000000002000000.0	2	1	1	0	0	1	4	3
TUT4_HUMAN	Terminal uridylyltransferase 4 OS=Homo sapiens GN=ZCCHC11 PE=1 SV=3	KFPNSPVKAEK	0.00002000000.0	0	0	0	2	2	0	3	0
RTKN_HUMAN	Rhotekin OS=Homo sapiens GN=RTKN PE=1 SV=2	TFSLDAVPPDHSPR	0.00200000000000.0	0	8	17	9	4	9	19	9
SFR11_HUMAN	Splicing factor, arginine/serine-rich 11 OS=Homo sapiens GN=SFRS11 PE=1 SV=1	LNHVAAGLVSPSLK	0.00000000020000.0	0	5	12	6	4	6	10	7
CCD86_HUMAN	Coiled-coil domain-containing protein 86 OS=Homo sapiens GN=CCDC86 PE=1 SV=1	AGLGSPERPPK	0.00002000000.0	0	2	6	6	4	2	7	6
WDR62_HUMAN	WD repeat-containing protein 62 OS=Homo sapiens GN=WDR62 PE=1 SV=3	GQSSPPPAPPICLR	0.00020000000000.0	9	0	1	1	6	0	9	0
CTND1_HUMAN	Catenin delta-1 OS=Homo sapiens GN=CTNND1 PE=1 SV=1	VGGSSVDLHR	0.0002000000.0	0	3	4	1	4	2	2	2
NIBL1_HUMAN	Niban-like protein 1 OS=Homo sapiens GN=FAM129B PE=1 SV=2	AAPEASSPPASPLQHLLPGK	0.00000020002000000000.0	0	2	3	0	4	1	2	1
DDX21_HUMAN	Nucleolar RNA helicase 2 OS=Homo sapiens GN=DDX21 PE=1 SV=5	KKEEPSQNDISPK	0.0000000000200.0	0	1	1	3	4	2	0	2
NUCKS_HUMAN	Nuclear ubiquitous casein and cyclin-dependent kinases substrate OS=Homo sapiens GN=NUCKS1 PE=1 SV=1	LKATVTPSPVK	0.00000002000.0	0	3	5	5	4	4	4	5
TOP2B_HUMAN	DNA topoisomerase 2-beta OS=Homo sapiens GN=TOP2B PE=1 SV=3	VVEAVNSDSDSEFGIPK	0.00000020200000000.0	0	0	8	4	0	4	7	5
KLRG2_HUMAN	Killer cell lectin-like receptor subfamily G member 2 OS=Homo sapiens GN=KLRG2 PE=1 SV=2	VPPLSLGYGVCPEPPSPGPALVK	0.00000000000000020000000.0	2	0	15	0	0	1	13	4
RMD3_HUMAN	Regulator of microtubule dynamics protein 3 OS=Homo sapiens GN=FAM82A2 PE=1 SV=2	KDSLDLEEEAASGASSALEAGGSSGLEDVLPLLQQADELHR	0.00200000000000000000000000000000000000000.0	0	0	0	7	0	1	4	0
CJ119_HUMAN	UPF0557 protein C10orf119 OS=Homo sapiens GN=C10orf119 PE=1 SV=2	VHSPPASLVPR	0.00200000000.0	0	1	7	3	3	3	5	4
SETB1_HUMAN	Histone-lysine N-methyltransferase SETDB1 OS=Homo sapiens GN=SETDB1 PE=1 SV=1	NYGYNPSPVKPEGLR	0.000000200000000.0	0	5	5	4	4	5	5	4
WIZ_HUMAN	Protein Wiz OS=Homo sapiens GN=WIZ PE=1 SV=2	KTPLALAGSPTPK	0.0000000020000.0	0	3	3	4	4	3	3	4
NIPA_HUMAN	Nuclear-interacting partner of ALK OS=Homo sapiens GN=ZC3HC1 PE=1 SV=1	NWGAVVRSPEGTPQK	0.000000020000000.0	0	1	4	4	4	1	5	3
MRGBP_HUMAN	MRG-binding protein OS=Homo sapiens GN=MRGBP PE=1 SV=1	VLTANSNPSSPSAAKR	0.0000000002000000.0	0	3	3	3	4	3	4	2
TR150_HUMAN	Thyroid hormone receptor-associated protein 3 OS=Homo sapiens GN=THRAP3 PE=1 SV=2	SPVGKSPPSTGSTYGSSQK	0.0000020000000000000.0	0	1	6	2	4	1	3	3
SAFB1_HUMAN	Scaffold attachment factor B1 OS=Homo sapiens GN=SAFB PE=1 SV=4	SVVSFDKVK	0.000200000.0	0	1	3	3	3	3	3	3
CJ119_HUMAN	UPF0557 protein C10orf119 OS=Homo sapiens GN=C10orf119 PE=1 SV=2	VSPSTSYTPSR	0.02000000000.0	3	2	2	0	3	3	1	4
NCOR1_HUMAN	Nuclear receptor corepressor 1 OS=Homo sapiens GN=NCOR1 PE=1 SV=2	NDARSPGSISYLPSFFTK	0.000020000000000000.0	0	3	3	1	4	2	1	2
PGM2_HUMAN	Phosphoglucomutase-2 OS=Homo sapiens GN=PGM2 PE=1 SV=4	LCAGIMITASHNPK	0.00000100020000.0	0	0	4	1	3	0	4	3
SF01_HUMAN	Splicing factor 1 OS=Homo sapiens GN=SF1 PE=1 SV=4	TGDLGIPPNPEDRSPSPEPIYNSEGK	0.00000000000002000000300000.0	0	0	2	2	0	3	6	2
EF1D_HUMAN	Elongation factor 1-delta OS=Homo sapiens GN=EEF1D PE=1 SV=5	KPATPAEDDEDDDIDLFGSDNEEEDKEAAQLR	0.00000000000000000020000000000000.0	0	0	3	1	0	3	3	3
EF2_HUMAN	Elongation factor 2 OS=Homo sapiens GN=EEF2 PE=1 SV=4	IMGPNYTPGKK	0.01000020000.0	0	0	0	2	1	1	3	2
ZEB2_HUMAN	Zinc finger E-box-binding homeobox 2 OS=Homo sapiens GN=ZEB2 PE=1 SV=1	TGSSPNSVSSSPTNSAITQLR	0.000200000000000000000.0	0	2	0	0	1	2	3	1
REPS1_HUMAN	RalBP1-associated Eps domain-containing protein 1 OS=Homo sapiens GN=REPS1 PE=1 SV=3	TSADAQEPASPVVSPQQSPPTSPHTWR	0.000000000000000002002000000.0	0	0	2	0	3	1	2	1
RANB3_HUMAN	Ran-binding protein 3 OS=Homo sapiens GN=RANBP3 PE=1 SV=1	ERTSSLTQFPPSQSEER	0.00002000000000000.0	0	0	1	1	4	0	1	1
NKX61_HUMAN	Homeobox protein Nkx-6.1 OS=Homo sapiens GN=NKX6-1 PE=2 SV=2	FSSLSPPPPPPGLYFSPSAAAVAAVGR	0.020000000000000000000000000.0	0	0	0	1	0	1	2	4
ZN828_HUMAN	Zinc finger protein 828 OS=Homo sapiens GN=ZNF828 PE=1 SV=2	SSSVSPSSWKSPPASPESWK	0.00000000002000200000.0	0	0	1	0	2	0	4	1
ARD1A_HUMAN	N-terminal acetyltransferase complex ARD1 subunit homolog A OS=Homo sapiens GN=ARD1A PE=1 SV=1	GLAAEDSGGDSKDLSEVSETTESTDVK	0.000000200000000000000000000.0	0	0	1	0	0	0	3	3
OGFR_HUMAN	Opioid growth factor receptor OS=Homo sapiens GN=OGFR PE=1 SV=3	KVDEGAGDSAAVASGGAQTLALAGSPAPSGHPK	0.000000000000000000000000200000000.0	0	0	1	0	1	3	1	1
YAP1_HUMAN	65 kDa Yes-associated protein OS=Homo sapiens GN=YAP1 PE=1 SV=1	QASTDAGTAGALTPQHVR	0.000200000000000000.0	0	0	1	0	3	0	2	1
PANK2_HUMAN	Pantothenate kinase 2, mitochondrial OS=Homo sapiens GN=PANK2 PE=1 SV=3	RASSASVPAVGASAEGTR	0.000200000000000000.0	0	0	0	1	1	1	3	1
GPTC8_HUMAN	G patch domain-containing protein 8 OS=Homo sapiens GN=GPATCH8 PE=1 SV=2	SSAPADSERGPKPEPPGSGSPAPPR	0.0000000000000000000200000.0	1	0	0	0	2	0	2	2
REPS1_HUMAN	RalBP1-associated Eps domain-containing protein 1 OS=Homo sapiens GN=REPS1 PE=1 SV=3	SSSSQTLTQFDSNIAPADPDTAIVHPVPIR	0.000200000000000000000000000000.0	0	0	0	1	2	0	2	2
PCY1A_HUMAN	Choline-phosphate cytidylyltransferase A OS=Homo sapiens GN=PCYT1A PE=1 SV=2	WPFSGKTSPPCSPANLSR	0.000000200000000000.0	0	0	1	0	3	0	3	0
EHMT2_HUMAN	Histone-lysine N-methyltransferase, H3 lysine-9 specific 3 OS=Homo sapiens GN=EHMT2 PE=1 SV=3	LLSMPGAQGAAAAGSEPPPATTSPEGQPK	0.00010000000000000000002000000.0	0	0	0	1	4	0	0	1
HMGA1_HUMAN	High mobility group protein HMG-I/HMG-Y OS=Homo sapiens GN=HMGA1 PE=1 SV=3	KQPPVSPGTALVGSQKEPSEVPTPK	0.0000000000000200000000000.0	0	0	0	0	3	1	1	0
MK67I_HUMAN	MKI67 FHA domain-interacting nucleolar phosphoprotein OS=Homo sapiens GN=MKI67IP PE=1 SV=1	KVSGTLDTPEKTVDSQGPTPVCTPTFLER	0.00000002000000000000000000000.0	0	0	0	0	1	0	3	1
ELYS_HUMAN	Protein ELYS OS=Homo sapiens GN=AHCTF1 PE=1 SV=3	LISPLASPADGVK	0.0020002000000.0	0	0	0	0	0	1	1	3
UBXN1_HUMAN	UBX domain-containing protein 1 OS=Homo sapiens GN=UBXN1 PE=1 SV=2	LPDGTSLTQTFR	0.000002000000.0	0	0	0	0	1	0	2	2
RHG19_HUMAN	Rho GTPase-activating protein 19 OS=Homo sapiens GN=ARHGAP19 PE=1 SV=1	NLLFSGSPAVTMTPTR	0.0000002000010000.0	0	0	0	0	1	0	2	2
SMAP_HUMAN	Small acidic protein OS=Homo sapiens GN=SMAP PE=1 SV=1	RSASPDDDLGSSNWEAADLGNEER	0.020000000000000000000000.0	0	0	0	0	0	2	1	2
GLCI1_HUMAN	Glucocorticoid-induced transcript 1 protein OS=Homo sapiens GN=GLCCI1 PE=1 SV=1	SASWGSADQLKEQIAK	0.0020000000000000.0	0	0	0	0	2	0	2	1
CG043_HUMAN	Uncharacterized protein C7orf43 OS=Homo sapiens GN=C7orf43 PE=1 SV=2	SQSFSHQQPSR	0.00200000000.0	0	0	0	0	1	0	3	1
PAK2_HUMAN	Serine/threonine-protein kinase PAK 2 OS=Homo sapiens GN=PAK2 PE=1 SV=3	YLSFTPPEKDGFPSGTPALNAK	0.0000200000000000000000.0	0	0	0	0	2	0	1	2
ANR17_HUMAN	Ankyrin repeat domain-containing protein 17 OS=Homo sapiens GN=ANKRD17 PE=1 SV=3	ATVPVAAATAAEGEGSPPAVAAVAGPPAAAEVGGGVGGSSR	0.02000000000000000000000000000000000000000.0	0	0	0	0	4	0	0	0
H1BP3_HUMAN	HCLS1-binding protein 3 OS=Homo sapiens GN=HS1BP3 PE=1 SV=1	GEDAEESLEEEEALDPLGIMR	0.000000200000000000000.0	0	0	0	0	0	0	4	0
ZFY19_HUMAN	Zinc finger FYVE domain-containing protein 19 OS=Homo sapiens GN=ZFYVE19 PE=1 SV=2	GSSANASKWSPPQNYK	0.0000000002000000.0	0	0	0	0	4	0	0	0
SLTM_HUMAN	SAFB-like transcription modulator OS=Homo sapiens GN=SLTM PE=1 SV=2	ISSKSPGHMVILDQTK	0.0000200010000000.0	0	0	0	0	4	0	0	0
EIF3E_HUMAN	Eukaryotic translation initiation factor 3 subunit E OS=Homo sapiens GN=EIF3E PE=1 SV=1	LGHVVMGNNAVSPYQQVIEK	0.00000000000200000000.0	0	0	0	0	4	0	0	0
ELF2_HUMAN	ETS-related transcription factor Elf-2 OS=Homo sapiens GN=ELF2 PE=1 SV=2	LSMPTQQASGQTPPR	0.001000000002000.0	0	0	0	0	4	0	0	0
SRRM2_HUMAN	Serine/arginine repetitive matrix protein 2 OS=Homo sapiens GN=SRRM2 PE=1 SV=2	MALPPQEDATASPPR	0.000000000200000.0	0	0	0	0	0	0	4	0
CSN1_HUMAN	COP9 signalosome complex subunit 1 OS=Homo sapiens GN=GPS1 PE=1 SV=4	SPPREGSQGELTPANSQSR	0.0000002000000000000.0	0	0	0	0	4	0	0	0
LS14A_HUMAN	Protein LSM14 homolog A OS=Homo sapiens GN=LSM14A PE=1 SV=3	SSPQLDPLRKSPTMEQAVQTASAHLPAPAAVGR	0.020000000020000000000000000000000.0	0	0	0	0	0	0	4	0
NUP98_HUMAN	Nuclear pore complex protein Nup98-Nup96 OS=Homo sapiens GN=NUP98 PE=1 SV=3	TAPLPPASQTTPLQMALNGKPAPPPQSQSPEVEQLGR	0.0000000000000000000000000000200000000.0	0	0	0	0	0	0	4	0
LAP2_HUMAN	Protein LAP2 OS=Homo sapiens GN=ERBB2IP PE=1 SV=2	TMSVSDFNYSR	0.00200000000.0	0	0	0	0	0	0	4	0
PAK1_HUMAN	Serine/threonine-protein kinase PAK 1 OS=Homo sapiens GN=PAK1 PE=1 SV=2	YMSFTDK	0.0020000.0	0	0	0	0	0	0	4	0
DCP1A_HUMAN	mRNA-decapping enzyme 1A OS=Homo sapiens GN=DCP1A PE=1 SV=1	KASSPSPLTIGTPESQR	0.00000200000000000.0	0	3	3	3	3	4	6	5
EIF3C_HUMAN	Eukaryotic translation initiation factor 3 subunit C OS=Homo sapiens GN=EIF3C PE=1 SV=1	QPLLLSEDEEDTKR	0.00000200000000.0	0	5	11	13	4	5	15	8
EF1D_HUMAN	Elongation factor 1-delta OS=Homo sapiens GN=EEF1D PE=1 SV=5	ATAPQTQHVSPMR	0.0000000002000.0	1	2	12	7	8	2	10	8
TCEA1_HUMAN	Transcription elongation factor A protein 1 OS=Homo sapiens GN=TCEA1 PE=1 SV=2	KKEPAITSQNSPEAR	0.000000000020000.0	1	8	11	10	9	5	9	5
OSBL3_HUMAN	Oxysterol-binding protein-related protein 3 OS=Homo sapiens GN=OSBPL3 PE=1 SV=1	LHSSNPNLSTLDFGEEK	0.00020000000000000.0	0	8	6	7	4	6	8	6
S6A15_HUMAN	Orphan sodium- and chloride-dependent neurotransmitter transporter NTT73 OS=Homo sapiens GN=SLC6A15 PE=1 SV=1	KQSGSPTLDTAPNGR	0.000020000000000.0	0	1	5	3	4	1	3	4
DFFA_HUMAN	DNA fragmentation factor subunit alpha OS=Homo sapiens GN=DFFA PE=1 SV=1	SISASKASPPGDLQNPK	0.00200000000000000.0	1	4	10	8	7	6	10	11
DFFA_HUMAN	DNA fragmentation factor subunit alpha OS=Homo sapiens GN=DFFA PE=1 SV=1	SISASKASPPGDLQNPK	0.00000002000000000.0	1	10	18	17	8	7	23	15
EXOC7_HUMAN	Exocyst complex component 7 OS=Homo sapiens GN=EXOC7 PE=1 SV=3	SSSSSGVPYSPAIPNKR	0.00000000020000000.0	0	3	6	4	4	2	5	5
CDK16_HUMAN	Cell division protein kinase 16 OS=Homo sapiens GN=CDK16 PE=1 SV=1	RVSLSEIGFGK	0.00200000000.0	0	2	4	3	4	2	3	3
ARGL1_HUMAN	Arginine and glutamate-rich protein 1 OS=Homo sapiens GN=ARGLU1 PE=1 SV=1	ASSPPDRIDIFGR	0.0020000000000.0	0	2	4	0	2	1	1	3
SEPT7_HUMAN	Septin-7 OS=Homo sapiens GN=SEPT7 PE=1 SV=2	ILEQQNSSRTLEK	0.0000000002000.0	0	3	5	5	4	4	4	3
TB10B_HUMAN	TBC1 domain family member 10B OS=Homo sapiens GN=TBC1D10B PE=1 SV=2	AAGGAPSPPPPVRR	0.00000020000000.0	0	1	7	7	3	3	8	4
WIZ_HUMAN	Protein Wiz OS=Homo sapiens GN=WIZ PE=1 SV=2	SPQLSLSPRPASPK	0.00000000000200.0	0	1	6	6	3	3	4	6
3BP1_HUMAN	SH3 domain-binding protein 1 OS=Homo sapiens GN=SH3BP1 PE=1 SV=3	SSPPAPPLPPGSGSPGTPQALPR	0.00000000000002000000000.0	3	5	8	0	1	6	9	4
SMRC1_HUMAN	SWI/SNF complex subunit SMARCC1 OS=Homo sapiens GN=SMARCC1 PE=1 SV=3	KHSPSPPPPTPTESR	0.002020000000000.0	1	0	5	5	7	1	4	4
ARHGB_HUMAN	Rho guanine nucleotide exchange factor 11 OS=Homo sapiens GN=ARHGEF11 PE=1 SV=1	SLENPTPPFTPK	0.000000000200.0	0	5	2	0	0	3	6	3
RBM4_HUMAN	RNA-binding protein 4 OS=Homo sapiens GN=RBM4 PE=1 SV=1	LHVGNISPTCTNK	0.0000000020000.0	0	0	5	3	3	1	6	4
EVL_HUMAN	Ena/VASP-like protein OS=Homo sapiens GN=EVL PE=1 SV=2	SNSVEKPVSSILSR	0.00200000000000.0	0	1	5	3	4	0	5	3
CTNB1_HUMAN	Catenin beta-1 OS=Homo sapiens GN=CTNNB1 PE=1 SV=1	RLSVELTSSLFR	0.002000000000.0	0	2	0	2	2	10	0	1
TIF1B_HUMAN	Transcription intermediary factor 1-beta OS=Homo sapiens GN=TRIM28 PE=1 SV=5	SRSGEGEVSGLMR	0.0020000000010.0	2	0	2	0	7	0	4	2
RBM15_HUMAN	Putative RNA-binding protein 15 OS=Homo sapiens GN=RBM15 PE=1 SV=2	SRSPLDKDTYPPSASVVGASVGGHR	0.2020000000000000000000000.0	2	0	3	1	3	3	3	2
CSK2B_HUMAN	Casein kinase II subunit beta OS=Homo sapiens GN=CSNK2B PE=1 SV=1	IHPMAYQLQLQAASNFKSPVK	0.000100000000000002000.0	6	0	0	1	3	3	0	3
RGPS2_HUMAN	Ras-specific guanine nucleotide-releasing factor RalGPS2 OS=Homo sapiens GN=RALGPS2 PE=1 SV=1	KSVAAEGALLPQTPPSPR	0.000000000000000200.0	0	3	1	2	3	3	3	1
FOXC1_HUMAN	Forkhead box protein C1 OS=Homo sapiens GN=FOXC1 PE=1 SV=3	GSPQSAAAELSSGLLASAAASSR	0.00002000000000000000000.0	4	1	1	0	2	1	3	3
ASPP1_HUMAN	Apoptosis-stimulating of p53 protein 1 OS=Homo sapiens GN=PPP1R13B PE=1 SV=2	RSSITEPEGPGGPNIQK	0.00200000000000000.0	0	2	1	1	3	1	2	2
PALM_HUMAN	Paralemmin OS=Homo sapiens GN=PALM PE=1 SV=2	ENAAAPSPVRAPAPSPAKEER	0.000000200000002000000.0	1	0	1	1	0	3	2	2
CA144_HUMAN	UPF0485 protein C1orf144 OS=Homo sapiens GN=C1orf144 PE=1 SV=1	ILGSASPEEEQEKPILDRPTR	0.000002000000000000000.0	1	1	0	1	1	0	3	3
SRRM1_HUMAN	Serine/arginine repetitive matrix protein 1 OS=Homo sapiens GN=SRRM1 PE=1 SV=2	KPPAPPSPVQSQSPSTNWSPAVPVKK	0.00000020002000000000000000.0	0	0	2	0	0	2	3	2
JIP4_HUMAN	C-Jun-amino-terminal kinase-interacting protein 4 OS=Homo sapiens GN=SPAG9 PE=1 SV=4	SASQSSLDKLDQELK	0.000022000000000.0	0	1	1	0	1	0	4	2
MTMR3_HUMAN	Myotubularin-related protein 3 OS=Homo sapiens GN=MTMR3 PE=1 SV=3	TRSYDNLTTACDNTVPLASR	0.00200000000000000000.0	0	1	1	0	3	0	3	0
RER1_HUMAN	Protein RER1 OS=Homo sapiens GN=RER1 PE=1 SV=1	VDPSLMEDSDDGPSLPTK	0.000001002000000000.0	1	0	0	1	0	2	2	2
AKP13_HUMAN	A-kinase anchor protein 13 OS=Homo sapiens GN=AKAP13 PE=1 SV=2	FLSHSTDSLNK	0.00002000000.0	0	0	1	1	4	0	0	1
TRI33_HUMAN	E3 ubiquitin-protein ligase TRIM33 OS=Homo sapiens GN=TRIM33 PE=1 SV=2	QSGLSSLVNGKSPIR	0.020000000000000.0	0	1	0	0	1	0	3	1
CN133_HUMAN	Uncharacterized protein C14orf133 OS=Homo sapiens GN=C14orf133 PE=1 SV=1	TRPGSFQSLSDALSDTPAK	0.0000200000000000000.0	0	3	6	4	4	3	4	3
SCRIB_HUMAN	Protein scribble homolog OS=Homo sapiens GN=SCRIB PE=1 SV=4	LRVQSPEPPAPER	0.0000200000000.0	0	3	4	3	4	3	3	2
NEB2_HUMAN	Neurabin-2 OS=Homo sapiens GN=PPP1R9B PE=1 SV=2	FNGSTEALDKLDADAVSPTVSQLSAVFEK	0.00002000000000000000000000000.0	0	5	1	0	0	2	1	4
CLD12_HUMAN	Claudin-12 OS=Homo sapiens GN=CLDN12 PE=1 SV=1	SRLSAIEIDIPVVSHTT	0.00020000000000000.0	0	2	4	5	4	3	1	3
VDAC2_HUMAN	Voltage-dependent anion-selective channel protein 2 OS=Homo sapiens GN=VDAC2 PE=1 SV=2	LTFDTTFSPNTGKK	0.00000002000000.0	0	3	6	4	4	1	6	4
PP14B_HUMAN	Protein phosphatase 1 regulatory subunit 14B OS=Homo sapiens GN=PPP1R14B PE=1 SV=3	VYFQSPPGAAGEGPGGADDEGPVRR	0.0000200000000000000000000.0	0	2	6	4	4	2	5	2
RBM20_HUMAN	Probable RNA-binding protein 20 OS=Homo sapiens GN=RBM20 PE=1 SV=2	AVGNGAAEISLKSPR	0.000000000000200.0	3	1	1	1	1	3	6	1
PARG_HUMAN	Poly(ADP-ribose) glycohydrolase OS=Homo sapiens GN=PARG PE=1 SV=1	LENVSQLSLDKSPTEK	0.0000000000000200.0	0	0	3	2	2	2	4	2
GLI3_HUMAN	Zinc finger protein GLI3 OS=Homo sapiens GN=GLI3 PE=1 SV=6	IKPDEDLPSPGAR	0.0000000020000.0	0	0	3	1	3	0	4	2
UBXN1_HUMAN	UBX domain-containing protein 1 OS=Homo sapiens GN=UBXN1 PE=1 SV=2	YGGSVGSQPPPVAPEPGPVPSSPSQEPPTKR	0.0000000000000000000020000000000.0	1	0	0	3	2	1	3	1
BCLF1_HUMAN	Bcl-2-associated transcription factor 1 OS=Homo sapiens GN=BCLAF1 PE=1 SV=2	KAEGEPQEESPLKSK	0.000000000200000.0	0	3	3	2	4	0	2	3
SYNE1_HUMAN	Nesprin-1 OS=Homo sapiens GN=SYNE1 PE=1 SV=3	SKTPTGPELDTSYK	0.00200000000000.0	0	1	3	1	2	2	4	3
PUR6_HUMAN	Multifunctional protein ADE2 OS=Homo sapiens GN=PAICS PE=1 SV=3	EVYELLDSPGKVLLQSK	0.00000002000000000.0	1	7	9	7	6	11	17	6
ZC3HD_HUMAN	Zinc finger CCCH domain-containing protein 13 OS=Homo sapiens GN=ZC3H13 PE=1 SV=1	KTSAVSSPLLDQQR	0.00000020000000.0	0	2	5	5	3	5	5	4
DFFA_HUMAN	DNA fragmentation factor subunit alpha OS=Homo sapiens GN=DFFA PE=1 SV=1	SISASKASPPGDLQNPK	0.20000000000000000.0	0	0	5	3	0	4	3	2
DNM1L_HUMAN	Dynamin-1-like protein OS=Homo sapiens GN=DNM1L PE=1 SV=2	SKPIPIMPASPQKGHAVNLLDVPVPVAR	0.0000001002000000000000000000.0	4	2	0	2	4	0	4	2
MAP1B_HUMAN	Microtubule-associated protein 1B OS=Homo sapiens GN=MAP1B PE=1 SV=1	VQSLEGEKLSPK	0.000000000200.0	0	1	4	2	3	2	3	3
DNM1L_HUMAN	Dynamin-1-like protein OS=Homo sapiens GN=DNM1L PE=1 SV=2	SKPIPIMPASPQK	0.0000000002000.0	0	0	4	0	2	0	5	2
QRIC1_HUMAN	Glutamine-rich protein 1 OS=Homo sapiens GN=QRICH1 PE=1 SV=1	GDPQQQSITHIAIPQEAYNAVHVSGSPTALAAVK	0.0000000000000000000000000200000000.0	0	0	4	1	4	0	1	1
CCD86_HUMAN	Coiled-coil domain-containing protein 86 OS=Homo sapiens GN=CCDC86 PE=1 SV=1	RLGGLRPESPESLTSVSR	0.000000000002000000.0	1	2	0	0	2	0	3	1
SRCAP_HUMAN	Helicase SRCAP OS=Homo sapiens GN=SRCAP PE=1 SV=2	SGPPSPPSTATSFGGPRPR	0.0000000200000000000.0	0	1	2	0	2	2	0	2
NOB1_HUMAN	RNA-binding protein NOB1 OS=Homo sapiens GN=NOB1 PE=1 SV=1	KDDSDDDGGGWITPSNIK	0.000200000000000000.0	1	1	5	5	6	2	6	5
F262_HUMAN	6-phosphofructo-2-kinase/fructose-2,6-biphosphatase 2 OS=Homo sapiens GN=PFKFB2 PE=1 SV=2	RNSFTPLSSSNTIR	0.00200000000000.0	2	6	3	4	11	4	9	4
SMAP_HUMAN	Small acidic protein OS=Homo sapiens GN=SMAP PE=1 SV=1	RSASPDDDLGSSNWEAADLGNEER	0.000200000000000000000000.0	0	3	3	2	4	1	4	1
LIMA1_HUMAN	LIM domain and actin-binding protein 1 OS=Homo sapiens GN=LIMA1 PE=1 SV=1	ETPHSPGVEDAPIAK	0.000020000000000.0	2	1	9	9	5	6	9	6
MCAF1_HUMAN	Activating transcription factor 7-interacting protein 1 OS=Homo sapiens GN=ATF7IP PE=1 SV=2	TSLPTVGPSGLYSPSTNR	0.000000000000200000.0	2	0	3	2	3	3	5	2
RPB1_HUMAN	DNA-directed RNA polymerase II subunit RPB1 OS=Homo sapiens GN=POLR2A PE=1 SV=2	YSPTSPTYSPTSPK	0.00000020200000.0	0	0	0	3	2	1	2	0
STMN1_HUMAN	Stathmin OS=Homo sapiens GN=STMN1 PE=1 SV=3	RASGQAFELILSPR	0.00200000000200.0	0	5	5	4	3	6	6	7
VIR_HUMAN	Protein virilizer homolog OS=Homo sapiens GN=KIAA1429 PE=1 SV=2	VISHDRDSPPPPPPPPPPPQPQPSLK	0.00200000000000000000000000.0	0	4	5	2	4	1	2	3
YRDC_HUMAN	YrdC domain-containing protein, mitochondrial OS=Homo sapiens GN=YRDC PE=1 SV=1	LFRPPSPAPAAPGAR	0.000002000000000.0	0	3	7	8	4	3	4	4
CAF1B_HUMAN	Chromatin assembly factor 1 subunit B OS=Homo sapiens GN=CHAF1B PE=1 SV=1	GSSPGPRPVEGTPASR	0.0020000000000000.0	0	0	3	5	2	2	5	2
MEP50_HUMAN	Methylosome protein 50 OS=Homo sapiens GN=WDR77 PE=1 SV=1	KETPPPLVPPAAR	0.0020000000000.0	0	8	15	14	4	4	15	7
P66B_HUMAN	Transcriptional repressor p66-beta OS=Homo sapiens GN=GATAD2B PE=1 SV=1	VSSPLPSPSAMTDAANSQAAAK	0.0020000000100000000000.0	4	0	4	4	8	3	6	2
MAP1A_HUMAN	Microtubule-associated protein 1A OS=Homo sapiens GN=MAP1A PE=1 SV=5	VPSAPGQESPIPDPK	0.000000002000000.0	3	0	3	6	5	3	4	6
LAP2A_HUMAN	Lamina-associated polypeptide 2, isoform alpha OS=Homo sapiens GN=TMPO PE=1 SV=2	SSTPLPTISSSAENTR	0.0000000002000000.0	4	0	2	4	4	2	8	4
LARP1_HUMAN	La-related protein 1 OS=Homo sapiens GN=LARP1 PE=1 SV=2	ILIVTQTPHYMR	0.000000200000.0	0	0	5	1	2	1	5	3
TOP2B_HUMAN	DNA topoisomerase 2-beta OS=Homo sapiens GN=TOP2B PE=1 SV=3	SEDDSAKFDSNEEDSASVFSPSFGLK	0.00000000020000000000000000.0	0	2	2	2	3	2	4	2
TXLNA_HUMAN	Alpha-taxilin OS=Homo sapiens GN=TXLNA PE=1 SV=3	SSPGQPEAGPEGAQERPSQAAPAVEAEGPGSSQAPR	0.020000000000000000000000000000000000.0	4	1	1	0	4	2	3	2
SLTM_HUMAN	SAFB-like transcription modulator OS=Homo sapiens GN=SLTM PE=1 SV=2	SPGHMVILDQTK	0.200000000000.0	0	0	5	1	3	0	5	2
XRCC1_HUMAN	DNA repair protein XRCC1 OS=Homo sapiens GN=XRCC1 PE=1 SV=1	TKPTQAAGPSSPQKPPTPEETK	0.0000000000200000000000.0	1	1	1	2	4	2	3	2
3BP5L_HUMAN	SH3 domain-binding protein 5-like OS=Homo sapiens GN=SH3BP5L PE=1 SV=1	GLSDHVSLDGQELGTR	0.0000002000000000.0	0	1	2	1	3	0	3	2
RN219_HUMAN	RING finger protein 219 OS=Homo sapiens GN=RNF219 PE=1 SV=1	LKAEVDNRSPQK	0.000000002000.0	0	1	0	3	2	1	2	3
PARN_HUMAN	Poly(A)-specific ribonuclease PARN OS=Homo sapiens GN=PARN PE=1 SV=1	NNSFTAPSTVGKR	0.0020000000000.0	0	1	2	1	3	2	2	1
ELYS_HUMAN	Protein ELYS OS=Homo sapiens GN=AHCTF1 PE=1 SV=3	STPLASPSPSPGRSPQR	0.00000000020000000.0	0	0	1	2	0	2	3	4
GAB1_HUMAN	GRB2-associated-binding protein 1 OS=Homo sapiens GN=GAB1 PE=1 SV=2	SYSHDVLPK	0.002000000.0	0	0	2	2	1	3	2	2
CC037_HUMAN	UPF0361 protein C3orf37 OS=Homo sapiens GN=C3orf37 PE=1 SV=1	MLQWLATKSPK	0.10000000200.0	0	2	0	1	2	2	2	1
ROA1_HUMAN	Heterogeneous nuclear ribonucleoprotein A1 OS=Homo sapiens GN=HNRNPA1 PE=1 SV=5	SESPKEPEQLR	0.00200000000.0	0	0	1	1	0	1	4	3
TCOF_HUMAN	Treacle protein OS=Homo sapiens GN=TCOF1 PE=1 SV=2	AASAPAKGTPGKGATPAPPGK	0.000000002000000000000.0	0	1	1	0	2	2	2	1
IRS4_HUMAN	Insulin receptor substrate 4 OS=Homo sapiens GN=IRS4 PE=1 SV=1	LAPSPARPR	0.000200000.0	0	1	1	0	1	1	3	2
PRR12_HUMAN	Proline-rich protein 12 OS=Homo sapiens GN=PRR12 PE=1 SV=2	RHPPLYQAGLTPPLSPPK	0.000000000000002000.0	0	1	1	0	2	2	2	1
PITC1_HUMAN	Cytoplasmic phosphatidylinositol transfer protein 1 OS=Homo sapiens GN=PITPNC1 PE=1 SV=2	SAPSSAPSTPLSTDAPEFLSVPK	0.00002000000000000000000.0	1	0	1	0	2	1	2	2
CTNA1_HUMAN	Catenin alpha-1 OS=Homo sapiens GN=CTNNA1 PE=1 SV=1	SRTSVQTEDDQLIAGQSAR	0.0002000000000000000.0	0	0	1	1	2	1	2	2
YTDC2_HUMAN	Probable ATP-dependent RNA helicase YTHDC2 OS=Homo sapiens GN=YTHDC2 PE=1 SV=2	STDSSSYPSPCASPSPPSSGK	0.000000002000000000000.0	2	0	0	0	4	0	3	0
RS3A_HUMAN	40S ribosomal protein S3a OS=Homo sapiens GN=RPS3A PE=1 SV=2	LMELHGEGSSSGK	0.0100000020000.0	0	0	2	0	3	0	2	1
NPM_HUMAN	Nucleophosmin OS=Homo sapiens GN=NPM1 PE=1 SV=2	MQASIEKGGSLPK	0.1002000000000.0	0	2	1	0	4	1	0	0
ZF106_HUMAN	Zinc finger protein 106 homolog OS=Homo sapiens GN=ZFP106 PE=1 SV=1	NRENSPSSQSAGLSSINK	0.000020000000000000.0	0	0	1	1	3	0	1	2
PUM1_HUMAN	Pumilio homolog 1 OS=Homo sapiens GN=PUM1 PE=1 SV=3	RDSLTGSSDLYK	0.002000000000.0	0	0	2	0	1	0	2	3
FA53C_HUMAN	Protein FAM53C OS=Homo sapiens GN=FAM53C PE=1 SV=1	RFSLSPSLGPQASR	0.00202000000000.0	0	0	0	2	1	0	3	2
DTL_HUMAN	Denticleless protein homolog OS=Homo sapiens GN=DTL PE=1 SV=2	RGSVSSVSPKPPSSFK	0.0020000000002000.0	0	1	2	0	4	0	1	0
WDR26_HUMAN	WD repeat-containing protein 26 OS=Homo sapiens GN=WDR26 PE=1 SV=3	RLSQSDEDVIR	0.00200000000.0	1	0	1	0	2	0	1	3
TXLNA_HUMAN	Alpha-taxilin OS=Homo sapiens GN=TXLNA PE=1 SV=3	RPEGPGAQAPSSPR	0.00000000002000.0	0	0	0	2	2	0	2	2
BAHD1_HUMAN	Bromo adjacent homology domain-containing 1 protein OS=Homo sapiens GN=BAHD1 PE=1 SV=2	SADEADELPPDLPKPPSPAPSSEDPGLAQPR	0.0000000000000000200000000000000.0	0	0	2	0	0	2	2	2
SPF45_HUMAN	Splicing factor 45 OS=Homo sapiens GN=RBM17 PE=1 SV=1	SPTGPSNSFLANMGGTVAHK	0.20000000000010000000.0	1	0	0	1	2	0	3	1
GEPH_HUMAN	Gephyrin OS=Homo sapiens GN=GPHN PE=1 SV=1	DTASLSTTPSESPR	0.00000002000000.0	0	0	1	0	1	0	3	2
SENP1_HUMAN	Sentrin-specific protease 1 OS=Homo sapiens GN=SENP1 PE=1 SV=2	SFPIKPVPSPSWSGSCR	0.00000000200000000.0	0	0	1	0	1	0	3	2
PAK1_HUMAN	Serine/threonine-protein kinase PAK 1 OS=Homo sapiens GN=PAK1 PE=1 SV=2	AVSETPAVPPVSEDEDDDDDDATPPPVIAPRPEHTK	0.000000000002000000000000000000000000.0	0	0	1	1	0	4	0	0
EP15R_HUMAN	Epidermal growth factor receptor substrate 15-like 1 OS=Homo sapiens GN=EPS15L1 PE=1 SV=1	FHDTSSPLMVTPPSAEAHWAVR	0.0000200010000000000000.0	0	0	1	0	3	0	1	1
NKTR_HUMAN	NK-tumor recognition protein OS=Homo sapiens GN=NKTR PE=1 SV=2	GTIRYHTPPR	0.0000002000.0	0	0	1	0	0	0	2	3
EPS15_HUMAN	Epidermal growth factor receptor substrate 15 OS=Homo sapiens GN=EPS15 PE=1 SV=2	LNDPFQPFPGNDSPK	0.000000000000200.0	0	0	0	1	0	0	3	2
ROA2_HUMAN	Heterogeneous nuclear ribonucleoproteins A2/B1 OS=Homo sapiens GN=HNRNPA2B1 PE=1 SV=2	NMGGPYGGGNYGPGGSGGSGGYGGR	0.0000000000000002000000000.0	1	0	0	0	2	0	3	0
OCAD1_HUMAN	OCIA domain-containing protein 1 OS=Homo sapiens GN=OCIAD1 PE=1 SV=1	RSSPPGHYYQK	0.00200000000.0	0	0	0	1	3	0	0	2
4EBP1_HUMAN	Eukaryotic translation initiation factor 4E-binding protein 1 OS=Homo sapiens GN=EIF4EBP1 PE=1 SV=3	RVVLGDGVQLPPGDYSTTPGGTLFSTTPGGTR	0.00000000000000000000020020000000.0	0	0	0	1	0	1	3	1
CLD12_HUMAN	Claudin-12 OS=Homo sapiens GN=CLDN12 PE=1 SV=1	SRLSAIEIDIPVVSHTT	0.20000000000000000.0	0	0	0	1	0	0	3	2
ARAF_HUMAN	Serine/threonine-protein kinase A-Raf OS=Homo sapiens GN=ARAF PE=1 SV=2	STSTPNVHMVSTTAPMDSNLIQLTGQSFSTDAAGSR	0.000200001000000100000000000000000000.0	0	1	0	0	3	1	0	1
IF4G1_HUMAN	Eukaryotic translation initiation factor 4 gamma 1 OS=Homo sapiens GN=EIF4G1 PE=1 SV=3	TASTPTPPQTGGGLEPQANGETPQVAVIVRPDDR	0.0020000000000000000000000000000000.0	0	0	1	0	0	2	1	2
AKA11_HUMAN	A-kinase anchor protein 11 OS=Homo sapiens GN=AKAP11 PE=1 SV=1	YPSCESVTDEYAGHLIQILK	0.00200000000000000000.0	0	0	1	0	0	0	2	3
MA7D2_HUMAN	MAP7 domain-containing protein 2 OS=Homo sapiens GN=MAP7D2 PE=1 SV=1	LAPLGPLNPSYKSSPTR	0.00000000020000000.0	0	0	0	0	2	1	1	1
ACSA_HUMAN	Acetyl-coenzyme A synthetase, cytoplasmic OS=Homo sapiens GN=ACSS2 PE=1 SV=1	AELGMGDSTSQSPPIKR	0.00000000000200000.0	0	0	0	0	1	0	3	0
SRRM2_HUMAN	Serine/arginine repetitive matrix protein 2 OS=Homo sapiens GN=SRRM2 PE=1 SV=2	AQTPPGPSLSGSKSPCPQEK	0.00200000000200000000.0	0	0	0	0	0	0	3	1
BAZ2A_HUMAN	Bromodomain adjacent to zinc finger domain protein 2A OS=Homo sapiens GN=BAZ2A PE=1 SV=4	ASPVTSPAAAFPTASPANK	0.0200000000000020000.0	0	0	0	0	1	0	0	3
TSNAX_HUMAN	Translin-associated protein X OS=Homo sapiens GN=TSNAX PE=1 SV=1	DVNSSSPVMLAFK	0.0000020000000.0	0	0	0	0	1	0	3	0
DNMT1_HUMAN	DNA (cytosine-5)-methyltransferase 1 OS=Homo sapiens GN=DNMT1 PE=1 SV=2	EADDDEEVDDNIPEMPSPK	0.0000000000000000200.0	0	0	0	0	0	0	2	2
DAAM2_HUMAN	Disheveled-associated activator of morphogenesis 2 OS=Homo sapiens GN=DAAM2 PE=2 SV=3	ELGSTEDIYLASR	0.0002000000000.0	0	0	0	0	2	0	2	0
AFF4_HUMAN	AF4/FMR2 family member 4 OS=Homo sapiens GN=AFF4 PE=1 SV=1	ELLSPLSEPDDRYPLIVK	0.000200000000000000.0	0	0	0	0	0	0	2	2
CNOT3_HUMAN	CCR4-NOT transcription complex subunit 3 OS=Homo sapiens GN=CNOT3 PE=1 SV=1	EPSAAAPTGAGGVAPGSGNNSGGPSLLVPLPVNPPSSPTPSFSDAK	0.0000000000000000000000000000000000002000000000.0	0	0	0	0	0	0	3	1
HNRPM_HUMAN	Heterogeneous nuclear ribonucleoprotein M OS=Homo sapiens GN=HNRNPM PE=1 SV=3	GCGVVKFESPEVAER	0.000000002000000.0	0	0	0	0	2	0	2	0
RTN4_HUMAN	Reticulon-4 OS=Homo sapiens GN=RTN4 PE=1 SV=2	GSSGSVDETLFALPAASEPVIR	0.0020000000000000000000.0	0	0	0	0	0	0	2	2
ELL_HUMAN	RNA polymerase II elongation factor ELL OS=Homo sapiens GN=ELL PE=1 SV=1	LGLPLLTDCAQPSRPHGSPSR	0.000000000000000000020.0	0	0	0	0	3	0	0	1
POGZ_HUMAN	Pogo transposable element with ZNF domain OS=Homo sapiens GN=POGZ PE=1 SV=2	LVNTLNTIPSLGQSPGPVVVSNNSSAHGSQR	0.0000000002000000000000000000000.0	0	0	0	0	3	1	0	0
SMN_HUMAN	Survival motor neuron protein OS=Homo sapiens GN=SMN1 PE=1 SV=1	RGTGQSDDSDIWDDTALIK	0.0020000000000000000.0	0	0	0	0	1	0	3	0
F122B_HUMAN	Protein FAM122B OS=Homo sapiens GN=FAM122B PE=1 SV=2	RIDFTPVSPAPSPTRGFGK	0.0000000200020000000.0	0	0	0	0	3	1	0	0
EMSY_HUMAN	Protein EMSY OS=Homo sapiens GN=EMSY PE=1 SV=2	RTNSSSSSPVVLK	0.0002000000000.0	0	0	0	0	2	0	2	0
LRSM1_HUMAN	E3 ubiquitin-protein ligase LRSAM1 OS=Homo sapiens GN=LRSAM1 PE=1 SV=1	SCSLLSLATIK	0.20000000000.0	0	0	0	0	2	0	2	0
EIF3B_HUMAN	Eukaryotic translation initiation factor 3 subunit B OS=Homo sapiens GN=EIF3B PE=1 SV=3	SDSRAQAVSEDAGGNEGR	0.002000000000000000.0	0	0	0	0	2	0	2	0
AKAP2_HUMAN	A-kinase anchor protein 2 OS=Homo sapiens GN=AKAP2 PE=1 SV=3	SPGALETPSAAGSQGNTASQGK	0.2000000000000000000000.0	0	0	0	0	2	0	2	0
CCD52_HUMAN	Coiled-coil domain-containing protein 52 OS=Homo sapiens GN=CCDC52 PE=1 SV=1	SPTFSEELPVLGDGQQLR	0.200000000000000000.0	0	0	0	0	0	0	3	1
ACACA_HUMAN	Acetyl-CoA carboxylase 1 OS=Homo sapiens GN=ACACA PE=1 SV=2	SSMSGLHLVK	0.0002000000.0	0	0	0	0	2	0	2	0
CPSF4_HUMAN	Cleavage and polyadenylation specificity factor subunit 4 OS=Homo sapiens GN=CPSF4 PE=1 SV=1	SSSLIQLTSQNSSPNQQR	0.000000000002000000.0	0	0	0	0	2	2	0	0
PLEC1_HUMAN	Plectin-1 OS=Homo sapiens GN=PLEC1 PE=1 SV=3	SSSVGSSSSYPISPAVSR	0.000002000000000000.0	0	0	0	0	0	0	3	1
RTKN_HUMAN	Rhotekin OS=Homo sapiens GN=RTKN PE=1 SV=2	SVAPLPPQRSPR	0.000000000200.0	0	0	0	0	3	0	1	0
ZN503_HUMAN	Zinc finger protein 503 OS=Homo sapiens GN=ZNF503 PE=1 SV=1	TGSPSSSASACSPGGMLSSAGGAPEGK	0.002000000000000100000000000.0	0	0	0	0	3	0	0	1
T184B_HUMAN	Transmembrane protein 184B OS=Homo sapiens GN=TMEM184B PE=1 SV=2	TLLLSSDDEF	0.0000020000.0	0	0	0	0	0	0	2	2
KI21A_HUMAN	Kinesin-like protein KIF21A OS=Homo sapiens GN=KIF21A PE=1 SV=2	KIPEPSPVTR	0.0000020000.0	0	3	5	4	3	5	4	6
PGRC1_HUMAN	Membrane-associated progesterone receptor component 1 OS=Homo sapiens GN=PGRMC1 PE=1 SV=3	GDQPAASGDSDDDEPPPLPR	0.00000020000000000000.0	1	0	0	5	0	0	4	2
NRDC_HUMAN	Nardilysin OS=Homo sapiens GN=NRD1 PE=1 SV=2	RGSLSNAGDPEIVK	0.00200000000000.0	0	2	4	4	4	3	0	1
SFR19_HUMAN	Splicing factor, arginine/serine-rich 19 OS=Homo sapiens GN=SCAF1 PE=1 SV=2	EAASSSSGTQPAPPAPASPWDSK	0.00000000000000000200000.0	3	0	2	0	4	0	3	3
PRP4B_HUMAN	Serine/threonine-protein kinase PRP4 homolog OS=Homo sapiens GN=PRPF4B PE=1 SV=2	LCDFGSASHVADNDITPYLVSR	0.0000000000000000000020.0	0	0	3	3	4	0	2	0
F122A_HUMAN	Protein FAM122A OS=Homo sapiens GN=FAM122A PE=1 SV=1	RIDFIPVSPAPSPTR	0.000000000002000.0	0	3	2	5	3	2	5	3
CE170_HUMAN	Centrosomal protein of 170 kDa OS=Homo sapiens GN=CEP170 PE=1 SV=1	QGSFTIEKPSPNIPIELIPHINK	0.00200000000000000000000.0	1	4	9	7	7	3	9	7
K1704_HUMAN	Uncharacterized protein KIAA1704 OS=Homo sapiens GN=KIAA1704 PE=1 SV=1	KQDDSPPRPIIGPALPPGFIK	0.000020000000000000000.0	4	2	2	0	4	0	5	3
BIN1_HUMAN	Myc box-dependent-interacting protein 1 OS=Homo sapiens GN=BIN1 PE=1 SV=1	VNHEPEPAGGATPGATLPKSPSQLR	0.0000000000000000000200000.0	1	4	2	1	4	1	3	4
ERCC5_HUMAN	DNA repair protein complementing XP-G cells OS=Homo sapiens GN=ERCC5 PE=1 SV=3	ELTPASPTCTNSVSK	0.000002000000000.0	0	0	4	2	3	0	7	2
TLK2_HUMAN	Serine/threonine-protein kinase tousled-like 2 OS=Homo sapiens GN=TLK2 PE=1 SV=2	SSPQHSLSNPLPR	0.0200000000000.0	0	1	1	4	2	2	3	3
MILK1_HUMAN	MICAL-like protein 1 OS=Homo sapiens GN=MICALL1 PE=1 SV=2	LQELASPPAGRPTPAPR	0.00000200000000000.0	0	2	4	1	4	0	4	0
M3K7_HUMAN	Mitogen-activated protein kinase kinase kinase 7 OS=Homo sapiens GN=MAP3K7 PE=1 SV=1	RRSIQDLTVTGTEPGQVSSR	0.00200000000000000000.0	4	1	0	0	3	5	1	1
NEMO_HUMAN	NF-kappa-B essential modulator OS=Homo sapiens GN=IKBKG PE=1 SV=2	HVEVSQAPLPPAPAYLSSPLALPSQR	0.00000000000000000200000000.0	0	0	1	4	3	0	2	3
NDKB_HUMAN	Nucleoside diphosphate kinase B OS=Homo sapiens GN=NME2 PE=1 SV=1	NIIHGSDSVK	0.0000020000.0	0	0	4	0	2	0	3	2
ZN318_HUMAN	Zinc finger protein 318 OS=Homo sapiens GN=ZNF318 PE=1 SV=2	VVIKLSPQACSFTK	0.00000200000000.0	0	0	6	0	3	0	4	1
CCNK_HUMAN	Cyclin-K OS=Homo sapiens GN=CCNK PE=1 SV=2	AVVVSPKEENK	0.00002000000.0	0	0	3	4	3	0	5	4
SRFB1_HUMAN	Serum response factor-binding protein 1 OS=Homo sapiens GN=SRFBP1 PE=1 SV=1	AVTIANSPSKPSEKDSVVSLESQK	0.000000200000000000000000.0	0	2	3	2	3	3	2	3
PUR6_HUMAN	Multifunctional protein ADE2 OS=Homo sapiens GN=PAICS PE=1 SV=3	TKEVYELLDSPGK	0.0000000002000.0	0	3	1	3	3	3	2	2
KIFA3_HUMAN	Kinesin-associated protein 3 OS=Homo sapiens GN=KIFAP3 PE=1 SV=2	LKSLNANTDITSLAR	0.002000000000000.0	0	0	3	2	2	2	2	2
TCOF_HUMAN	Treacle protein OS=Homo sapiens GN=TCOF1 PE=1 SV=2	SPAGPAATPAQAQAASTPR	0.0000000000000002000.0	1	0	2	4	0	4	2	0
SF01_HUMAN	Splicing factor 1 OS=Homo sapiens GN=SF1 PE=1 SV=4	TGDLGIPPNPEDRSPSPEPIYNSEGKR	0.000000000000020200000000000.0	4	17	18	8	21	28	22	12
KS6A3_HUMAN	Ribosomal protein S6 kinase alpha-3 OS=Homo sapiens GN=RPS6KA3 PE=1 SV=1	AYSFCGTVEYMAPEVVNR	0.002000000010000000.0	9	0	0	3	4	0	4	0
P4R3A_HUMAN	Serine/threonine-protein phosphatase 4 regulatory subunit 3A OS=Homo sapiens GN=SMEK1 PE=1 SV=1	TNLSGRQSPSFK	0.000000020000.0	0	3	3	5	4	1	2	3
SRRM1_HUMAN	Serine/arginine repetitive matrix protein 1 OS=Homo sapiens GN=SRRM1 PE=1 SV=2	APQTSSSPPPVR	0.000020200000.0	5	0	6	4	2	3	10	6
SRRM2_HUMAN	Serine/arginine repetitive matrix protein 2 OS=Homo sapiens GN=SRRM2 PE=1 SV=2	MALPPQEDATASPPR	0.000000000002000.0	17	0	54	0	20	0	75	3
DC1L1_HUMAN	Cytoplasmic dynein 1 light intermediate chain 1 OS=Homo sapiens GN=DYNC1LI1 PE=1 SV=3	DFQEYVEPGEDFPASPQRR	0.0000000000000020000.0	1	6	7	6	6	9	5	8
RBM26_HUMAN	RNA-binding protein 26 OS=Homo sapiens GN=RBM26 PE=1 SV=3	LNHSPPQSSSR	0.00020000000.0	1	1	3	8	8	0	0	7
NUFP2_HUMAN	Nuclear fragile X mental retardation-interacting protein 2 OS=Homo sapiens GN=NUFIP2 PE=1 SV=1	RTSPQVLGSILK	0.002000000000.0	0	3	6	3	3	4	5	4
ATRIP_HUMAN	ATR-interacting protein OS=Homo sapiens GN=ATRIP PE=1 SV=1	LAAPSVSHVSPR	0.000000000200.0	0	3	4	4	3	3	5	5
NUMA1_HUMAN	Nuclear mitotic apparatus protein 1 OS=Homo sapiens GN=NUMA1 PE=1 SV=2	VSLEPHQGPGTPESK	0.000000000020000.0	0	2	5	4	3	3	5	4
DNLI3_HUMAN	DNA ligase 3 OS=Homo sapiens GN=LIG3 PE=1 SV=2	FSGFSAKPNNSGEAPSSPTPK	0.000000000000000020000.0	0	2	4	3	3	3	4	3
NDC1_HUMAN	Nucleoporin NDC1 OS=Homo sapiens GN=TMEM48 PE=1 SV=2	KLNSPEETAFQTPK	0.00020000000000.0	0	2	4	2	3	2	4	3
COBL1_HUMAN	Cordon-bleu protein-like 1 OS=Homo sapiens GN=COBLL1 PE=1 SV=2	DQTASAPATPLVNK	0.00002000000000.0	2	0	3	1	3	3	3	1
SPTA2_HUMAN	Spectrin alpha chain, brain OS=Homo sapiens GN=SPTAN1 PE=1 SV=3	KLDPAQSASRENLLEEQGSIALR	0.00000000200000000000000.0	2	1	1	1	3	6	1	1
NDRG3_HUMAN	Protein NDRG3 OS=Homo sapiens GN=NDRG3 PE=1 SV=2	THSTSSSLGSGESPFSR	0.00200000000000000.0	0	1	2	3	3	1	3	3
CE170_HUMAN	Centrosomal protein of 170 kDa OS=Homo sapiens GN=CEP170 PE=1 SV=1	LGEASDSELADADKASVASEVSTTSSTSKPPTGR	0.0000200000000000000000000000000000.0	0	2	1	2	2	3	3	2
SMC4_HUMAN	Structural maintenance of chromosomes protein 4 OS=Homo sapiens GN=SMC4 PE=1 SV=2	TESPATAAETASEELDNR	0.200000000000000000.0	0	2	2	1	2	2	3	3
SON_HUMAN	Protein SON OS=Homo sapiens GN=SON PE=1 SV=3	EMEHNTVCAAGTSPVGEIGEEK	0.0000000000002000000000.0	0	0	4	0	3	0	6	0
ESYT2_HUMAN	Extended synaptotagmin-2 OS=Homo sapiens GN=ESYT2 PE=1 SV=1	SSSSLLASPGHISVK	0.002000000000000.0	0	1	2	1	2	2	3	2
FA83H_HUMAN	Protein FAM83H OS=Homo sapiens GN=FAM83H PE=1 SV=2	RGSPTTGFIEQK	0.002000000000.0	0	2	1	1	2	1	3	2
APC_HUMAN	Adenomatous polyposis coli protein OS=Homo sapiens GN=APC PE=1 SV=2	SKTPPPPPQTAQTK	0.00200000000000.0	1	0	0	4	1	2	2	2
PKP4_HUMAN	Plakophilin-4 OS=Homo sapiens GN=PKP4 PE=1 SV=1	VASPSQGQVGSSSPKR	0.0000000000002000.0	0	1	2	1	3	1	3	1
ALDOA_HUMAN	Fructose-bisphosphate aldolase A OS=Homo sapiens GN=ALDOA PE=1 SV=2	GILAADESTGSIAKR	0.000000000020000.0	0	0	2	1	1	2	3	2
PI4KA_HUMAN	Phosphatidylinositol 4-kinase alpha OS=Homo sapiens GN=PI4KA PE=1 SV=3	KTSSVSSISQVSPER	0.002000000000000.0	0	0	2	2	2	2	1	2
ADNP_HUMAN	Activity-dependent neuroprotector homeobox protein OS=Homo sapiens GN=ADNP PE=1 SV=1	LNQSPSLAPVKR	0.000200000000.0	0	2	1	1	3	1	2	1
PDS5B_HUMAN	Sister chromatid cohesion protein PDS5 homolog B OS=Homo sapiens GN=PDS5B PE=1 SV=1	TTNVLGAVNKPLSSAGK	0.00000000000002000.0	2	2	0	0	1	2	2	2
LMBL2_HUMAN	Lethal(3)malignant brain tumor-like protein 2 OS=Homo sapiens GN=L3MBTL2 PE=1 SV=1	EAGELPTSPLHLLSPGTPR	0.0000002000000000000.0	0	0	1	2	0	2	4	1
LIMD1_HUMAN	LIM domain-containing protein 1 OS=Homo sapiens GN=LIMD1 PE=1 SV=1	VSPGLPSPNLENGAPAVGPVQPR	0.02000000000000000000000.0	0	0	4	0	1	0	2	3
PARD3_HUMAN	Partitioning defective 3 homolog OS=Homo sapiens GN=PARD3 PE=1 SV=2	ISHSLYSGIEGLDESPSR	0.000000000000002000.0	0	2	0	1	2	1	2	1
MINT_HUMAN	Msx2-interacting protein OS=Homo sapiens GN=SPEN PE=1 SV=1	LNTVASPK	0.00000200.0	0	1	0	2	1	1	3	1
PLEC1_HUMAN	Plectin-1 OS=Homo sapiens GN=PLEC1 PE=1 SV=3	GYYSPYSVSGSGSTAGSR	0.000000000000000020.0	0	1	0	1	0	0	2	4
RSF1_HUMAN	Remodeling and spacing factor 1 OS=Homo sapiens GN=RSF1 PE=1 SV=2	KPDSPPKVLEPENK	0.00020000000000.0	0	1	1	0	1	0	3	2
PRP4B_HUMAN	Serine/threonine-protein kinase PRP4 homolog OS=Homo sapiens GN=PRPF4B PE=1 SV=2	LCDFGSASHVADNDITPYLVSR	0.0000000000000002000000.0	0	0	1	1	3	0	0	2
PP14A_HUMAN	Protein phosphatase 1 regulatory subunit 14A OS=Homo sapiens GN=PPP1R14A PE=1 SV=1	ARGPGGSPGGLQKR	0.00000020000000.0	0	0	0	1	3	1	0	0
MK06_HUMAN	Mitogen-activated protein kinase 6 OS=Homo sapiens GN=MAPK6 PE=1 SV=1	GHLSEGLVTK	0.0002000000.0	0	0	0	1	2	0	2	0
NUD10_HUMAN	Diphosphoinositol polyphosphate phosphohydrolase 3-alpha OS=Homo sapiens GN=NUDT10 PE=1 SV=1	LGGSPTNGNSMAPSSPDSDP	0.00000200001000000000.0	1	0	0	0	0	1	0	3
SCML1_HUMAN	Sex comb on midleg-like protein 1 OS=Homo sapiens GN=SCML1 PE=1 SV=2	NEVYETFSYPESYSPTLPVSR	0.000000000000020000000.0	0	0	0	1	0	1	3	0
F122B_HUMAN	Protein FAM122B OS=Homo sapiens GN=FAM122B PE=1 SV=2	RIDFTPVSPAPSPTR	0.000000020000020.0	0	0	0	1	1	0	3	0
SYNJ1_HUMAN	Synaptojanin-1 OS=Homo sapiens GN=SYNJ1 PE=1 SV=2	RPPPPPVPLLPPGTSPPVDPFTTLASKASPTLDFTER	0.0000000000000000000000000000200000000.0	0	0	0	1	0	2	2	0
CENPV_HUMAN	Centromere protein V OS=Homo sapiens GN=CENPV PE=1 SV=1	SGASGASAAPAASAAAALAPSATR	0.000200000000000000000000.0	0	1	0	0	3	0	0	1
SRRM2_HUMAN	Serine/arginine repetitive matrix protein 2 OS=Homo sapiens GN=SRRM2 PE=1 SV=2	RVPSPTPAPK	0.0002000000.0	0	4	6	8	4	2	2	5
TAU_HUMAN	Microtubule-associated protein tau OS=Homo sapiens GN=MAPT PE=1 SV=4	VAVVRTPPKSPSSAK	0.000002000200000.0	0	0	5	1	3	0	2	2
TAF12_HUMAN	Transcription initiation factor TFIID subunit 12 OS=Homo sapiens GN=TAF12 PE=1 SV=1	IPGTPGAGGRLSPENNQVLTK	0.000000000002000000000.0	8	3	6	0	7	4	7	3
KS6B1_HUMAN	Ribosomal protein S6 kinase beta-1 OS=Homo sapiens GN=RPS6KB1 PE=1 SV=2	TPVSPVKFSPGDFWGR	0.0002000000000000.0	0	3	7	3	3	3	7	4
KI21A_HUMAN	Kinesin-like protein KIF21A OS=Homo sapiens GN=KIF21A PE=1 SV=2	EKELSPPPGLPSK	0.0000200000000.0	0	2	3	2	3	2	4	2
AHNK_HUMAN	Neuroblast differentiation-associated protein AHNAK OS=Homo sapiens GN=AHNAK PE=1 SV=2	GKGGVTGSPEASISGSK	0.00000002000000000.0	0	2	3	2	3	2	4	2
K1688_HUMAN	Uncharacterized protein KIAA1688 OS=Homo sapiens GN=KIAA1688 PE=1 SV=2	RAELPGSSSPLLAQPR	0.0000000020000000.0	0	2	3	0	1	2	1	3
COBL_HUMAN	Protein cordon-bleu OS=Homo sapiens GN=COBL PE=1 SV=2	SLTLGPSLSLGSISGVSVK	0.0000000020000000000.0	0	1	0	3	0	2	3	1
KIF3A_HUMAN	Kinesin-like protein KIF3A OS=Homo sapiens GN=KIF3A PE=1 SV=3	SAKPETVIDSLLQ	0.2000000000000.0	0	0	0	3	0	2	2	1
MYST2_HUMAN	Histone acetyltransferase MYST2 OS=Homo sapiens GN=MYST2 PE=1 SV=1	SQQQPTPVTPK	0.00000000200.0	0	1	6	4	2	3	5	6
CP250_HUMAN	Centrosome-associated protein CEP250 OS=Homo sapiens GN=CEP250 PE=1 SV=2	LHSPGATSTAELGSR	0.002000000000000.0	0	1	3	3	3	2	2	2
STRN3_HUMAN	Striatin-3 OS=Homo sapiens GN=STRN3 PE=1 SV=3	NLEQILNGGESPKQK	0.000000000020000.0	0	3	3	2	4	0	0	2
RHG10_HUMAN	Rho GTPase-activating protein 10 OS=Homo sapiens GN=ARHGAP10 PE=1 SV=1	TPPDTTFPEPTCLSASPPNAPPR	0.00000000000000020000000.0	3	0	1	0	4	0	6	0
PCY1A_HUMAN	Choline-phosphate cytidylyltransferase A OS=Homo sapiens GN=PCYT1A PE=1 SV=2	WPFSGKTSPPCSPANLSR	0.000000020000000000.0	0	0	3	0	3	0	1	1
CCNL1_HUMAN	Cyclin-L1 OS=Homo sapiens GN=CCNL1 PE=1 SV=1	AEEKSPISINVK	0.000020000000.0	0	2	5	6	3	2	8	4
NUCKS_HUMAN	Nuclear ubiquitous casein and cyclin-dependent kinases substrate OS=Homo sapiens GN=NUCKS1 PE=1 SV=1	KVVDYSQFQESDDADEDYGR	0.00000000002000000000.0	6	12	26	21	26	37	22	21
RN219_HUMAN	RING finger protein 219 OS=Homo sapiens GN=RNF219 PE=1 SV=1	KIQSSLSSASPSK	0.0000000002000.0	0	2	4	2	3	3	3	2
MEX3C_HUMAN	RNA-binding protein MEX3C OS=Homo sapiens GN=MEX3C PE=1 SV=3	SSLLLLSPPAATASQTQQIPGGSLGSVLLPAAR	0.000000200000000000000000000000000.0	0	0	2	4	0	2	6	5
4EBP1_HUMAN	Eukaryotic translation initiation factor 4E-binding protein 1 OS=Homo sapiens GN=EIF4EBP1 PE=1 SV=3	VVLGDGVQLPPGDYSTTPGGTLFSTTPGGTR	0.0000000000000000000000022000000.0	0	0	1	2	0	2	4	0
RD23B_HUMAN	UV excision repair protein RAD23 homolog B OS=Homo sapiens GN=RAD23B PE=1 SV=1	QEKPAEKPAETPVATSPTATDSTSGDSSR	0.00000000000000020000000000000.0	0	0	2	1	3	1	0	1
SC16A_HUMAN	Protein transport protein Sec16A OS=Homo sapiens GN=SEC16A PE=1 SV=3	GSVSQPSTPSPPKPTGIFQTSANSSFEPVK	0.000200000000000000000000000000.0	2	0	0	0	0	0	3	1
FOXK1_HUMAN	Forkhead box protein K1 OS=Homo sapiens GN=FOXK1 PE=1 SV=1	IQFTSLYHKEEAPASPLRPLYPQISPLK	0.0000000000000020000000002000.0	0	0	2	0	0	1	0	3
MGAP_HUMAN	MAX gene-associated protein OS=Homo sapiens GN=MGA PE=1 SV=2	SILPYPVSPK	0.0000000200.0	2	0	0	0	0	1	0	3
4EBP2_HUMAN	Eukaryotic translation initiation factor 4E-binding protein 2 OS=Homo sapiens GN=EIF4EBP2 PE=1 SV=1	TVAISDAAQLPHDYCTTPGGTLFSTTPGGTR	0.0000000000000000200020000000000.0	0	2	0	0	0	0	2	2
WAPL_HUMAN	Wings apart-like protein homolog OS=Homo sapiens GN=WAPAL PE=1 SV=1	RPESPSEISPIK	0.000200000000.0	0	5	5	5	3	5	5	6
WAP53_HUMAN	Telomerase Cajal body protein 1 OS=Homo sapiens GN=WRAP53 PE=1 SV=1	VFPEPTESGDEGEELGLPLLSTR	0.00000200000000000000000.0	0	2	4	9	0	3	25	4
KDM6A_HUMAN	Lysine-specific demethylase 6A OS=Homo sapiens GN=KDM6A PE=1 SV=2	TDNSVASSPSSAISTATPSPK	0.000000020000000000000.0	3	0	3	2	3	3	2	3
RFIP1_HUMAN	Rab11 family-interacting protein 1 OS=Homo sapiens GN=RAB11FIP1 PE=1 SV=2	TPLSQSMSVLPTSKPEK	0.00000210000000000.0	3	0	2	0	5	0	5	2
FANCI_HUMAN	Fanconi anemia group I protein OS=Homo sapiens GN=FANCI PE=1 SV=4	TIETSPSLSR	0.0000200000.0	1	0	3	1	3	2	0	2
RBM14_HUMAN	RNA-binding protein 14 OS=Homo sapiens GN=RBM14 PE=1 SV=2	GQPGNAYDGAGQPSAAYLSMSQGAVANANSTPPPYER	0.0000000000000000000100000000002000000.0	8	1	4	3	8	6	2	5
G3BP1_HUMAN	Ras GTPase-activating protein-binding protein 1 OS=Homo sapiens GN=G3BP1 PE=1 SV=1	SSSPAPADIAQTVQEDLR	0.200000000000000000.0	3	0	0	1	2	1	3	0
RPA34_HUMAN	DNA-directed RNA polymerase I subunit RPA34 OS=Homo sapiens GN=CD3EAP PE=1 SV=1	QEQINTEPLEDTVLSPTK	0.000000000000000020.0	0	2	2	4	3	3	3	0
LAP2A_HUMAN	Lamina-associated polypeptide 2, isoform alpha OS=Homo sapiens GN=TMPO PE=1 SV=2	SSTPLPTISSSAENTR	0.0000000020000000.0	0	1	4	2	4	0	0	1
PIAS1_HUMAN	E3 SUMO-protein ligase PIAS1 OS=Homo sapiens GN=PIAS1 PE=1 SV=2	GILSLPHQASPVSR	0.00000000020000.0	0	3	2	5	3	3	3	3
AGAP1_HUMAN	Arf-GAP with GTPase, ANK repeat and PH domain-containing protein 1 OS=Homo sapiens GN=AGAP1 PE=1 SV=4	IDVPPTANTPTPVR	0.00000000200000.0	0	0	11	1	0	0	12	6
MAGD2_HUMAN	Melanoma-associated antigen D2 OS=Homo sapiens GN=MAGED2 PE=1 SV=2	ALLSLRSPK	0.000000200.0	0	3	2	3	3	2	4	1
TIM_HUMAN	Protein timeless homolog OS=Homo sapiens GN=TIMELESS PE=1 SV=1	IPAKLSPTQLR	0.00000200000.0	0	4	7	4	3	4	7	4
ZN318_HUMAN	Zinc finger protein 318 OS=Homo sapiens GN=ZNF318 PE=1 SV=2	RSSPPPPPSGSSSR	0.00200000000000.0	0	2	7	3	3	2	7	3
ORC6_HUMAN	Origin recognition complex subunit 6 OS=Homo sapiens GN=ORC6L PE=1 SV=1	IGQQVDREPGDVATPPR	0.00000000000002000.0	0	2	4	2	2	3	6	4
ORC2_HUMAN	Origin recognition complex subunit 2 OS=Homo sapiens GN=ORC2L PE=1 SV=2	LASELAKTPQK	0.00000002000.0	0	2	6	2	3	1	6	3
MED24_HUMAN	Mediator of RNA polymerase II transcription subunit 24 OS=Homo sapiens GN=MED24 PE=1 SV=1	LLSSNEDDANILSSPTDR	0.002000000000000000.0	0	1	4	2	1	4	4	4
MASTL_HUMAN	Microtubule-associated serine/threonine-protein kinase-like OS=Homo sapiens GN=MASTL PE=1 SV=1	NFELVDSSPCKK	0.000000020000.0	0	0	5	3	3	0	5	3
SRRM2_HUMAN	Serine/arginine repetitive matrix protein 2 OS=Homo sapiens GN=SRRM2 PE=1 SV=2	RGEGDAPFSEPGTTSTQRPSSPETATK	0.000000000000000000002000000.0	3	1	1	1	3	2	4	2
ABI1_HUMAN	Abl interactor 1 OS=Homo sapiens GN=ABI1 PE=1 SV=4	TNPPTQKPPSPPMSGR	0.0000000002001000.0	4	2	1	0	4	2	1	3
FBP1L_HUMAN	Formin-binding protein 1-like OS=Homo sapiens GN=FNBP1L PE=1 SV=2	TISDGTISASKQESGK	0.0020000000000000.0	2	1	1	1	4	3	2	2
GAPD1_HUMAN	GTPase-activating protein and VPS9 domain-containing protein 1 OS=Homo sapiens GN=GAPVD1 PE=1 SV=2	ELPPAAAIGATSLVAAPHSSSSSPSK	0.00000000000000000000000020.0	1	0	3	3	2	3	1	2
LR16A_HUMAN	Leucine-rich repeat-containing protein 16A OS=Homo sapiens GN=LRRC16A PE=1 SV=1	SSGFISELPSEEGK	0.02000000000000.0	2	0	2	1	3	2	3	2
MINT_HUMAN	Msx2-interacting protein OS=Homo sapiens GN=SPEN PE=1 SV=1	LLSVKGSPK	0.000000200.0	0	2	1	2	2	3	3	1
ZDH18_HUMAN	Palmitoyltransferase ZDHHC18 OS=Homo sapiens GN=ZDHHC18 PE=2 SV=2	DCEYQQISPGAAPLPASPGAR	0.000000000000000020000.0	3	0	0	2	3	0	3	2
RIF1_HUMAN	Telomere-associated protein RIF1 OS=Homo sapiens GN=RIF1 PE=1 SV=2	ELDPSLVSANDSPSGMQTR	0.0000000000020000000.0	2	0	1	1	2	0	6	1
LAP2A_HUMAN	Lamina-associated polypeptide 2, isoform alpha OS=Homo sapiens GN=TMPO PE=1 SV=2	GPPDFSSDEEREPTPVLGSGAAAAGR	0.00000200000000000000000000.0	2	2	0	1	3	2	3	0
EPN2_HUMAN	Epsin-2 OS=Homo sapiens GN=EPN2 PE=1 SV=3	GSSQPNLSTSHSEQEYGK	0.002000000000000000.0	0	2	2	1	3	1	4	0
PJA1_HUMAN	E3 ubiquitin-protein ligase Praja-1 OS=Homo sapiens GN=PJA1 PE=1 SV=2	NLASPNCVKPK	0.00020000000.0	0	0	3	2	3	0	3	2
BAZ1A_HUMAN	Bromodomain adjacent to zinc finger domain protein 1A OS=Homo sapiens GN=BAZ1A PE=1 SV=2	RQSPEPSPVTLGR	0.0020000000000.0	0	0	2	2	2	1	5	1
VIR_HUMAN	Protein virilizer homolog OS=Homo sapiens GN=KIAA1429 PE=1 SV=2	VISHDRDSPPPPPPPPPPPQPQPSLK	0.00000002000000000000000000.0	0	1	2	1	1	5	2	1
F190A_HUMAN	Protein FAM190A OS=Homo sapiens GN=FAM190A PE=2 SV=2	VLASSLSPFR	0.0000002000.0	0	0	2	2	1	2	3	3
UT14A_HUMAN	U3 small nucleolar RNA-associated protein 14 homolog A OS=Homo sapiens GN=UTP14A PE=1 SV=1	EQMIDLQNLLTTQSPSVK	0.001000000000020000.0	3	0	0	0	6	1	2	0
NDRG3_HUMAN	Protein NDRG3 OS=Homo sapiens GN=NDRG3 PE=1 SV=2	THSTSSSLGSGESPFSR	0.00000020000000000.0	0	1	3	0	2	2	3	1
FOXO3_HUMAN	Forkhead box protein O3 OS=Homo sapiens GN=FOXO3 PE=1 SV=1	GSGLGSPTSSFNSTVFGPSSLNSLR	0.0000020000000000000000000.0	0	1	1	1	1	1	3	3
DDX20_HUMAN	Probable ATP-dependent RNA helicase DDX20 OS=Homo sapiens GN=DDX20 PE=1 SV=2	ISLEQPPNGSDTPNPEK	0.00000000000200000.0	0	1	1	1	0	1	4	3
UBXN1_HUMAN	UBX domain-containing protein 1 OS=Homo sapiens GN=UBXN1 PE=1 SV=2	KYGGSVGSQPPPVAPEPGPVPSSPSQEPPTKR	0.00000000000000000000002000000000.0	1	1	1	0	5	2	1	0
NDKB_HUMAN	Nucleoside diphosphate kinase B OS=Homo sapiens GN=NME2 PE=1 SV=1	NIIHGSDSVK	0.0000000200.0	0	0	4	0	0	0	4	3
IF4G1_HUMAN	Eukaryotic translation initiation factor 4 gamma 1 OS=Homo sapiens GN=EIF4G1 PE=1 SV=3	SFSKEVEER	0.002000000.0	0	0	2	2	3	0	3	1
PKHO2_HUMAN	Pleckstrin homology domain-containing family O member 2 OS=Homo sapiens GN=PLEKHO2 PE=1 SV=1	VLGSEPAPVSAETLLSQAVEQLR	0.00000000020000000000000.0	0	1	0	2	0	2	2	4
RBBP6_HUMAN	Retinoblastoma-binding protein 6 OS=Homo sapiens GN=RBBP6 PE=1 SV=1	VTGTEGSSSTLVDYTSTSSTGGSPVRK	0.000000000000000000000020000.0	3	1	0	0	3	1	0	3
EDC4_HUMAN	Enhancer of mRNA-decapping protein 4 OS=Homo sapiens GN=EDC4 PE=1 SV=1	DSQDASAEQSDHDDEVASLASASGGFGTK	0.00000200000000000000000000000.0	0	1	1	1	2	2	1	2
ARHGG_HUMAN	Rho guanine nucleotide exchange factor 16 OS=Homo sapiens GN=ARHGEF16 PE=1 SV=1	GLGKPGGQGDAIQLSPK	0.00000000000000200.0	0	0	2	1	2	0	2	3
RPRD2_HUMAN	Regulation of nuclear pre-mRNA domain-containing protein 2 OS=Homo sapiens GN=RPRD2 PE=1 SV=1	NTGVSPASRPSPGTPTSPSNLTSGLK	0.00000000000000020000000000.0	0	1	1	1	2	1	3	1
ALDOA_HUMAN	Fructose-bisphosphate aldolase A OS=Homo sapiens GN=ALDOA PE=1 SV=2	PYQYPALTPEQK	0.000000020000.0	0	0	2	0	0	0	6	2
PTN13_HUMAN	Tyrosine-protein phosphatase non-receptor type 13 OS=Homo sapiens GN=PTPN13 PE=1 SV=2	AISTGSLASSTLNK	0.00200200000000.0	0	0	2	1	0	3	2	1
HS74L_HUMAN	Heat shock 70 kDa protein 4L OS=Homo sapiens GN=HSPA4L PE=1 SV=2	GCALQCAILSPAFK	0.00000000020000.0	1	0	1	0	6	0	1	0
TRPT1_HUMAN	tRNA 2~-phosphotransferase 1 OS=Homo sapiens GN=TRPT1 PE=1 SV=2	KPLSLAGDEETECQSSPK	0.000000000000000200.0	0	0	2	0	2	0	4	1
UAP56_HUMAN	Spliceosome RNA helicase BAT1 OS=Homo sapiens GN=BAT1 PE=1 SV=1	NCPHIVVGTPGR	0.000000002000.0	1	0	1	0	4	0	3	0
PININ_HUMAN	Pinin OS=Homo sapiens GN=PNN PE=1 SV=4	QESDPEDDDVKKPALQSSVVATSK	0.002000000000000000000000.0	0	0	1	2	3	0	1	2
PKN3_HUMAN	Serine/threonine-protein kinase N3 OS=Homo sapiens GN=PKN3 PE=1 SV=1	RGPSPPASPTR	0.00020000000.0	0	0	2	1	3	0	2	1
KIF23_HUMAN	Kinesin-like protein KIF23 OS=Homo sapiens GN=KIF23 PE=1 SV=3	YMLTHQELASDGEIETK	0.00000000020000000.0	0	0	2	0	2	1	4	0
MPRIP_HUMAN	Myosin phosphatase Rho-interacting protein OS=Homo sapiens GN=MPRIP PE=1 SV=3	AEEQQLPPPLSPPSPSTPNHR	0.000000000000000020000.0	1	0	0	1	1	0	2	3
ARHG2_HUMAN	Rho guanine nucleotide exchange factor 2 OS=Homo sapiens GN=ARHGEF2 PE=1 SV=4	EPALPLEPDSGGNTSPGVTANGEAR	0.0000000000000200000000000.0	1	0	2	0	0	3	1	1
TFDP2_HUMAN	Transcription factor Dp-2 OS=Homo sapiens GN=TFDP2 PE=1 SV=2	GNISFVAFPVSNTNSPTK	0.000000000000000020.0	1	0	1	0	2	1	1	2
GLCI1_HUMAN	Glucocorticoid-induced transcript 1 protein OS=Homo sapiens GN=GLCCI1 PE=1 SV=1	GSQHSPTRPPVAAAAASLGSLPGPGAAR	0.0200000000000000000000000000.0	0	1	1	0	2	1	2	1
MOT1_HUMAN	Monocarboxylate transporter 1 OS=Homo sapiens GN=SLC16A1 PE=1 SV=2	KESKEEETSIDVAGKPNEVTK	0.002000002000000000000.0	2	1	0	0	1	0	2	2
SMAG2_HUMAN	Protein Smaug homolog 2 OS=Homo sapiens GN=SAMD4B PE=1 SV=1	QGSDEWGGPAELGPGEAGPGWQDKPPR	0.002000000000000000000000000.0	0	0	1	1	2	0	3	1
TM201_HUMAN	Transmembrane protein 201 OS=Homo sapiens GN=TMEM201 PE=1 SV=1	RTSPSSLPGR	0.0020000000.0	1	2	0	0	0	1	2	2
PRP17_HUMAN	Pre-mRNA-processing factor 17 OS=Homo sapiens GN=CDC40 PE=1 SV=1	SPSSKPSLAVAVDSAPEVAVK	0.000200000000000000000.0	1	2	0	0	0	1	2	2
CEP55_HUMAN	Centrosomal protein of 55 kDa OS=Homo sapiens GN=CEP55 PE=1 SV=2	VAASPKSPTAALNESLVECPK	0.000000002000000000000.0	0	0	1	1	2	0	3	1
GAPD1_HUMAN	GTPase-activating protein and VPS9 domain-containing protein 1 OS=Homo sapiens GN=GAPVD1 PE=1 SV=2	ELPPAAAIGATSLVAAPHSSSSSPSK	0.00000000000000000000002000.0	0	0	2	0	0	0	2	3
CAMP3_HUMAN	Calmodulin-regulated spectrin-associated protein 3 OS=Homo sapiens GN=KIAA1543 PE=1 SV=2	GTEASPPQNNSGSSSPVFTFR	0.000000000000020000000.0	0	0	2	0	3	0	2	0
BRE1A_HUMAN	E3 ubiquitin-protein ligase BRE1A OS=Homo sapiens GN=RNF20 PE=1 SV=2	KALVVPEPEPDSDSNQER	0.000000000000020000.0	0	2	0	0	3	2	0	0
MYH10_HUMAN	Myosin-10 OS=Homo sapiens GN=MYH10 PE=1 SV=3	RQLHLEGASLELSDDDTESK	0.00000000000020000000.0	1	0	1	0	1	3	1	0
SF3B1_HUMAN	Splicing factor 3B subunit 1 OS=Homo sapiens GN=SF3B1 PE=1 SV=3	WDQTADQTPGATPK	0.00000002000200.0	1	0	0	1	1	0	3	1
MAP1B_HUMAN	Microtubule-associated protein 1B OS=Homo sapiens GN=MAP1B PE=1 SV=1	DSISAVSSEKVSPSKSPSLSPSPPSPLEK	0.00000000000200000000000000000.0	0	1	0	1	2	0	2	0
AT131_HUMAN	Probable cation-transporting ATPase 13A1 OS=Homo sapiens GN=ATP13A1 PE=1 SV=2	DSPTLSNSGIR	0.02000000000.0	0	0	0	1	1	0	2	2
TRPM7_HUMAN	Transient receptor potential cation channel subfamily M member 7 OS=Homo sapiens GN=TRPM7 PE=1 SV=1	FFVSTPSQPSCK	0.000200000000.0	0	0	1	0	2	0	3	0
SNTB1_HUMAN	Beta-1-syntrophin OS=Homo sapiens GN=SNTB1 PE=1 SV=3	GAGAGHPGAGGAQPPDSPAGVR	0.0000000000000000200000.0	0	1	0	0	2	2	1	0
RGPA1_HUMAN	Ral GTPase-activating protein subunit alpha-1 OS=Homo sapiens GN=RALGAPA1 PE=1 SV=1	HFSQSEETGNEVFGALNEEQPLPR	0.000020000000000000000000.0	0	1	0	0	0	2	2	1
DHX16_HUMAN	Putative pre-mRNA-splicing factor ATP-dependent RNA helicase DHX16 OS=Homo sapiens GN=DHX16 PE=1 SV=2	LLEDSEESSEETVSR	0.000020002000000.0	0	0	1	0	0	0	3	2
RBM15_HUMAN	Putative RNA-binding protein 15 OS=Homo sapiens GN=RBM15 PE=1 SV=2	LLLERPSPIRDR	0.000000200000.0	0	0	1	0	1	0	2	2
UCKL1_HUMAN	Uridine-cytidine kinase-like 1 OS=Homo sapiens GN=UCKL1 PE=1 SV=2	LLPPVGTGRSPR	0.000000000200.0	0	0	1	0	2	1	1	1
SMG1_HUMAN	Serine/threonine-protein kinase SMG1 OS=Homo sapiens GN=SMG1 PE=1 SV=2	NLATSADTPPSTVPGTGK	0.000020000020000000.0	0	1	0	0	0	2	1	2
TR150_HUMAN	Thyroid hormone receptor-associated protein 3 OS=Homo sapiens GN=THRAP3 PE=1 SV=2	NREEEWDPEYTPK	0.0000000000200.0	0	0	1	0	0	0	3	2
SPD2B_HUMAN	SH3 and PX domain-containing protein 2B OS=Homo sapiens GN=SH3PXD2B PE=1 SV=3	NSGEPLPPKPGPGSPSHPGALDLDGVSR	0.0000000000000200000000000000.0	0	0	1	0	2	0	2	1
BAZ2A_HUMAN	Bromodomain adjacent to zinc finger domain protein 2A OS=Homo sapiens GN=BAZ2A PE=1 SV=4	QPSSPSHNTNLR	0.000200000000.0	0	0	0	1	2	0	1	2
MMTA2_HUMAN	Multiple myeloma tumor-associated protein 2 OS=Homo sapiens GN=MMTAG2 PE=1 SV=1	RPAEATSSPTSPERPR	0.0000000200000000.0	0	1	0	1	2	0	2	0
TSC2_HUMAN	Tuberin OS=Homo sapiens GN=TSC2 PE=1 SV=2	SISVSEHVVR	0.0020000000.0	0	0	1	0	1	2	2	0
SYG_HUMAN	Glycyl-tRNA synthetase OS=Homo sapiens GN=GARS PE=1 SV=2	SLSAASCAPISLPAAASR	0.002000000000000000.0	0	0	1	0	2	0	3	0
EYA3_HUMAN	Eyes absent homolog 3 OS=Homo sapiens GN=EYA3 PE=1 SV=3	SNVGGLLSPQRK	0.000000020000.0	0	0	1	0	2	1	1	1
TP53B_HUMAN	Tumor suppressor p53-binding protein 1 OS=Homo sapiens GN=TP53BP1 PE=1 SV=2	SNVSSPATPTASSSSSTTPTR	0.000000000000000200000.0	0	1	0	0	2	2	0	1
WAC_HUMAN	WW domain-containing adapter protein with coiled-coil OS=Homo sapiens GN=WAC PE=1 SV=3	SPSPGPNHTSNSSNASNATVVPQNSSAR	0.0020000000000000000000000000.0	0	0	1	0	2	0	3	0
MA7D1_HUMAN	MAP7 domain-containing protein 1 OS=Homo sapiens GN=MAP7D1 PE=1 SV=1	SRSAVTLPR	0.002000000.0	0	1	0	0	2	2	1	0
DSRAD_HUMAN	Double-stranded RNA-specific adenosine deaminase OS=Homo sapiens GN=ADAR PE=1 SV=3	TMLLLSRSPEAQPK	0.00000002000000.0	0	0	1	0	2	0	3	0
BI2L1_HUMAN	Brain-specific angiogenesis inhibitor 1-associated protein 2-like protein 1 OS=Homo sapiens GN=BAIAP2L1 PE=1 SV=2	TPASTPVSGTPQASPMIER	0.0000000002000001000.0	1	0	0	0	3	0	2	0
MAT1_HUMAN	CDK-activating kinase assembly factor MAT1 OS=Homo sapiens GN=MNAT1 PE=1 SV=1	AASPQDLAGGYTSSLACHR	0.0020000000000000000.0	0	0	1	0	3	0	1	0
RTKN_HUMAN	Rhotekin OS=Homo sapiens GN=RTKN PE=1 SV=2	ASLDSAGGSGSSPILLPTPVVGGPR	0.0000000000200000000000000.0	0	0	1	0	3	0	1	0
UBP1_HUMAN	Ubiquitin carboxyl-terminal hydrolase 1 OS=Homo sapiens GN=USP1 PE=1 SV=1	ATSDTLESPPK	0.00000002000.0	0	0	0	1	0	0	3	1
PSMF1_HUMAN	Proteasome inhibitor PI31 subunit OS=Homo sapiens GN=PSMF1 PE=1 SV=2	FDPFGPIGTSPPGPNPDHLPPPGYDDMYL	0.00000000200000000000000000100.0	0	0	0	1	0	0	3	1
SNW1_HUMAN	SNW domain-containing protein 1 OS=Homo sapiens GN=SNW1 PE=1 SV=1	GPPSPPAPVMHSPSRK	0.0002000001000200.0	0	0	1	0	3	0	1	0
POMP_HUMAN	Proteasome maturation protein OS=Homo sapiens GN=POMP PE=1 SV=1	LPFLSSSNLSLDVLR	0.000000200000000.0	0	0	1	0	0	0	1	3
TSYL2_HUMAN	Testis-specific Y-encoded-like protein 2 OS=Homo sapiens GN=TSPYL2 PE=1 SV=1	LSSSESPQRDPPPPPPPPPLLR	0.0200000000000000000000.0	1	0	0	0	1	0	3	0
PR40A_HUMAN	Pre-mRNA-processing factor 40 homolog A OS=Homo sapiens GN=PRPF40A PE=1 SV=2	QETVADFTPK	0.0000000200.0	0	0	1	0	0	0	1	3
TB182_HUMAN	182 kDa tankyrase-1-binding protein OS=Homo sapiens GN=TNKS1BP1 PE=1 SV=3	SFGTRPLSSGFSPEEAQQQDEEFEK	0.0000000020000000000000000.0	0	0	1	0	0	0	1	3
CDCA5_HUMAN	Sororin OS=Homo sapiens GN=CDCA5 PE=1 SV=1	SGSELPSILPEIWPK	0.002000000000000.0	0	0	0	1	0	0	3	1
MYCB2_HUMAN	Probable E3 ubiquitin-protein ligase MYCBP2 OS=Homo sapiens GN=MYCBP2 PE=1 SV=3	SLSPNHNTLQTLK	0.0020000000000.0	0	1	0	0	3	1	0	0
SHKB1_HUMAN	SH3KBP1-binding protein 1 OS=Homo sapiens GN=SHKBP1 PE=1 SV=2	SNTMPPNLGNAGLLGR	0.0021000000000000.0	0	0	1	0	3	0	1	0
PSB5_HUMAN	Proteasome subunit beta type-5 OS=Homo sapiens GN=PSMB5 PE=1 SV=3	VSSDNVADLHEKYSGSTP	0.000000000000000020.0	0	1	0	0	3	1	0	0
BORG4_HUMAN	Cdc42 effector protein 4 OS=Homo sapiens GN=CDC42EP4 PE=1 SV=1	AGPDLPSLPSHALEDEGWAAAAPSPGSAR	0.00000000000000000000000200000.0	0	0	0	0	1	0	1	2
TBCD4_HUMAN	TBC1 domain family member 4 OS=Homo sapiens GN=TBC1D4 PE=1 SV=2	AQGVRSPLLR	0.0000020000.0	0	0	0	0	2	1	1	0
WAC_HUMAN	WW domain-containing adapter protein with coiled-coil OS=Homo sapiens GN=WAC PE=1 SV=3	DAGDPSPPNK	0.0000020000.0	0	0	0	0	1	0	1	2
FKB15_HUMAN	FK506-binding protein 15 OS=Homo sapiens GN=FKBP15 PE=1 SV=2	DSAAPSPIPGADNLSADPVVSPPTSIPFK	0.00000200000000000000000000000.0	0	0	0	0	0	1	2	1
SRRM2_HUMAN	Serine/arginine repetitive matrix protein 2 OS=Homo sapiens GN=SRRM2 PE=1 SV=2	ELSNSPLRENSFGSPLEFR	0.0020000000000000000.0	0	0	0	0	1	0	2	1
RRP1B_HUMAN	Ribosomal RNA processing protein 1 homolog B OS=Homo sapiens GN=RRP1B PE=1 SV=2	GSPTGGAQLLKR	0.020000000000.0	0	0	0	0	2	1	1	0
TR150_HUMAN	Thyroid hormone receptor-associated protein 3 OS=Homo sapiens GN=THRAP3 PE=1 SV=2	IDISPSTFRK	0.0002000000.0	0	0	0	0	2	0	1	1
NCOA7_HUMAN	Nuclear receptor coactivator 7 OS=Homo sapiens GN=NCOA7 PE=1 SV=2	KSASLDSPVLLVIK	0.00020000000000.0	0	0	0	0	1	0	2	1
NCOAT_HUMAN	Bifunctional protein NCOAT OS=Homo sapiens GN=MGEA5 PE=1 SV=2	LLPIDGANDLFFQPPPLTPTSK	0.0000000000000000020000.0	0	0	0	0	0	1	2	1
BCLF1_HUMAN	Bcl-2-associated transcription factor 1 OS=Homo sapiens GN=BCLAF1 PE=1 SV=2	NTPSQHSHSIQHSPER	0.0000000020000000.0	0	0	0	0	1	1	0	2
CDK13_HUMAN	Cell division protein kinase 13 OS=Homo sapiens GN=CDK13 PE=1 SV=2	QTDPSTPQQESSKPLGGIQPSSQTIQPK	0.0000000000200000000000000000.0	0	0	0	0	2	1	0	1
RABE1_HUMAN	Rab GTPase-binding effector protein 1 OS=Homo sapiens GN=RABEP1 PE=1 SV=2	RAQSTDSLGTSGSLQSK	0.00002020000000000.0	0	0	0	0	1	0	1	2
GIT1_HUMAN	ARF GTPase-activating protein GIT1 OS=Homo sapiens GN=GIT1 PE=1 SV=2	SLSSPTDNLELSLR	0.00200000000000.0	0	0	0	0	1	0	2	1
TOP2A_HUMAN	DNA topoisomerase 2-alpha OS=Homo sapiens GN=TOP2A PE=1 SV=3	SVVSDLEADDVKGSVPLSSSPPATHFPDETEITNPVPK	0.00000000000000000020000000000000000000.0	0	0	0	0	2	1	1	0
PGAM4_HUMAN	Probable phosphoglycerate mutase 4 OS=Homo sapiens GN=PGAM4 PE=1 SV=1	SYDVPPPPMEPDHPFYSNISK	0.030000001000000000000.0	0	0	0	0	1	2	0	1
AKT3_HUMAN	RAC-gamma serine/threonine-protein kinase OS=Homo sapiens GN=AKT3 PE=1 SV=1	TDGSFIGYK	0.000200000.0	0	0	0	0	0	1	2	1
INCE_HUMAN	Inner centromere protein OS=Homo sapiens GN=INCENP PE=1 SV=3	TDSQSVRHSPIAPSSPSPQVLAQK	0.000000002000000000000000.0	0	0	0	0	1	0	2	1
MRGBP_HUMAN	MRG-binding protein OS=Homo sapiens GN=MRGBP PE=1 SV=1	VLTANSNPSSPSAAKR	0.0000000020000000.0	0	0	0	0	0	1	1	2
SIN3A_HUMAN	Paired amphipathic helix protein Sin3a OS=Homo sapiens GN=SIN3A PE=1 SV=2	VSKPSQLQAHTPASQQTPPLPPYASPR	0.000000000000000020000000000.0	0	0	0	0	2	0	1	1
MCPH1_HUMAN	Microcephalin OS=Homo sapiens GN=MCPH1 PE=1 SV=2	YRLSPTLSSTK	0.00020000000.0	0	0	0	0	0	2	1	1
AFAD_HUMAN	Afadin OS=Homo sapiens GN=MLLT4 PE=1 SV=3	ADHRSSPNVANQPPSPGGK	0.0000020000000020000.0	0	0	0	0	3	0	0	0
NUP98_HUMAN	Nuclear pore complex protein Nup98-Nup96 OS=Homo sapiens GN=NUP98 PE=1 SV=3	ADTSQEICSPRLPISASHSSK	0.000000002000000000000.0	0	0	0	0	3	0	0	0
MPRIP_HUMAN	Myosin phosphatase Rho-interacting protein OS=Homo sapiens GN=MPRIP PE=1 SV=3	AEEQQLPPPLSPPSPSTPNHR	0.000000000000000200000.0	0	0	0	0	0	0	3	0
CCD86_HUMAN	Coiled-coil domain-containing protein 86 OS=Homo sapiens GN=CCDC86 PE=1 SV=1	ALVEFESNPEETREPGSPPSVQR	0.00000000000000000002000.0	0	0	0	0	0	3	0	0
KIF23_HUMAN	Kinesin-like protein KIF23 OS=Homo sapiens GN=KIF23 PE=1 SV=3	GGGQSVQFTDIETLKQESPNGSR	0.00000000000000000200000.0	0	0	0	0	3	0	0	0
MA7D1_HUMAN	MAP7 domain-containing protein 1 OS=Homo sapiens GN=MAP7D1 PE=1 SV=1	GPTPPAMGPR	0.0020000000.0	0	0	0	0	0	0	3	0
GFPT1_HUMAN	Glucosamine--fructose-6-phosphate aminotransferase [isomerizing] 1 OS=Homo sapiens GN=GFPT1 PE=1 SV=3	GSCNLSRVDSTTCLFPVEEK	0.00000000020000000000.0	0	0	0	0	3	0	0	0
CI040_HUMAN	Uncharacterized protein C9orf40 OS=Homo sapiens GN=C9orf40 PE=1 SV=1	IDAGTMAEPSASPSK	0.000000000002000.0	0	0	0	0	0	0	3	0
KI67_HUMAN	Antigen KI-67 OS=Homo sapiens GN=MKI67 PE=1 SV=2	IPCESPPLEVVDTTASTK	0.000020000000000000.0	0	0	0	0	0	0	3	0
SLTM_HUMAN	SAFB-like transcription modulator OS=Homo sapiens GN=SLTM PE=1 SV=2	IVQISGNSMPR	0.00000002000.0	0	0	0	0	0	0	3	0
EEPD1_HUMAN	Endonuclease/exonuclease/phosphatase family domain-containing protein 1 OS=Homo sapiens GN=EEPD1 PE=1 SV=1	KFSAACNFSNILVNQER	0.00200000000000000.0	0	0	0	0	3	0	0	0
LS14A_HUMAN	Protein LSM14 homolog A OS=Homo sapiens GN=LSM14A PE=1 SV=3	KSPTMEQAVQTASAHLPAPAAVGR	0.020000000000000000000000.0	0	0	0	0	0	0	3	0
CCD86_HUMAN	Coiled-coil domain-containing protein 86 OS=Homo sapiens GN=CCDC86 PE=1 SV=1	LGGLRPESPESLTSVSR	0.00000002002000000.0	0	0	0	0	0	0	3	0
PDS5B_HUMAN	Sister chromatid cohesion protein PDS5 homolog B OS=Homo sapiens GN=PDS5B PE=1 SV=1	LKEDILENEDEQNSPPKK	0.000000000000020000.0	0	0	0	0	3	0	0	0
HDAC1_HUMAN	Histone deacetylase 1 OS=Homo sapiens GN=HDAC1 PE=1 SV=1	MLPHAPGVQMQAIPEDAIPEESGDEDEDDPDKR	0.000000000000000000000200000000000.0	0	0	0	0	0	0	3	0
S4A7_HUMAN	Sodium bicarbonate cotransporter 3 OS=Homo sapiens GN=SLC4A7 PE=1 SV=2	MLQDDDDTVHLPFEGGSLLQIPVK	0.000000000000000020000000.0	0	0	0	0	0	0	3	0
SENP3_HUMAN	Sentrin-specific protease 3 OS=Homo sapiens GN=SENP3 PE=1 SV=2	NHLSPQQGGATPQVPSPCCR	0.00000000000000020000.0	0	0	0	0	3	0	0	0
NU188_HUMAN	Nucleoporin NUP188 homolog OS=Homo sapiens GN=NUP188 PE=1 SV=1	RGAPSSPATGVLPSPQGK	0.000000000000020000.0	0	0	0	0	3	0	0	0
SMAD1_HUMAN	Mothers against decapentaplegic homolog 1 OS=Homo sapiens GN=SMAD1 PE=1 SV=1	RVESPVLPPVLVPR	0.00020000000000.0	0	0	0	0	0	0	3	0
ZN318_HUMAN	Zinc finger protein 318 OS=Homo sapiens GN=ZNF318 PE=1 SV=2	SKSPEKVSSFSNSSSNK	0.20000000000000000.0	0	0	0	0	3	0	0	0
MDC1_HUMAN	Mediator of DNA damage checkpoint protein 1 OS=Homo sapiens GN=MDC1 PE=1 SV=3	SLATMDSPPHQK	0.000000200000.0	0	0	0	0	0	0	3	0
E41L1_HUMAN	Band 4.1-like protein 1 OS=Homo sapiens GN=EPB41L1 PE=1 SV=2	SLSPIIGK	0.00200000.0	0	0	0	0	0	0	0	3
ADDA_HUMAN	Alpha-adducin OS=Homo sapiens GN=ADD1 PE=1 SV=2	SPGSPVGEGTGSPPKWQIGEQEFEALMR	0.2000000000000000000000000010.0	0	0	0	0	3	0	0	0
3BP1_HUMAN	SH3 domain-binding protein 1 OS=Homo sapiens GN=SH3BP1 PE=1 SV=3	SSPPAPPLPPGSGSPGTPQALPR	0.20000000000000000000000.0	0	0	0	0	0	0	0	3
INT10_HUMAN	Integrator complex subunit 10 OS=Homo sapiens GN=INTS10 PE=1 SV=2	STQIENQHQGAQDTSDLMSPSKR	0.00000000000000000120000.0	0	0	0	0	3	0	0	0
NU214_HUMAN	Nuclear pore complex protein Nup214 OS=Homo sapiens GN=NUP214 PE=1 SV=2	TGGFGAAPVFGSPPTFGGSPGFGGVPAFGSAPAFTSPLGSTGGK	0.00000000000200000000000000000000000000000000.0	0	0	0	0	0	0	0	3
CDC5L_HUMAN	Cell division cycle 5-like protein OS=Homo sapiens GN=CDC5L PE=1 SV=2	TPSNGAEGLTPR	0.000000000200.0	0	0	0	0	0	0	3	0
CHD4_HUMAN	Chromodomain-helicase-DNA-binding protein 4 OS=Homo sapiens GN=CHD4 PE=1 SV=1	TPTPSTPGDTQPNTPAPVPPAEDGIK	0.00000000020000000000000000.0	0	0	0	0	0	0	3	0
CXAR_HUMAN	Coxsackievirus and adenovirus receptor OS=Homo sapiens GN=CXADR PE=1 SV=1	TQYNQVPSEDFER	0.0000000200000.0	0	0	0	0	0	0	3	0
PKN2_HUMAN	Serine/threonine-protein kinase N2 OS=Homo sapiens GN=PKN2 PE=1 SV=1	TSTFCGTPEFLAPEVLTETSYTR	0.00000020000000000000000.0	0	0	0	0	0	0	3	0
MYO9B_HUMAN	Myosin-IXb OS=Homo sapiens GN=MYO9B PE=1 SV=2	VSPPAPGSAPETPEDK	0.0200000000000000.0	0	0	0	0	0	0	3	0
P5CR1_HUMAN	Pyrroline-5-carboxylate reductase 1, mitochondrial OS=Homo sapiens GN=PYCR1 PE=1 SV=2	LDSPAGTALSPSGHTK	0.0000000002000000.0	4	0	3	3	1	3	5	3
PDLI2_HUMAN	PDZ and LIM domain protein 2 OS=Homo sapiens GN=PDLIM2 PE=1 SV=1	GGTPAFLPSSLSPQSSLPASR	0.000000000002000000000.0	2	1	4	3	5	5	3	2
CAMP3_HUMAN	Calmodulin-regulated spectrin-associated protein 3 OS=Homo sapiens GN=KIAA1543 PE=1 SV=2	SVSSDSLGPPRPAPAR	0.0020000000000000.0	0	2	2	5	3	1	4	2
SCFD1_HUMAN	Sec1 family domain-containing protein 1 OS=Homo sapiens GN=SCFD1 PE=1 SV=4	VNLEESSGVENSPAGARPK	0.0000000000020000000.0	0	5	8	6	3	5	7	6
DTL_HUMAN	Denticleless protein homolog OS=Homo sapiens GN=DTL PE=1 SV=2	GSVSSVSPKPPSSFK	0.000000200000000.0	0	3	5	7	3	3	5	6
NFM_HUMAN	Neurofilament medium polypeptide OS=Homo sapiens GN=NEFM PE=1 SV=3	KAESPVKEEAVAEVVTITK	0.0002000000000000000.0	0	7	3	3	3	6	4	2
TRAM1_HUMAN	Translocating chain-associated membrane protein 1 OS=Homo sapiens GN=TRAM1 PE=1 SV=3	KGTENGVNGTLTSNVADSPR	0.00000000000000000200.0	0	1	4	5	3	0	7	3
Z280C_HUMAN	Zinc finger protein 280C OS=Homo sapiens GN=ZNF280C PE=1 SV=1	SEPHSPGIPEIFR	0.0000200000000.0	0	4	3	4	3	3	4	3
LAP2B_HUMAN	Lamina-associated polypeptide 2, isoforms beta/gamma OS=Homo sapiens GN=TMPO PE=1 SV=2	SSTPLPTISSSAENTR	0.0000000000200000.0	8	3	2	0	2	1	0	4
BYST_HUMAN	Bystin OS=Homo sapiens GN=BYSL PE=1 SV=3	MPQDGSDDEDEEWPTLEK	0.000002000000000000.0	0	0	6	0	0	0	5	3
ARIP4_HUMAN	Helicase ARIP4 OS=Homo sapiens GN=RAD54L2 PE=1 SV=3	KLATPPAAQESSR	0.0002000000000.0	0	2	6	5	3	1	8	5
P53_HUMAN	Cellular tumor antigen p53 OS=Homo sapiens GN=TP53 PE=1 SV=4	RALPNNTSSSPQPK	0.00000000020000.0	2	3	2	1	10	1	3	2
THOC2_HUMAN	THO complex subunit 2 OS=Homo sapiens GN=THOC2 PE=1 SV=2	TPVSGSLKSPVPR	0.0000000020000.0	0	2	3	1	2	3	4	2
BAG3_HUMAN	BAG family molecular chaperone regulator 3 OS=Homo sapiens GN=BAG3 PE=1 SV=3	SSTPLHSPSPIR	0.000000200000.0	0	2	3	1	2	3	1	3
PCX3_HUMAN	Pecanex-like protein 3 OS=Homo sapiens GN=PCNXL3 PE=1 SV=2	SFDTVIGAGTPPGLAEPLLVVRPK	0.000000000200000000000000.0	0	0	3	2	0	3	1	3
TR150_HUMAN	Thyroid hormone receptor-associated protein 3 OS=Homo sapiens GN=THRAP3 PE=1 SV=2	SPALKSPLQSVVVR	0.00000200000000.0	0	4	5	7	3	3	6	6
ZN318_HUMAN	Zinc finger protein 318 OS=Homo sapiens GN=ZNF318 PE=1 SV=2	ISAPELLLHSPAR	0.0000000002000.0	0	4	5	4	3	2	4	6
ZN828_HUMAN	Zinc finger protein 828 OS=Homo sapiens GN=ZNF828 PE=1 SV=2	KPGPPLSPEIR	0.00000020000.0	0	3	8	8	2	5	16	9
G3BP2_HUMAN	Ras GTPase-activating protein-binding protein 2 OS=Homo sapiens GN=G3BP2 PE=1 SV=2	STTPPPAEPVSLPQEPPK	0.020000000000000000.0	4	3	1	1	0	2	3	5
AKA10_HUMAN	A kinase anchor protein 10, mitochondrial OS=Homo sapiens GN=AKAP10 PE=1 SV=2	NSPASPLKELSGK	0.0000200000000.0	0	1	4	4	2	2	6	5
ZN592_HUMAN	Zinc finger protein 592 OS=Homo sapiens GN=ZNF592 PE=1 SV=2	HGLTSGSASPPPPALPLYPDPVR	0.00000000200000000000000.0	1	0	4	1	4	0	7	2
SIRT2_HUMAN	NAD-dependent deacetylase sirtuin-2 OS=Homo sapiens GN=SIRT2 PE=1 SV=2	EHASIDAQSGAGVPNPSTSASPK	0.00000000000000000000200.0	0	2	2	0	3	3	0	0
STMN1_HUMAN	Stathmin OS=Homo sapiens GN=STMN1 PE=1 SV=3	RASGQAFELILSPR	0.00200000000000.0	3	9	21	11	15	15	17	14
SC16A_HUMAN	Protein transport protein Sec16A OS=Homo sapiens GN=SEC16A PE=1 SV=3	QIDSSPVGGETDETTVSQNYR	0.000020000000000000000.0	2	2	3	1	6	4	5	2
PAPOA_HUMAN	Poly(A) polymerase alpha OS=Homo sapiens GN=PAPOLA PE=1 SV=4	HYGITSPISLAAPK	0.00000200000000.0	0	2	3	2	3	1	2	3
NOP56_HUMAN	Nucleolar protein 56 OS=Homo sapiens GN=NOP56 PE=1 SV=4	FSKEEPVSSGPEEAVGK	0.00000000200000000.0	0	0	3	2	2	1	2	4
LMO7_HUMAN	LIM domain only protein 7 OS=Homo sapiens GN=LMO7 PE=1 SV=2	SHSPSASQSGSQLR	0.00200000000000.0	0	2	3	1	3	2	2	1
FOXK1_HUMAN	Forkhead box protein K1 OS=Homo sapiens GN=FOXK1 PE=1 SV=1	SAPASPTHPGLMSPR	0.000020000000000.0	0	0	6	0	3	0	4	0
LARP1_HUMAN	La-related protein 1 OS=Homo sapiens GN=LARP1 PE=1 SV=2	TASISSSPSEGTPTVGSYGCTPQSLPK	0.002000000000000000000000000.0	0	0	3	0	1	0	5	2
UBP47_HUMAN	Ubiquitin carboxyl-terminal hydrolase 47 OS=Homo sapiens GN=USP47 PE=1 SV=2	LFVLLPEQSPVSYSK	0.000000002000000.0	0	1	3	0	3	1	2	0
NPM_HUMAN	Nucleophosmin OS=Homo sapiens GN=NPM1 PE=1 SV=2	CGSGPVHISGQHLVAVEEDAESEDEEEEDVK	0.0000000000000000000002000000000.0	3	3	9	3	2	12	12	8
EHD4_HUMAN	EH domain-containing protein 4 OS=Homo sapiens GN=EHD4 PE=1 SV=1	DKPVYDELFYTLSPINGK	0.000000000000200000.0	0	1	5	3	0	4	5	8
GPN1_HUMAN	GPN-loop GTPase 1 OS=Homo sapiens GN=GPN1 PE=1 SV=1	DSLSPVLHPSDLILTR	0.0002000000000000.0	3	0	3	3	2	3	4	2
BIN1_HUMAN	Myc box-dependent-interacting protein 1 OS=Homo sapiens GN=BIN1 PE=1 SV=1	GNKSPSPPDGSPAATPEIR	0.0000020000000000000.0	1	3	1	3	4	1	4	1
PANK2_HUMAN	Pantothenate kinase 2, mitochondrial OS=Homo sapiens GN=PANK2 PE=1 SV=3	DRLGSYSGPTSVSR	0.00002000000000.0	0	1	1	3	1	2	4	2
ZN828_HUMAN	Zinc finger protein 828 OS=Homo sapiens GN=ZNF828 PE=1 SV=2	KPSPSESPEPWKPFPAVSPEPR	0.0020002000000000000000.0	0	1	1	3	2	1	3	2
ARHG2_HUMAN	Rho guanine nucleotide exchange factor 2 OS=Homo sapiens GN=ARHGEF2 PE=1 SV=4	SVSTTNIAGHFNDESPLGLR	0.00002000000000000000.0	1	0	1	3	4	2	0	0
PKHO2_HUMAN	Pleckstrin homology domain-containing family O member 2 OS=Homo sapiens GN=PLEKHO2 PE=1 SV=1	VLGSEPAPVSAETLLSQAVEQLR	0.00020000000000000000000.0	0	0	0	3	0	0	3	2
NOP56_HUMAN	Nucleolar protein 56 OS=Homo sapiens GN=NOP56 PE=1 SV=4	SFSKEELMSSDLEETAGSTSIPK	0.00000000020000000000000.0	0	0	5	0	2	1	3	1
SO4C1_HUMAN	Solute carrier organic anion transporter family member 4C1 OS=Homo sapiens GN=SLCO4C1 PE=1 SV=1	GIENLAFVPSSPDILR	0.0000000000200000.0	1	0	4	3	0	3	3	4
DNJC5_HUMAN	DnaJ homolog subfamily C member 5 OS=Homo sapiens GN=DNAJC5 PE=1 SV=1	SLSTSGESLYHVLGLDK	0.00200000000000000.0	4	11	26	22	23	9	31	18
SSRP1_HUMAN	FACT complex subunit SSRP1 OS=Homo sapiens GN=SSRP1 PE=1 SV=1	EGMNPSYDEYADSDEDQHDAYLER	0.001000000000200000000000.0	3	1	4	7	5	5	3	8
EP15R_HUMAN	Epidermal growth factor receptor substrate 15-like 1 OS=Homo sapiens GN=EPS15L1 PE=1 SV=1	STPSHGSVSSLNSTGSLSPK	0.00000000000000000200.0	3	12	8	4	16	10	9	5
HM20A_HUMAN	High mobility group protein 20A OS=Homo sapiens GN=HMG20A PE=1 SV=1	DSNAPKSPLTGYVR	0.00000020000000.0	0	3	4	7	3	2	4	6
RGPD3_HUMAN	RanBP2-like and GRIP domain-containing protein 3 OS=Homo sapiens GN=RGPD3 PE=2 SV=1	SGQSALYDALFSSQSPK	0.00000000000000200.0	1	2	8	6	4	2	12	12
BUD13_HUMAN	BUD13 homolog OS=Homo sapiens GN=BUD13 PE=1 SV=1	YEYDPDISPPR	0.00000002000.0	0	0	9	6	1	2	12	7
MAP1S_HUMAN	Microtubule-associated protein 1S OS=Homo sapiens GN=MAP1S PE=1 SV=2	LSLSPLR	0.0002000.0	0	1	6	6	2	2	10	5
OSBL3_HUMAN	Oxysterol-binding protein-related protein 3 OS=Homo sapiens GN=OSBPL3 PE=1 SV=1	TYSAPAINAIQGGSFESPK	0.0020000000000000000.0	2	1	6	0	3	2	6	2
SH3R3_HUMAN	SH3 domain-containing RING finger protein 3 OS=Homo sapiens GN=SH3RF3 PE=1 SV=2	KAGSLDLNFTSPSR	0.00020000000000.0	0	1	4	5	3	1	2	5
PSMD2_HUMAN	26S proteasome non-ATPase regulatory subunit 2 OS=Homo sapiens GN=PSMD2 PE=1 SV=3	DKAPVQPQQSPAAAPGGTDEKPSGK	0.0000000002000000000000000.0	0	2	2	3	2	3	4	3
CDK9_HUMAN	Cell division protein kinase 9 OS=Homo sapiens GN=CDK9 PE=1 SV=3	KGSQITQQSTNQSR	0.00200000000000.0	0	1	4	2	3	1	2	2
PHF3_HUMAN	PHD finger protein 3 OS=Homo sapiens GN=PHF3 PE=1 SV=3	AKPVGSPLFK	0.0000020000.0	0	3	1	2	3	3	0	2
DC1L2_HUMAN	Cytoplasmic dynein 1 light intermediate chain 2 OS=Homo sapiens GN=DYNC1LI2 PE=1 SV=1	KTGSPGSPGAGGVQSTAK	0.000000200000000000.0	0	1	4	1	3	1	4	0
HIRA_HUMAN	Protein HIRA OS=Homo sapiens GN=HIRA PE=1 SV=2	LMPVSLSVQSPAALTAEK	0.010000000200000000.0	2	1	3	0	1	1	3	3
LAP2_HUMAN	Protein LAP2 OS=Homo sapiens GN=ERBB2IP PE=1 SV=2	QSSVSSTASVNLGDPGSTR	0.0020000000000000000.0	1	1	1	2	3	3	2	1
ADDA_HUMAN	Alpha-adducin OS=Homo sapiens GN=ADD1 PE=1 SV=2	SRSPGSPVGEGTGSPPK	0.00000200000000000.0	0	1	2	2	2	2	3	2
ANKS6_HUMAN	Ankyrin repeat and SAM domain-containing protein 6 OS=Homo sapiens GN=ANKS6 PE=1 SV=2	STSPTLTPSPSPK	0.0020000000000.0	2	0	2	1	2	2	3	2
SRPK2_HUMAN	Serine/threonine-protein kinase SRPK2 OS=Homo sapiens GN=SRPK2 PE=1 SV=2	TVSASSTGDLPK	0.000002000000.0	2	1	3	0	1	1	3	3
RPB1_HUMAN	DNA-directed RNA polymerase II subunit RPB1 OS=Homo sapiens GN=POLR2A PE=1 SV=2	YSPTSPTYSPTTPK	0.00000000200000.0	1	1	2	1	2	3	1	3
BAIP2_HUMAN	Brain-specific angiogenesis inhibitor 1-associated protein 2 OS=Homo sapiens GN=BAIAP2 PE=1 SV=1	SLSPPQSQSK	0.0020000000.0	3	1	1	0	3	0	3	2
SRCAP_HUMAN	Helicase SRCAP OS=Homo sapiens GN=SRCAP PE=1 SV=2	AGAPVGGSPGLAKR	0.00000002000000.0	0	2	2	1	3	2	1	1
MAP1S_HUMAN	Microtubule-associated protein 1S OS=Homo sapiens GN=MAP1S PE=1 SV=2	ALELPLAASSIPRPRTPSPESHR	0.00000000000000020200000.0	1	1	2	0	5	0	2	1
OTU7B_HUMAN	OTU domain-containing protein 7B OS=Homo sapiens GN=OTUD7B PE=1 SV=1	GISHASSSIVSLAR	0.00200000000000.0	0	1	3	1	3	0	3	1
JADE3_HUMAN	Protein Jade-3 OS=Homo sapiens GN=PHF16 PE=1 SV=1	GVQVPASPDTVPQPSLR	0.00000020000000000.0	0	1	2	2	3	1	1	2
AUXI_HUMAN	Putative tyrosine-protein phosphatase auxilin OS=Homo sapiens GN=DNAJC6 PE=1 SV=3	SATSTSASPTLR	0.000000020000.0	2	1	2	0	2	0	2	3
MGAP_HUMAN	MAX gene-associated protein OS=Homo sapiens GN=MGA PE=1 SV=2	LLTGIKSPR	0.000000200.0	0	1	1	2	2	1	3	1
LRFN1_HUMAN	Leucine-rich repeat and fibronectin type III domain-containing protein 1 OS=Homo sapiens GN=LRFN1 PE=1 SV=2	SLGGSATSLCLLPSEETSGEESR	0.00002000000000000000000.0	2	0	1	0	3	0	4	1
BET1_HUMAN	BET1 homolog OS=Homo sapiens GN=BET1 PE=1 SV=1	SLSIEIGHEVK	0.00200000000.0	0	0	2	1	2	0	3	2
DESP_HUMAN	Desmoplakin OS=Homo sapiens GN=DSP PE=1 SV=3	SMSFQGIR	0.01200000.0	2	0	0	1	3	0	2	2
MAP4_HUMAN	Microtubule-associated protein 4 OS=Homo sapiens GN=MAP4 PE=1 SV=3	TTTAAAVASTGPSSRSPSTLLPK	0.00000000000000000020000.0	2	0	1	0	3	2	1	1
SRRM2_HUMAN	Serine/arginine repetitive matrix protein 2 OS=Homo sapiens GN=SRRM2 PE=1 SV=2	DKFSPFPVQDRPESSLVFK	0.0002000000000000000.0	1	1	1	0	2	0	2	2
GRDN_HUMAN	Girdin OS=Homo sapiens GN=CCDC88A PE=1 SV=2	FYDPSPPR	0.00002000.0	0	0	0	4	0	0	3	2
TFP11_HUMAN	Tuftelin-interacting protein 11 OS=Homo sapiens GN=TFIP11 PE=1 SV=1	GAAEEAELEDSDDEEKPVKQDDFPK	0.0000000000200000000000000.0	0	0	2	1	1	2	1	2
MADD_HUMAN	MAP kinase-activating death domain protein OS=Homo sapiens GN=MADD PE=1 SV=2	GTLSDSEIETNSATSTIFGK	0.02000000000000000000.0	0	0	4	0	0	0	2	3
MA7D2_HUMAN	MAP7 domain-containing protein 2 OS=Homo sapiens GN=MAP7D2 PE=1 SV=1	NLIEGFNSPGQETPLNTFC	0.0000000200000000000.0	0	0	0	4	0	0	3	2
GFPT1_HUMAN	Glucosamine--fructose-6-phosphate aminotransferase [isomerizing] 1 OS=Homo sapiens GN=GFPT1 PE=1 SV=3	VDSTTCLFPVEEK	0.0002000000000.0	0	0	1	2	1	2	2	1
DCP1A_HUMAN	mRNA-decapping enzyme 1A OS=Homo sapiens GN=DCP1A PE=1 SV=1	ASSPSPLTIGTPESQR	0.0000000200000000.0	1	1	0	1	0	1	3	1
TANC2_HUMAN	Protein TANC2 OS=Homo sapiens GN=TANC2 PE=1 SV=3	MIGKFPSWLK	0.1000002000.0	2	1	0	0	2	0	3	0
WDR62_HUMAN	WD repeat-containing protein 62 OS=Homo sapiens GN=WDR62 PE=1 SV=3	SISLGDSEGPIVATLAQPLR	0.00000020000000000000.0	2	0	1	0	1	0	1	3
BUB1_HUMAN	Mitotic checkpoint serine/threonine-protein kinase BUB1 OS=Homo sapiens GN=BUB1 PE=1 SV=1	FSPIQEKSPK	0.0000000200.0	0	0	2	0	2	1	1	1
SNX2_HUMAN	Sorting nexin-2 OS=Homo sapiens GN=SNX2 PE=1 SV=2	RFSDFLGLHSK	0.00200000000.0	0	2	0	0	2	1	1	1
PDCD4_HUMAN	Programmed cell death protein 4 OS=Homo sapiens GN=PDCD4 PE=1 SV=1	SGLTVPTSPK	0.0000002000.0	0	0	2	0	1	1	1	2
CLAP1_HUMAN	CLIP-associating protein 1 OS=Homo sapiens GN=CLASP1 PE=1 SV=1	SSSSSQESLNRPLSAK	0.0000200000000000.0	0	0	1	1	2	1	2	0
KAP0_HUMAN	cAMP-dependent protein kinase type I-alpha regulatory subunit OS=Homo sapiens GN=PRKAR1A PE=1 SV=1	TDSREDEISPPPPNPVVK	0.002000000000000000.0	0	1	0	1	0	3	2	0
FLNA_HUMAN	Filamin-A OS=Homo sapiens GN=FLNA PE=1 SV=4	AFGPGLQGGSAGSPAR	0.0000000002000000.0	0	0	0	2	0	0	3	1
NDKB_HUMAN	Nucleoside diphosphate kinase B OS=Homo sapiens GN=NME2 PE=1 SV=1	NIIHGSDSVKSAEK	0.00000002000000.0	0	0	2	0	0	0	1	3
SMC7L_HUMAN	Smith-Magenis syndrome chromosomal region candidate gene 7 protein-like OS=Homo sapiens GN=SMCR7L PE=1 SV=1	SLQTLPTDSSTFDTDTFCPPRPKPVAR	0.200000000000000000000000000.0	0	0	2	0	3	0	1	0
GTF2I_HUMAN	General transcription factor II-I OS=Homo sapiens GN=GTF2I PE=1 SV=2	SPGSNSKVPEIEVTVEGPNNNNPQTSAVR	0.20000000000000000000000000000.0	0	0	0	2	3	0	0	1
WAC_HUMAN	WW domain-containing adapter protein with coiled-coil OS=Homo sapiens GN=WAC PE=1 SV=3	SPSPGPNHTSNSSNASNATVVPQNSSAR	0.0000000002000000000000000000.0	0	1	1	0	3	0	1	0
SH3G3_HUMAN	Endophilin-A3 OS=Homo sapiens GN=SH3GL3 PE=1 SV=1	SSSELNGVSTTSVVK	0.020000000000000.0	0	0	1	1	3	0	0	1
NOP56_HUMAN	Nucleolar protein 56 OS=Homo sapiens GN=NOP56 PE=1 SV=4	FSKEEPVSSGPEEAVGK	0.00000002000000000.0	0	0	0	1	1	1	2	0
RC3H2_HUMAN	RING finger and CCCH-type zinc finger domain-containing protein 2 OS=Homo sapiens GN=RC3H2 PE=1 SV=2	IGSPPKTPVSNVAATSAGPSNVGTELNSVPQK	0.00000020000000000000000000000000.0	0	0	0	1	1	1	2	0
RRMJ3_HUMAN	Putative rRNA methyltransferase 3 OS=Homo sapiens GN=FTSJ3 PE=1 SV=1	ILDPEGLALGAVIASSKK	0.000000000000000200.0	0	1	0	0	1	0	2	1
CNDH2_HUMAN	Condensin-2 complex subunit H2 OS=Homo sapiens GN=NCAPH2 PE=1 SV=1	ESRSPQQSAALPR	0.0002000000000.0	0	1	0	0	3	0	0	0
SYEP_HUMAN	Bifunctional aminoacyl-tRNA synthetase OS=Homo sapiens GN=EPRS PE=1 SV=5	EYIPGQPPLSQSSDSSPTR	0.0000000000020000000.0	0	0	1	0	0	3	0	0
NU188_HUMAN	Nucleoporin NUP188 homolog OS=Homo sapiens GN=NUP188 PE=1 SV=1	GAPSSPATGVLPSPQGK	0.00020000000020000.0	0	1	0	0	0	0	3	0
MARCS_HUMAN	Myristoylated alanine-rich C-kinase substrate OS=Homo sapiens GN=MARCKS PE=1 SV=4	GEAAAERPGEAAVASSPSK	0.0000000000000000020.0	0	0	0	1	0	0	3	0
TB182_HUMAN	182 kDa tankyrase-1-binding protein OS=Homo sapiens GN=TNKS1BP1 PE=1 SV=3	GSGGLFSPSTAHVPDGALGQR	0.000000200000000000000.0	0	0	1	0	3	0	0	0
CEP72_HUMAN	Centrosomal protein of 72 kDa OS=Homo sapiens GN=CEP72 PE=1 SV=2	HLLSPQLVQYQCGDSGK	0.00020000000000000.0	0	0	1	0	3	0	0	0
TPR_HUMAN	Nucleoprotein TPR OS=Homo sapiens GN=TPR PE=1 SV=3	ILLSQTTGVAIPLHASSLDDVSLASTPK	0.0000000000000000000000002000.0	0	1	0	0	0	0	0	3
FBSL_HUMAN	Fibrosin-1-like protein OS=Homo sapiens GN=FBRSL1 PE=1 SV=3	LLSRASPATPAGHPVSGLLLR	0.000002000000000000000.0	0	1	0	0	0	0	3	0
NCOR2_HUMAN	Nuclear receptor corepressor 2 OS=Homo sapiens GN=NCOR2 PE=1 SV=2	MGSKSPGNTSQPPAFFSK	0.100020000000000000.0	0	0	1	0	3	0	0	0
NPM_HUMAN	Nucleophosmin OS=Homo sapiens GN=NPM1 PE=1 SV=2	MSVQPTVSLGGFEITPPVVLR	0.000000020000000000000.0	0	0	0	1	0	0	3	0
DAB2P_HUMAN	Disabled homolog 2-interacting protein OS=Homo sapiens GN=DAB2IP PE=1 SV=2	NGISPTNPTK	0.0002000000.0	0	0	0	1	0	0	3	0
SYCP3_HUMAN	Synaptonemal complex protein 3 OS=Homo sapiens GN=SYCP3 PE=2 SV=1	SGKPSVEDQFTR	0.000020000000.0	0	1	0	0	0	0	3	0
DCLK1_HUMAN	Serine/threonine-protein kinase DCLK1 OS=Homo sapiens GN=DCLK1 PE=1 SV=2	SKSPASTSSVNGTPGSQLSTPR	0.0000020000000000000000.0	1	0	0	0	0	0	3	0
CCDC9_HUMAN	Coiled-coil domain-containing protein 9 OS=Homo sapiens GN=CCDC9 PE=1 SV=1	SPGTPRPPGASK	0.200000000000.0	0	0	0	1	3	0	0	0
PCNP_HUMAN	PEST proteolytic signal-containing nuclear protein OS=Homo sapiens GN=PCNP PE=1 SV=2	TLSVAAAFNEDEDSEPEEMPPEAK	0.000000000000020000100000.0	0	0	0	1	0	3	0	0
ZN609_HUMAN	Zinc finger protein 609 OS=Homo sapiens GN=ZNF609 PE=1 SV=2	TNSMGSATGPLPGTK	0.200100000000000.0	0	0	0	1	0	0	3	0
ZN828_HUMAN	Zinc finger protein 828 OS=Homo sapiens GN=ZNF828 PE=1 SV=2	KTSPASLDFPESQK	0.00200000000000.0	0	3	8	7	3	3	5	6
RUSD2_HUMAN	RNA pseudouridylate synthase domain-containing protein 2 OS=Homo sapiens GN=RPUSD2 PE=1 SV=2	VELSPGPPKPAGR	0.0002000000000.0	0	2	6	5	3	2	4	4
HNRH1_HUMAN	Heterogeneous nuclear ribonucleoprotein H OS=Homo sapiens GN=HNRNPH1 PE=1 SV=4	HTGPNSPDTANDGFVR	0.0000020000000000.0	2	4	9	13	12	2	10	11
MYPT1_HUMAN	Protein phosphatase 1 regulatory subunit 12A OS=Homo sapiens GN=PPP1R12A PE=1 SV=1	FPTTATKISPK	0.00000000200.0	0	5	7	5	3	3	6	5
MILK1_HUMAN	MICAL-like protein 1 OS=Homo sapiens GN=MICALL1 PE=1 SV=2	APSASPLALHASR	0.0000200000000.0	0	6	13	11	3	4	10	11
TFDP1_HUMAN	Transcription factor Dp-1 OS=Homo sapiens GN=TFDP1 PE=1 SV=1	VFIDQNLSPGKGVVSLVAVHPSTVNPLGK	0.00000002000000000000000000000.0	0	4	7	7	3	4	5	5
KLC4_HUMAN	Kinesin light chain 4 OS=Homo sapiens GN=KLC4 PE=1 SV=3	RAASLNYLNQPSAAPLQVSR	0.00020000000000000000.0	0	3	3	4	3	2	3	3
RL14_HUMAN	60S ribosomal protein L14 OS=Homo sapiens GN=RPL14 PE=1 SV=4	AALLKASPK	0.000000200.0	0	2	4	5	3	2	4	2
KHDR1_HUMAN	KH domain-containing, RNA-binding, signal transduction-associated protein 1 OS=Homo sapiens GN=KHDRBS1 PE=1 SV=1	ASPATQPPPLLPPSATGPDATVGGPAPTPLLPPSATASVK	0.0200000000000000000000000000000000000000.0	0	0	3	5	2	1	6	2
4EBP2_HUMAN	Eukaryotic translation initiation factor 4E-binding protein 2 OS=Homo sapiens GN=EIF4EBP2 PE=1 SV=1	TVAISDAAQLPHDYCTTPGGTLFSTTPGGTR	0.0000000000000300000000000200000.0	1	0	5	1	2	2	2	2
TP53B_HUMAN	Tumor suppressor p53-binding protein 1 OS=Homo sapiens GN=TP53BP1 PE=1 SV=2	TSEIEPKNSPEDLGLSLTGDSCK	0.00000000200000000000000.0	5	0	1	0	2	2	2	1
BCLF1_HUMAN	Bcl-2-associated transcription factor 1 OS=Homo sapiens GN=BCLAF1 PE=1 SV=2	NTPSQHSHSIQHSPER	0.0000000000002000.0	0	1	0	5	3	1	0	2
KI67_HUMAN	Antigen KI-67 OS=Homo sapiens GN=MKI67 PE=1 SV=2	AQSLVISPPAPSPR	0.00000020000200.0	2	3	7	4	7	7	9	5
HMGX4_HUMAN	HMG domain-containing protein 4 OS=Homo sapiens GN=HMGXB4 PE=2 SV=2	ASSVGVLSPQKK	0.000000020000.0	0	2	5	3	2	3	6	5
F122B_HUMAN	Protein FAM122B OS=Homo sapiens GN=FAM122B PE=1 SV=2	MFVSSSGLPPSPVPSPR	0.00000000002000200.0	0	0	4	5	0	0	19	8
WRIP1_HUMAN	ATPase WRNIP1 OS=Homo sapiens GN=WRNIP1 PE=1 SV=2	RPAAAAAAGSASPR	0.00000000000200.0	1	2	0	3	4	2	1	4
KSR1_HUMAN	Kinase suppressor of Ras 1 OS=Homo sapiens GN=KSR1 PE=1 SV=2	RTESVPSDINNPVDR	0.000200000000000.0	0	1	3	3	3	1	2	2
FUBP2_HUMAN	Far upstream element-binding protein 2 OS=Homo sapiens GN=KHSRP PE=1 SV=3	IGGDAATTVNNSTPDFGFGGQKR	0.00000000000020000000000.0	0	1	2	3	3	0	3	1
VPRBP_HUMAN	Protein VPRBP OS=Homo sapiens GN=VPRBP PE=1 SV=3	HLPSPPTLDSIITEYLR	0.00000020000000000.0	0	0	0	3	0	0	3	1
NRG3_HUMAN	Pro-neuregulin-3, membrane-bound isoform OS=Homo sapiens GN=NRG3 PE=1 SV=1	VPIRASPR	0.00000200.0	0	0	3	0	0	0	1	3
EAP1_HUMAN	Enhanced at puberty protein 1 OS=Homo sapiens GN=EAP1 PE=1 SV=1	APSAPPGTGALPPAAPSGR	0.0020000000000000000.0	2	0	6	1	6	1	8	2
T2FA_HUMAN	General transcription factor IIF subunit 1 OS=Homo sapiens GN=GTF2F1 PE=1 SV=2	GNSRPGTPSAEGGSTSSTLR	0.00000020000000000000.0	0	0	6	4	2	1	8	4
FBSH_HUMAN	Probable fibrosin-1 long transcript protein OS=Homo sapiens GN=FBRS PE=1 SV=2	TPPGALLGAPPPLVPAPRPSSPPRGPGPAR	0.000000000000000000002000000000.0	0	3	5	2	2	4	5	4
FA63A_HUMAN	Protein FAM63A OS=Homo sapiens GN=FAM63A PE=1 SV=1	VLSLQGR	0.0020000.0	2	0	6	2	2	2	5	5
BORG2_HUMAN	Cdc42 effector protein 3 OS=Homo sapiens GN=CDC42EP3 PE=1 SV=1	ANSTSDSVFTETPSPVLK	0.002000000000000000.0	0	1	6	4	3	1	2	4
LUZP1_HUMAN	Leucine zipper protein 1 OS=Homo sapiens GN=LUZP1 PE=1 SV=2	EKPDSDDDLDIASLVTAK	0.000020000000000000.0	0	1	3	1	0	4	4	2
F123B_HUMAN	Protein FAM123B OS=Homo sapiens GN=FAM123B PE=1 SV=2	FYQGLPWGVSSLPR	0.00000000002000.0	1	0	3	1	3	0	4	3
CI030_HUMAN	UPF0439 protein C9orf30 OS=Homo sapiens GN=C9orf30 PE=1 SV=1	SVSPLLSTHVLGK	0.0020000000000.0	0	2	3	0	1	2	4	2
MYPOP_HUMAN	Myb-related transcription factor, partner of profilin OS=Homo sapiens GN=MYPOP PE=2 SV=2	ERESPPPSALQPVQLPR	0.00020000000000000.0	0	0	3	0	2	1	4	0
EMSY_HUMAN	Protein EMSY OS=Homo sapiens GN=EMSY PE=1 SV=2	ESCSSPSTVGSSLTTR	0.0000200000000000.0	3	0	1	0	1	0	3	2
PANK2_HUMAN	Pantothenate kinase 2, mitochondrial OS=Homo sapiens GN=PANK2 PE=1 SV=3	RASSASVPAVGASAEGTR	0.002000000000000000.0	0	1	3	0	1	2	1	2
VPRBP_HUMAN	Protein VPRBP OS=Homo sapiens GN=VPRBP PE=1 SV=3	HLPSPPTLDSIITEYLR	0.00020000000000000.0	0	1	15	23	0	6	15	7
RAF1_HUMAN	RAF proto-oncogene serine/threonine-protein kinase OS=Homo sapiens GN=RAF1 PE=1 SV=1	STSTPNVHMVSTTLPVDSR	0.0020000010000000000.0	5	1	0	0	4	0	3	0
DOCK7_HUMAN	Dedicator of cytokinesis protein 7 OS=Homo sapiens GN=DOCK7 PE=1 SV=4	SPSGSAFGSQENLR	0.00000000200000.0	2	3	8	9	8	4	13	12
P4K2A_HUMAN	Phosphatidylinositol 4-kinase type 2-alpha OS=Homo sapiens GN=PI4K2A PE=1 SV=1	VAAAAGSGPSPPGSPGHDR	0.0000000002000000000.0	0	2	7	7	3	2	5	4
MA7D3_HUMAN	MAP7 domain-containing protein 3 OS=Homo sapiens GN=MAP7D3 PE=1 SV=2	SASTEKLEQGTSALIR	0.0020000000000000.0	1	7	11	8	6	5	9	6
IF4B_HUMAN	Eukaryotic translation initiation factor 4B OS=Homo sapiens GN=EIF4B PE=1 SV=2	SPPYTAFLGNLPYDVTEESIK	0.200000000000000000000.0	0	0	1	8	0	0	5	10
KC1A_HUMAN	Casein kinase I isoform alpha OS=Homo sapiens GN=CSNK1A1 PE=1 SV=2	AAQQAASSSGQGQQAQTPTGK	0.000000000000000020000.0	4	3	1	1	5	3	5	1
RRP1B_HUMAN	Ribosomal RNA processing protein 1 homolog B OS=Homo sapiens GN=RRP1B PE=1 SV=2	VGDGDLSAEEIPENEVSLRR	0.00000020000000000000.0	0	2	4	4	3	1	3	4
EMAL4_HUMAN	Echinoderm microtubule-associated protein-like 4 OS=Homo sapiens GN=EML4 PE=1 SV=2	APVSSTESVIQSNTPTPPPSQPLNETAEEESR	0.00000000000000020000000000000000.0	4	0	4	2	3	3	2	2
SC61B_HUMAN	Protein transport protein Sec61 subunit beta OS=Homo sapiens GN=SEC61B PE=1 SV=2	PGPTPSGTNVGSSGRSPSK	0.0000000000002000000.0	1	0	4	1	4	0	5	2
CLAP1_HUMAN	CLIP-associating protein 1 OS=Homo sapiens GN=CLASP1 PE=1 SV=1	SVSTTGSLQR	0.0000002000.0	1	0	4	1	2	1	5	3
NOP58_HUMAN	Nucleolar protein 58 OS=Homo sapiens GN=NOP58 PE=1 SV=1	YGLIYHASLVGQTSPK	0.0000000000000200.0	0	0	4	2	0	2	5	4
FA13A_HUMAN	Protein FAM13A OS=Homo sapiens GN=FAM13A PE=1 SV=1	ANTIPIIGSPSSK	0.0000000000020.0	1	2	1	0	2	0	2	2
SUGT1_HUMAN	Suppressor of G2 allele of SKP1 homolog OS=Homo sapiens GN=SUGT1 PE=1 SV=3	NLYPSSSPYTR	0.00000020000.0	1	2	1	0	2	0	2	2
SRRM1_HUMAN	Serine/arginine repetitive matrix protein 1 OS=Homo sapiens GN=SRRM1 PE=1 SV=2	APQTSSSPPPVR	0.000002000000.0	1	2	0	1	1	0	3	1
RBM26_HUMAN	RNA-binding protein 26 OS=Homo sapiens GN=RBM26 PE=1 SV=3	EGSTQQLQTTSPK	0.0000000000200.0	0	2	0	0	1	0	1	2
FARP1_HUMAN	FERM, RhoGEF and pleckstrin domain-containing protein 1 OS=Homo sapiens GN=FARP1 PE=1 SV=1	LGAPENSGISTLER	0.00000000020000.0	0	0	0	2	2	1	1	0
KCD15_HUMAN	BTB/POZ domain-containing protein KCTD15 OS=Homo sapiens GN=KCTD15 PE=1 SV=1	LSLTRSPVSPLAAQGIPLPAQLTK	0.000002000000000000000000.0	0	0	2	0	2	1	0	1
KI13B_HUMAN	Kinesin-like protein KIF13B OS=Homo sapiens GN=KIF13B PE=1 SV=1	SISSPNVNR	0.002000000.0	2	0	0	0	0	2	1	1
ACSA_HUMAN	Acetyl-coenzyme A synthetase, cytoplasmic OS=Homo sapiens GN=ACSS2 PE=1 SV=1	AELGMGDSTSQSPPIKR	0.00001000000200000.0	0	0	2	0	3	0	0	0
PSIP1_HUMAN	PC4 and SFRS1-interacting protein OS=Homo sapiens GN=PSIP1 PE=1 SV=1	QVETEEAGVVTTATASVNLKVSPK	0.000000000002000000000000.0	0	0	2	0	0	3	0	0
KAP0_HUMAN	cAMP-dependent protein kinase type I-alpha regulatory subunit OS=Homo sapiens GN=PRKAR1A PE=1 SV=1	EDEISPPPPNPVVK	0.00002000000000.0	1	10	17	18	6	4	17	15
CIP4_HUMAN	Cdc42-interacting protein 4 OS=Homo sapiens GN=TRIP10 PE=1 SV=3	APSDSSLGTPSDGRPELR	0.002000000000000000.0	1	4	13	14	5	4	14	16
SMN_HUMAN	Survival motor neuron protein OS=Homo sapiens GN=SMN1 PE=1 SV=1	RGTGQSDDSDIWDDTALIK	0.0000020000000000000.0	1	3	8	6	6	4	3	3
SRRM1_HUMAN	Serine/arginine repetitive matrix protein 1 OS=Homo sapiens GN=SRRM1 PE=1 SV=2	KETESEAEDNLDDLEK	0.0000200000000000.0	0	2	5	3	3	0	3	4
EMD_HUMAN	Emerin OS=Homo sapiens GN=EMD PE=1 SV=1	RLSPPSSSAASSYSFSDLNSTR	0.0000000200000000000000.0	0	1	6	5	3	1	1	5
ZC3HD_HUMAN	Zinc finger CCCH domain-containing protein 13 OS=Homo sapiens GN=ZC3H13 PE=1 SV=1	KEVSPEVVR	0.000200000.0	0	2	3	2	2	2	2	5
NU188_HUMAN	Nucleoporin NUP188 homolog OS=Homo sapiens GN=NUP188 PE=1 SV=1	RGAPSSPATGVLPSPQGK	0.000002000000000000.0	0	2	3	2	2	4	2	3
SYAP1_HUMAN	Synapse-associated protein 1 OS=Homo sapiens GN=SYAP1 PE=1 SV=1	EQDLPLAEAVRPKTPPVVIK	0.00000000000002000000.0	0	0	6	1	0	3	1	1
CHK1_HUMAN	Serine/threonine-protein kinase Chk1 OS=Homo sapiens GN=CHEK1 PE=1 SV=1	VTSGGVSESPSGFSK	0.002000000000000.0	1	0	3	1	0	2	2	3
DDX21_HUMAN	Nucleolar RNA helicase 2 OS=Homo sapiens GN=DDX21 PE=1 SV=5	KAEPSEVDMNSPK	0.0000000010200.0	0	0	3	1	2	0	0	3
RBM4_HUMAN	RNA-binding protein 4 OS=Homo sapiens GN=RBM4 PE=1 SV=1	LHVGNISPTCTNK	0.0000002000000.0	0	1	3	0	3	0	2	0
TIF1B_HUMAN	Transcription intermediary factor 1-beta OS=Homo sapiens GN=TRIM28 PE=1 SV=5	LQEKLSPPYSSPQEFAQDVGR	0.000002000000000000000.0	3	0	0	1	0	0	3	1
RALY_HUMAN	RNA-binding protein Raly OS=Homo sapiens GN=RALY PE=1 SV=1	GRLSPVPVPR	0.0002000000.0	1	5	6	5	5	3	7	7
HNRPD_HUMAN	Heterogeneous nuclear ribonucleoprotein D0 OS=Homo sapiens GN=HNRNPD PE=1 SV=1	IDASKNEEDEGHSNSSPR	0.000000000000002000.0	1	0	3	0	1	0	0	3
SYMC_HUMAN	Methionyl-tRNA synthetase, cytoplasmic OS=Homo sapiens GN=MARS PE=1 SV=2	TSPKPAVVETVTTAKPQQIQALMDEVTK	0.0200000000000000000000100000.0	0	0	0	3	3	0	0	0
WDR44_HUMAN	WD repeat-containing protein 44 OS=Homo sapiens GN=WDR44 PE=1 SV=1	LTQTSSTEQLNVLETETEVLNK	0.0000020000000000000000.0	1	4	8	2	3	3	11	6
BAT2_HUMAN	Large proline-rich protein BAT2 OS=Homo sapiens GN=BAT2 PE=1 SV=2	LAWVGDVFTATPAEPRPLTSPLR	0.00000000000000000020000.0	0	0	4	0	1	1	0	2
KPCD1_HUMAN	Serine/threonine-protein kinase D1 OS=Homo sapiens GN=PRKD1 PE=1 SV=2	RLSNVSLTGVSTIR	0.00200000000000.0	0	6	7	5	3	4	3	5
ZNRF2_HUMAN	E3 ubiquitin-protein ligase ZNRF2 OS=Homo sapiens GN=ZNRF2 PE=1 SV=1	AYSGSDLPSSSSGGANGTAGGGGGAR	0.00200000000000000000000000.0	6	2	4	0	5	3	7	2
PGRC1_HUMAN	Membrane-associated progesterone receptor component 1 OS=Homo sapiens GN=PGRMC1 PE=1 SV=3	IVRGDQPAASGDSDDDEPPPLPR	0.00000000000020000000000.0	4	10	11	11	18	17	11	9
EIF3G_HUMAN	Eukaryotic translation initiation factor 3 subunit G OS=Homo sapiens GN=EIF3G PE=1 SV=2	GIPLATGDTSPEPELLPGAPLPPPKEVINGNIK	0.000000002000000000000000000000000.0	7	0	1	0	7	1	1	2
PP4R2_HUMAN	Serine/threonine-protein phosphatase 4 regulatory subunit 2 OS=Homo sapiens GN=PPP4R2 PE=1 SV=3	NHSDSSTSESEVSSVSPLK	0.0000000000000002000.0	0	0	4	2	1	1	6	5
ZFHX3_HUMAN	Zinc finger homeobox protein 3 OS=Homo sapiens GN=ZFHX3 PE=1 SV=2	TPITSVPLGPLASSPTK	0.00000000000000020.0	0	2	6	1	2	3	3	2
RBM33_HUMAN	RNA-binding protein 33 OS=Homo sapiens GN=RBM33 PE=1 SV=3	VKPASPVAQPK	0.00002000000.0	0	2	4	2	2	2	2	5
PACN3_HUMAN	Protein kinase C and casein kinase substrate in neurons protein 3 OS=Homo sapiens GN=PACSIN3 PE=1 SV=2	GGRSPDEVTLTSIVPTR	0.00020000000000000.0	0	3	3	3	3	1	3	2
CA009_HUMAN	Protein C1orf9 OS=Homo sapiens GN=C1orf9 PE=2 SV=1	SGSLPSLHDIIK	0.002000000000.0	0	2	2	3	2	2	4	3
SRRM2_HUMAN	Serine/arginine repetitive matrix protein 2 OS=Homo sapiens GN=SRRM2 PE=1 SV=2	TVARTPLGQR	0.0000200000.0	0	1	2	4	2	1	4	4
ARHGB_HUMAN	Rho guanine nucleotide exchange factor 11 OS=Homo sapiens GN=ARHGEF11 PE=1 SV=1	ITSVIPSPPPPPPLPPPQR	0.0000002000000000000.0	1	1	4	0	0	4	6	1
ESCO2_HUMAN	N-acetyltransferase ESCO2 OS=Homo sapiens GN=ESCO2 PE=1 SV=1	TTEINRLPSANQGSPFK	0.00000000000002000.0	0	0	4	3	1	2	4	3
P80C_HUMAN	Coilin OS=Homo sapiens GN=COIL PE=1 SV=1	LGFSLTPSKGK	0.00000200000.0	0	2	4	1	2	3	2	2
CDK17_HUMAN	Cell division protein kinase 17 OS=Homo sapiens GN=CDK17 PE=1 SV=2	RASLSEIGFGK	0.00200000000.0	1	2	2	1	4	2	2	2
PBX2_HUMAN	Pre-B-cell leukemia transcription factor 2 OS=Homo sapiens GN=PBX2 PE=1 SV=2	TAVSVTQGGHSR	0.000000000020.0	0	1	4	2	2	2	2	3
ZMYM3_HUMAN	Zinc finger MYM-type protein 3 OS=Homo sapiens GN=ZMYM3 PE=1 SV=2	TGSPGPELLFHEGQQK	0.0020000000000000.0	0	2	4	2	3	0	3	2
CDK17_HUMAN	Cell division protein kinase 17 OS=Homo sapiens GN=CDK17 PE=1 SV=2	RLSLPADIR	0.002000000.0	0	2	4	0	1	2	4	2
HSP74_HUMAN	Heat shock 70 kDa protein 4 OS=Homo sapiens GN=HSPA4 PE=1 SV=4	FVSEDDRNSFTLK	0.0000000020000.0	0	0	2	3	2	0	4	3
RAGP1_HUMAN	Ran GTPase-activating protein 1 OS=Homo sapiens GN=RANGAP1 PE=1 SV=1	KILDPNTGEPAPVLSSPPPADVSTFLAFPSPEK	0.000000000000000200000000000002000.0	0	1	0	3	0	3	1	6
AMOT_HUMAN	Angiomotin OS=Homo sapiens GN=AMOT PE=1 SV=1	NSQPHSPTSSLTSGGSLPLLQSPPSTR	0.000002000000000000000000000.0	2	1	2	0	4	1	2	2
CLAP1_HUMAN	CLIP-associating protein 1 OS=Homo sapiens GN=CLASP1 PE=1 SV=1	RQSSGSATNVASTPDNR	0.00200000000000000.0	0	1	2	2	2	1	3	3
FKB15_HUMAN	FK506-binding protein 15 OS=Homo sapiens GN=FKBP15 PE=1 SV=2	SNSLSEQLAINTSPDAVK	0.002000000000000000.0	1	2	1	1	4	2	2	1
CUL4B_HUMAN	Cullin-4B OS=Homo sapiens GN=CUL4B PE=1 SV=3	MAEESSSSSSSSSPTAATSQQQQLK	0.1000000000002000000000000.0	2	0	1	1	4	1	3	1
LARP7_HUMAN	La-related protein 7 OS=Homo sapiens GN=LARP7 PE=1 SV=1	SRPTSEGSDIESTEPQK	0.00000002000000000.0	0	0	3	2	2	1	3	2
KRI1_HUMAN	Protein KRI1 homolog OS=Homo sapiens GN=KRI1 PE=1 SV=2	QLPALDGSLMGPESPPAQEEEAPVSPHK	0.0000000001000200000000000000.0	1	0	2	1	2	0	2	4
ZN516_HUMAN	Zinc finger protein 516 OS=Homo sapiens GN=ZNF516 PE=1 SV=1	SGSSPLGVVTK	0.00020000000.0	1	1	1	1	2	1	2	3
3BP1_HUMAN	SH3 domain-binding protein 1 OS=Homo sapiens GN=SH3BP1 PE=1 SV=3	SPPETAAPVEDMAR	0.20000000000100.0	0	0	2	2	2	0	3	3
SRRM2_HUMAN	Serine/arginine repetitive matrix protein 2 OS=Homo sapiens GN=SRRM2 PE=1 SV=2	TSPPLLDR	0.02000000.0	1	1	1	1	4	1	2	1
TP53B_HUMAN	Tumor suppressor p53-binding protein 1 OS=Homo sapiens GN=TP53BP1 PE=1 SV=2	TSSGTSLSAMHSSGSSGK	0.002000000100000000.0	0	2	0	2	2	2	0	4
NPM_HUMAN	Nucleophosmin OS=Homo sapiens GN=NPM1 PE=1 SV=2	TVSLGAGAKDELHIVEAEAMNYEGSPIK	0.0000000000000000000100002000.0	0	0	3	3	0	3	1	2
FOXK1_HUMAN	Forkhead box protein K1 OS=Homo sapiens GN=FOXK1 PE=1 SV=1	SAPASPTHPGLMSPR	0.200000000001000.0	0	0	3	1	2	0	3	2
LKAP_HUMAN	Limkain-b1 OS=Homo sapiens GN=LKAP PE=1 SV=5	SKSPVGNPQLIQFSR	0.002000000000000.0	0	0	2	2	2	1	3	1
CUL4B_HUMAN	Cullin-4B OS=Homo sapiens GN=CUL4B PE=1 SV=3	SSTTVSSFANSKPGSAK	0.00000000000000200.0	0	1	2	1	2	1	2	2
CTRO_HUMAN	Citron Rho-interacting kinase OS=Homo sapiens GN=CIT PE=1 SV=2	VASSPAPPEGPSHPR	0.000200000000000.0	0	0	4	0	2	0	4	1
PERQ1_HUMAN	PERQ amino acid-rich with GYF domain-containing protein 1 OS=Homo sapiens GN=GIGYF1 PE=1 SV=2	ALSGGGSVASPPPSPAMPK	0.0000002000000000100.0	2	0	1	0	2	1	3	1
CCDC9_HUMAN	Coiled-coil domain-containing protein 9 OS=Homo sapiens GN=CCDC9 PE=1 SV=1	EGAASPAPETPQPTSPETSPK	0.000000000000002000000.0	0	1	1	1	1	1	2	3
COSA1_HUMAN	Collagen alpha-1(XXVIII) chain OS=Homo sapiens GN=COL28A1 PE=2 SV=2	GIQGITGPPGDPGPK	0.000002000000000.0	0	1	1	1	0	2	4	1
CDC5L_HUMAN	Cell division cycle 5-like protein OS=Homo sapiens GN=CDC5L PE=1 SV=2	GGLNTPLHESDFSGVTPQR	0.0000000000000002000.0	0	0	2	1	2	0	2	2
ZC3HD_HUMAN	Zinc finger CCCH domain-containing protein 13 OS=Homo sapiens GN=ZC3H13 PE=1 SV=1	KGPRTPSPPPPIPEDIALGK	0.00002020000000000000.0	0	1	2	1	3	0	1	1
BUD13_HUMAN	BUD13 homolog OS=Homo sapiens GN=BUD13 PE=1 SV=1	NSKYEYDPDISPPR	0.00000000002000.0	1	0	1	1	6	0	0	0
EYA3_HUMAN	Eyes absent homolog 3 OS=Homo sapiens GN=EYA3 PE=1 SV=3	SNVGGLLSPQR	0.00000002000.0	1	0	2	0	0	1	3	2
THOC1_HUMAN	THO complex subunit 1 OS=Homo sapiens GN=THOC1 PE=1 SV=1	SPTPPLFSLPEAR	0.0020000000000.0	0	0	2	1	0	2	2	2
CP072_HUMAN	UPF0472 protein C16orf72 OS=Homo sapiens GN=C16orf72 PE=1 SV=1	SSTPGSPTHVSSGSNASR	0.000002000000000000.0	0	0	2	0	1	1	4	1
DCAF5_HUMAN	DDB1- and CUL4-associated factor 5 OS=Homo sapiens GN=DCAF5 PE=1 SV=2	STSTLEIQPSRASPTSDIESVER	0.00000000000020000000000.0	2	0	0	1	2	2	1	1
RPB1_HUMAN	DNA-directed RNA polymerase II subunit RPB1 OS=Homo sapiens GN=POLR2A PE=1 SV=2	YSPTSPTYSPTSPVYTPTSPK	0.020000000000000000200.0	3	0	0	0	3	2	0	1
TISD_HUMAN	Butyrate response factor 2 OS=Homo sapiens GN=ZFP36L2 PE=1 SV=3	AVGTPVAAAPSSGFAPGFLR	0.00020000000000000000.0	0	0	1	1	0	1	3	2
U2AFM_HUMAN	U2 small nuclear ribonucleoprotein auxiliary factor 35 kDa subunit-related protein 2 OS=Homo sapiens GN=ZRSR2 PE=1 SV=2	DIYLSPDRTGSSFGK	0.000000002000000.0	0	0	1	1	1	0	3	2
OSBL8_HUMAN	Oxysterol-binding protein-related protein 8 OS=Homo sapiens GN=OSBPL8 PE=1 SV=3	DVLGPSTVVANSDESQLLTPGK	0.0000000000000000002000.0	0	0	1	1	0	1	3	2
ZC3H4_HUMAN	Zinc finger CCCH domain-containing protein 4 OS=Homo sapiens GN=ZC3H4 PE=1 SV=3	EYSPPYAPSHQQYPPSHATPLPK	0.00200000000000000000000.0	0	0	1	1	1	0	4	1
ZC3HD_HUMAN	Zinc finger CCCH domain-containing protein 13 OS=Homo sapiens GN=ZC3H13 PE=1 SV=1	GPRTPSPPPPIPEDIALGK	0.0002020000000000000.0	0	0	1	1	0	0	3	3
MAP7_HUMAN	Ensconsin OS=Homo sapiens GN=MAP7 PE=1 SV=1	LFVTPPEGSSR	0.00020000000.0	0	0	1	1	0	1	3	2
LMNB1_HUMAN	Lamin-B1 OS=Homo sapiens GN=LMNB1 PE=1 SV=2	LSPSPSSR	0.00020000.0	0	0	0	2	2	0	0	4
ZN609_HUMAN	Zinc finger protein 609 OS=Homo sapiens GN=ZNF609 PE=1 SV=2	LVEPHSPSPSSK	0.000002020000.0	1	0	1	0	2	1	3	0
PJA2_HUMAN	E3 ubiquitin-protein ligase Praja-2 OS=Homo sapiens GN=PJA2 PE=1 SV=4	NHGSSPEQVVRPK	0.0000200000000.0	1	0	0	1	2	1	1	2
RHG21_HUMAN	Rho GTPase-activating protein 21 OS=Homo sapiens GN=ARHGAP21 PE=1 SV=1	SASQGALTSPSVSFSNHR	0.002000000000000000.0	0	1	1	1	2	3	0	0
BAIP2_HUMAN	Brain-specific angiogenesis inhibitor 1-associated protein 2 OS=Homo sapiens GN=BAIAP2 PE=1 SV=1	SSSTGNLLDKDDLAIPPPDYGAASR	0.0020000000000000000000000.0	1	1	0	0	2	3	1	0
E2AK4_HUMAN	Eukaryotic translation initiation factor 2-alpha kinase 4 OS=Homo sapiens GN=EIF2AK4 PE=1 SV=2	TAAILHGGSPDFVGNGK	0.00000000200000000.0	1	0	1	0	3	0	2	1
UTF1_HUMAN	Undifferentiated embryonic cell transcription factor 1 OS=Homo sapiens GN=UTF1 PE=1 SV=1	TPGDAPGTPPR	0.00000002000.0	0	0	1	1	0	0	2	4
FWCH1_HUMAN	FLYWCH-type zinc finger-containing protein 1 OS=Homo sapiens GN=FLYWCH1 PE=1 SV=2	AGQEPSPKPGTDVIPAAPR	0.0000020000000000000.0	0	2	0	0	2	2	1	0
KSR1_HUMAN	Kinase suppressor of Ras 1 OS=Homo sapiens GN=KSR1 PE=1 SV=2	ALHSFITPPTTPQLR	0.000000200000000.0	0	2	0	0	0	2	1	2
BRD2_HUMAN	Bromodomain-containing protein 2 OS=Homo sapiens GN=BRD2 PE=1 SV=2	ASGSGGGSAALGPSGFGPSGGSGTKLPK	0.0000000000000000000000020000.0	0	0	1	1	0	2	2	1
BAT2_HUMAN	Large proline-rich protein BAT2 OS=Homo sapiens GN=BAT2 PE=1 SV=2	EGPEPPEEVPPPTTPPVPK	0.0000000000002000000.0	0	1	0	1	0	1	2	2
BBX_HUMAN	HMG box transcription factor BBX OS=Homo sapiens GN=BBX PE=1 SV=1	FNSLPQYSPVTFDRK	0.000000020000000.0	0	1	1	0	2	1	1	1
KC1E_HUMAN	Casein kinase I isoform epsilon OS=Homo sapiens GN=CSNK1E PE=1 SV=1	GAPANVSSSDLTGR	0.00000002000000.0	0	1	0	1	1	1	2	1
WDR3_HUMAN	WD repeat-containing protein 3 OS=Homo sapiens GN=WDR3 PE=1 SV=1	GSSPGIQDTLEAEDGAFETDEAPEDR	0.00200000000000000000000000.0	0	0	1	1	0	2	1	2
BA2L1_HUMAN	Protein BAT2-like 1 OS=Homo sapiens GN=BAT2L1 PE=1 SV=1	HIISATSLSTSPTELGSR	0.000000000200000000.0	0	0	1	1	0	2	1	2
FAK1_HUMAN	Focal adhesion kinase 1 OS=Homo sapiens GN=PTK2 PE=1 SV=2	LQPQEISPPPTANLDR	0.0000002000000000.0	2	0	0	0	2	0	2	1
RHGBA_HUMAN	Rho GTPase-activating protein 11A OS=Homo sapiens GN=ARHGAP11A PE=1 SV=2	RQSVGDFVSGALNK	0.00200000000000.0	0	1	1	1	3	0	1	0
MYPT1_HUMAN	Protein phosphatase 1 regulatory subunit 12A OS=Homo sapiens GN=PPP1R12A PE=1 SV=1	RSTQGVTLTDLQEAEK	0.0020000000000000.0	0	1	1	0	2	1	1	1
AGO2_HUMAN	Protein argonaute-2 OS=Homo sapiens GN=EIF2C2 PE=1 SV=3	SASFNTDPYVR	0.00200000000.0	1	1	0	1	1	0	3	0
TP53B_HUMAN	Tumor suppressor p53-binding protein 1 OS=Homo sapiens GN=TP53BP1 PE=1 SV=2	SNVSSPATPTASSSSSTTPTRK	0.0000000000000000200000.0	0	1	1	0	2	1	2	0
DDX24_HUMAN	ATP-dependent RNA helicase DDX24 OS=Homo sapiens GN=DDX24 PE=1 SV=1	SPGKAEAESDALPDDTVIESEALPSDIAAEAR	0.00000000200000000000000000000000.0	0	1	1	0	1	1	1	2
SRP72_HUMAN	Signal recognition particle 72 kDa protein OS=Homo sapiens GN=SRP72 PE=1 SV=3	TVSSPPTSPRPGSAATVSASTSNIIPPR	0.0022000000000000000000000000.0	0	0	2	0	2	0	2	1
MCM9_HUMAN	DNA replication licensing factor MCM9 OS=Homo sapiens GN=MCM9 PE=1 SV=3	VLEVETTPGSLR	0.000000200000.0	0	1	1	0	0	2	1	2
NOP58_HUMAN	Nucleolar protein 58 OS=Homo sapiens GN=NOP58 PE=1 SV=1	YGLIYHASLVGQTSPK	0.0000000000002000.0	0	1	1	0	1	1	1	2
UBP1_HUMAN	Ubiquitin carboxyl-terminal hydrolase 1 OS=Homo sapiens GN=USP1 PE=1 SV=1	YISENESPRPSQK	0.0000002000000.0	0	0	1	1	2	0	2	1
TTYH3_HUMAN	Protein tweety homolog 3 OS=Homo sapiens GN=TTYH3 PE=1 SV=3	YLATSQPRPDSSGSH	0.000000000000020.0	0	1	1	0	2	1	1	1
NASP_HUMAN	Nuclear autoantigenic sperm protein OS=Homo sapiens GN=NASP PE=1 SV=2	DGAVNGPSVVGDQTPIEPQTSIER	0.000000000000020000000000.0	0	0	1	0	0	1	3	1
SNTB2_HUMAN	Beta-2-syntrophin OS=Homo sapiens GN=SNTB2 PE=1 SV=1	GLGPPSPPAPPRGPAGEAGASPPVRR	0.00000200000000000000200000.0	1	0	0	0	4	1	0	0
PAR6B_HUMAN	Partitioning defective 6 homolog beta OS=Homo sapiens GN=PARD6B PE=1 SV=1	HGAGSGCLGTMEVK	0.00002000000000.0	0	0	1	0	1	0	4	0
MS18B_HUMAN	Protein Mis18-beta OS=Homo sapiens GN=OIP5 PE=1 SV=2	ILSEVTPDQSKPEN	0.00000000020000.0	0	0	1	0	1	1	2	1
EF2_HUMAN	Elongation factor 2 OS=Homo sapiens GN=EEF2 PE=1 SV=4	IMGPNYTPGKK	0.00000020000.0	0	0	1	0	1	0	4	0
NUCKS_HUMAN	Nuclear ubiquitous casein and cyclin-dependent kinases substrate OS=Homo sapiens GN=NUCKS1 PE=1 SV=1	LKATVTPSPVKGK	0.0000020000000.0	1	0	0	0	4	1	0	0
SSH2_HUMAN	Protein phosphatase Slingshot homolog 2 OS=Homo sapiens GN=SSH2 PE=1 SV=1	LPHSSSSENIK	0.00000200000.0	0	0	1	0	1	0	3	1
RAPH1_HUMAN	Ras-associated and pleckstrin homology domains-containing protein 1 OS=Homo sapiens GN=RAPH1 PE=1 SV=3	LTQAEISEQPTMATVVPQVPTSPK	0.000000000001000000000200.0	1	0	0	0	4	0	0	1
REEP4_HUMAN	Receptor expression-enhancing protein 4 OS=Homo sapiens GN=REEP4 PE=1 SV=1	SFSMQDLR	0.00200000.0	0	0	1	0	1	0	4	0
RAPH1_HUMAN	Ras-associated and pleckstrin homology domains-containing protein 1 OS=Homo sapiens GN=RAPH1 PE=1 SV=3	TSSPGGKKPPPTPQR	0.002000000000000.0	1	0	0	0	5	0	0	0
KRI1_HUMAN	Protein KRI1 homolog OS=Homo sapiens GN=KRI1 PE=1 SV=2	AFVEDSEDEDGAGEGGSSLLQKR	0.00000200000000000000000.0	0	1	0	0	2	2	0	0
MAP1S_HUMAN	Microtubule-associated protein 1S OS=Homo sapiens GN=MAP1S PE=1 SV=2	ALELPLAASSIPRPRTPSPESHR	0.00000000020000000200000.0	1	0	0	0	2	0	2	0
HUWE1_HUMAN	E3 ubiquitin-protein ligase HUWE1 OS=Homo sapiens GN=HUWE1 PE=1 SV=3	AQCETLSPDGLPEEQPQTTK	0.00000020000000000000.0	1	0	0	0	2	0	2	0
WDR62_HUMAN	WD repeat-containing protein 62 OS=Homo sapiens GN=WDR62 PE=1 SV=3	ATQCLVKSPEVK	0.000000020000.0	0	0	1	0	2	0	2	0
FARP2_HUMAN	FERM, RhoGEF and pleckstrin domain-containing protein 2 OS=Homo sapiens GN=FARP2 PE=1 SV=3	DSSSSLTDPQVSYVKSPAAERR	0.0000000000000002000000.0	0	0	1	0	2	1	1	0
SC31A_HUMAN	Protein transport protein Sec31A OS=Homo sapiens GN=SEC31A PE=1 SV=3	EQTLSPTITSGLHNIAR	0.00200000000000000.0	0	0	1	0	2	0	1	1
VIME_HUMAN	Vimentin OS=Homo sapiens GN=VIM PE=1 SV=4	ETNLDSLPLVDTHSK	0.000002000000000.0	0	0	1	0	1	2	1	0
ADDG_HUMAN	Gamma-adducin OS=Homo sapiens GN=ADD3 PE=1 SV=1	FRTPSFLKK	0.000020000.0	1	0	0	0	1	1	2	0
RU17_HUMAN	U1 small nuclear ribonucleoprotein 70 kDa OS=Homo sapiens GN=SNRNP70 PE=1 SV=2	GGGGGQDNGLEGLGNDSR	0.000000000000000020.0	0	0	1	0	0	0	2	2
BCL7C_HUMAN	B-cell CLL/lymphoma 7 protein family member C OS=Homo sapiens GN=BCL7C PE=1 SV=2	GTEPSPGGTPQPSRPVSPAGPPEGVPEEAQPPR	0.000000000000200000000000000000000.0	0	1	0	0	0	1	1	2
F122A_HUMAN	Protein FAM122A OS=Homo sapiens GN=FAM122A PE=1 SV=1	IDFIPVSPAPSPTR	0.00000020002000.0	0	0	0	1	0	1	2	1
F122B_HUMAN	Protein FAM122B OS=Homo sapiens GN=FAM122B PE=1 SV=2	IDFTPVSPAPSPTR	0.00000020000000.0	0	0	1	0	0	0	2	2
CBX4_HUMAN	E3 SUMO-protein ligase CBX4 OS=Homo sapiens GN=CBX4 PE=1 SV=3	KLSPTKEAFGEQPLQLTTKPDLLAWDPAR	0.00200000000000000000000000000.0	0	0	0	1	0	0	2	2
CCDC8_HUMAN	Coiled-coil domain-containing protein 8 OS=Homo sapiens GN=CCDC8 PE=1 SV=2	LASTAVESAGVSSAPEGTSPGDR	0.00000000000000000020000.0	1	0	0	0	1	2	1	0
NSF1C_HUMAN	NSFL1 cofactor p47 OS=Homo sapiens GN=NSFL1C PE=1 SV=2	LGSTAPQVLSTSSPAQQAENEAK	0.00000000000200000000000.0	0	0	1	0	2	1	1	0
KCD15_HUMAN	BTB/POZ domain-containing protein KCTD15 OS=Homo sapiens GN=KCTD15 PE=1 SV=1	LSLTRSPVSPLAAQGIPLPAQLTK	0.000200000000000000000000.0	0	1	0	0	1	1	2	0
SRRM2_HUMAN	Serine/arginine repetitive matrix protein 2 OS=Homo sapiens GN=SRRM2 PE=1 SV=2	MALPPQEDATASPPR	0.100000000200000.0	0	0	0	1	0	0	2	2
IMA2_HUMAN	Importin subunit alpha-2 OS=Homo sapiens GN=KPNA2 PE=1 SV=1	NVSSFPDDATSPLQENR	0.00000000020000000.0	0	0	0	1	0	2	0	2
TMCC3_HUMAN	Transmembrane and coiled-coil domains protein 3 OS=Homo sapiens GN=TMCC3 PE=2 SV=2	PGSDTALTVDR	0.00200000000.0	0	0	1	0	0	0	2	2
NU214_HUMAN	Nuclear pore complex protein Nup214 OS=Homo sapiens GN=NUP214 PE=1 SV=2	QPKSPGSTPTTPTSSQAPQK	0.00020000000000000000.0	0	0	0	1	1	0	2	1
TRI33_HUMAN	E3 ubiquitin-protein ligase TRIM33 OS=Homo sapiens GN=TRIM33 PE=1 SV=2	QSGLSSLVNGKSPIR	0.000020000000000.0	0	1	0	0	2	1	1	0
PP1RA_HUMAN	Serine/threonine-protein phosphatase 1 regulatory subunit 10 OS=Homo sapiens GN=PPP1R10 PE=1 SV=1	QSNVAAPGDATPPAEKK	0.00000000002000000.0	0	0	1	0	0	0	2	2
ZCCHV_HUMAN	Zinc finger CCCH-type antiviral protein 1 OS=Homo sapiens GN=ZC3HAV1 PE=1 SV=3	SCTPSPDQISHR	0.000020000000.0	0	0	1	0	2	0	1	1
NOP56_HUMAN	Nucleolar protein 56 OS=Homo sapiens GN=NOP56 PE=1 SV=4	SFSKEELMSSDLEETAGSTSIPK	0.00000000200000000000000.0	0	0	1	0	0	0	2	2
FOXK1_HUMAN	Forkhead box protein K1 OS=Homo sapiens GN=FOXK1 PE=1 SV=1	SGGLQTPECLSR	0.000000000020.0	0	0	1	0	0	0	2	2
NAV1_HUMAN	Neuron navigator 1 OS=Homo sapiens GN=NAV1 PE=1 SV=2	SLTNLSFLTDSEKK	0.00200000000000.0	0	1	0	0	0	1	1	2
NU214_HUMAN	Nuclear pore complex protein Nup214 OS=Homo sapiens GN=NUP214 PE=1 SV=2	SPGSTPTTPTSSQAPQK	0.00002020000000000.0	0	0	0	1	2	1	0	1
NUP53_HUMAN	Nucleoporin NUP53 OS=Homo sapiens GN=NUP35 PE=1 SV=1	SPLLAGGSPPQPVVPAHK	0.200000000000000000.0	0	1	0	0	2	1	0	1
RFC1_HUMAN	Replication factor C subunit 1 OS=Homo sapiens GN=RFC1 PE=1 SV=4	SSADKIGEVSSPK	0.0000000000200.0	0	0	1	0	2	0	2	0
HNRPU_HUMAN	Heterogeneous nuclear ribonucleoprotein U OS=Homo sapiens GN=HNRNPU PE=1 SV=6	SSGPTSLFAVTVAPPGAR	0.020000000000000000.0	0	0	1	0	0	1	1	2
TICRR_HUMAN	TopBP1-interacting checkpoint and replication regulator OS=Homo sapiens GN=TICRR PE=1 SV=2	THSASFYSVSQPK	0.0020000000000.0	0	0	0	1	2	0	1	1
SYAP1_HUMAN	Synapse-associated protein 1 OS=Homo sapiens GN=SYAP1 PE=1 SV=1	TPPVVIK	0.2000000.0	0	0	0	1	0	0	2	2
TCOF_HUMAN	Treacle protein OS=Homo sapiens GN=TCOF1 PE=1 SV=2	TQPSSGVDSAVGTLPATSPQSTSVQAK	0.000000000000000000000200000.0	0	1	0	0	2	2	0	0
MAP1B_HUMAN	Microtubule-associated protein 1B OS=Homo sapiens GN=MAP1B PE=1 SV=1	TTSPPEVSGYSYEKTER	0.00200000000000000.0	0	1	0	0	2	2	0	0
SCRIB_HUMAN	Protein scribble homolog OS=Homo sapiens GN=SCRIB PE=1 SV=4	YSRSLEELLLDANQLR	0.0002000000000000.0	0	0	0	1	0	2	0	2
AXN1_HUMAN	Axin-1 OS=Homo sapiens GN=AXIN1 PE=1 SV=2	RSDLDLGYEPEGSASPTPPYLK	0.0000000000000020000000.0	0	0	0	0	1	1	1	1
JUB_HUMAN	Protein ajuba OS=Homo sapiens GN=JUB PE=1 SV=1	SSFASSSASDASKPSSPR	0.000000000000000200.0	0	0	0	0	1	1	1	1
H2AY_HUMAN	Core histone macro-H2A.1 OS=Homo sapiens GN=H2AFY PE=1 SV=4	AASADSTTEGTPADGFTVLSTK	0.0000000000200000000000.0	0	0	0	0	0	1	2	0
DDX21_HUMAN	Nucleolar RNA helicase 2 OS=Homo sapiens GN=DDX21 PE=1 SV=5	AEPSEVDMNSPK	0.000000010200.0	0	0	0	0	1	0	0	2
SRRM2_HUMAN	Serine/arginine repetitive matrix protein 2 OS=Homo sapiens GN=SRRM2 PE=1 SV=2	AIISPR	0.000200.0	0	0	0	0	1	0	2	0
NFM_HUMAN	Neurofilament medium polypeptide OS=Homo sapiens GN=NEFM PE=1 SV=3	AKSPVPKSPVEEK	0.0020000200000.0	0	0	0	0	2	0	1	0
CAMP3_HUMAN	Calmodulin-regulated spectrin-associated protein 3 OS=Homo sapiens GN=KIAA1543 PE=1 SV=2	APSPSGLMSPSRLPGSR	0.00200000000000000.0	0	0	0	0	1	0	2	0
PRS6B_HUMAN	26S protease regulatory subunit 6B OS=Homo sapiens GN=PSMC4 PE=1 SV=2	AQDEIPALSVSRPQTGLSFLGPEPEDLEDLYSR	0.000000000020000000000000000000000.0	0	0	0	0	0	0	1	2
FRAT1_HUMAN	Proto-oncogene FRAT1 OS=Homo sapiens GN=FRAT1 PE=1 SV=3	ARSPAVPLLLPPALAETVGPAPPGVLR	0.002000000000000000000000000.0	0	0	0	0	0	0	2	1
BAZ2A_HUMAN	Bromodomain adjacent to zinc finger domain protein 2A OS=Homo sapiens GN=BAZ2A PE=1 SV=4	ASPVTSPAAAFPTASPANK	0.0000200000000000000.0	0	0	0	0	0	1	2	0
STK10_HUMAN	Serine/threonine-protein kinase 10 OS=Homo sapiens GN=STK10 PE=1 SV=1	ASQSRPNSSALETLGGEK	0.000200020000000000.0	0	0	0	0	2	0	1	0
K0528_HUMAN	Uncharacterized protein KIAA0528 OS=Homo sapiens GN=KIAA0528 PE=1 SV=1	ASTDNEELLQFPLELCSDSLPSHPFPPAK	0.02000000000000000000000000000.0	0	0	0	0	0	0	2	1
CLIP1_HUMAN	CAP-Gly domain-containing linker protein 1 OS=Homo sapiens GN=CLIP1 PE=1 SV=2	ATSPLCTSTASMVSSSPSTPSNIPQKPSQPAAK	0.002000000001000000000000000000000.0	0	0	0	0	2	0	1	0
BCOR_HUMAN	BCL-6 corepressor OS=Homo sapiens GN=BCOR PE=1 SV=1	AVTSGLPGDTALLLPPSPRPSPR	0.00000000000000000000200.0	0	0	0	0	0	2	0	1
ASXL1_HUMAN	Putative Polycomb group protein ASXL1 OS=Homo sapiens GN=ASXL1 PE=1 SV=2	DQSHGSLR	0.00200000.0	0	0	0	0	0	0	2	1
TRM1L_HUMAN	TRM1-like protein OS=Homo sapiens GN=TRM1L PE=1 SV=2	DSAGVPAPAPDSALDSAPTPASAPAPAPALAQAPALSPSLASAPEEAK	0.000000000000000000000000000000000000200000000000.0	0	0	0	0	0	0	2	1
WDR1_HUMAN	WD repeat-containing protein 1 OS=Homo sapiens GN=WDR1 PE=1 SV=4	DYSGQGVVK	0.002000000.0	0	0	0	0	0	0	2	1
CDC20_HUMAN	Cell division cycle protein 20 homolog OS=Homo sapiens GN=CDC20 PE=1 SV=2	EAAGPAPSPMR	0.00000002010.0	0	0	0	0	1	0	2	0
C2C2L_HUMAN	C2 domain-containing protein 2-like OS=Homo sapiens GN=C2CD2L PE=1 SV=3	EAGLSQSHDDLSNATATPSVR	0.000020000000000000000.0	0	0	0	0	2	1	0	0
CJ119_HUMAN	UPF0557 protein C10orf119 OS=Homo sapiens GN=C10orf119 PE=1 SV=2	EAYVNANQARVSPSTSYTPSR	0.000000000002000000000.0	0	0	0	0	2	1	0	0
MBB1A_HUMAN	Myb-binding protein 1A OS=Homo sapiens GN=MYBBP1A PE=1 SV=2	EIPSATQSPISK	0.000200020000.0	0	0	0	0	2	0	1	0
TFAP4_HUMAN	Transcription factor AP-4 OS=Homo sapiens GN=TFAP4 PE=1 SV=2	FIQELSGSSPKR	0.000000020000.0	0	0	0	0	2	0	1	0
FANCM_HUMAN	Fanconi anemia group M protein OS=Homo sapiens GN=FANCM PE=1 SV=2	FLSYSPPPLSGLSDLEYEIAK	0.000020000000000000000.0	0	0	0	0	0	0	1	2
CC132_HUMAN	Coiled-coil domain-containing protein 132 OS=Homo sapiens GN=CCDC132 PE=1 SV=3	FMEQSRSPSVSPSK	0.00000020000000.0	0	0	0	0	2	0	1	0
SEN54_HUMAN	tRNA-splicing endonuclease subunit Sen54 OS=Homo sapiens GN=TSEN54 PE=1 SV=2	FQPSSVLSPYER	0.000000020000.0	0	0	0	0	0	0	1	2
ZN185_HUMAN	Zinc finger protein 185 OS=Homo sapiens GN=ZNF185 PE=1 SV=2	GGQGDPAVPAQQPADPSTPER	0.000000000000000002000.0	0	0	0	0	1	0	2	0
SNW1_HUMAN	SNW domain-containing protein 1 OS=Homo sapiens GN=SNW1 PE=1 SV=1	GPPSPPAPVMHSPSRK	0.0002000001020000.0	0	0	0	0	2	0	1	0
PHC1_HUMAN	Polyhomeotic-like protein 1 OS=Homo sapiens GN=PHC1 PE=1 SV=3	GSDNSSYDEALSPTSPGPLSVR	0.0000000000000020000000.0	0	0	0	0	1	0	2	0
SMC3_HUMAN	Structural maintenance of chromosomes protein 3 OS=Homo sapiens GN=SMC3 PE=1 SV=2	GSGSQSSVPSVDQFTGVGIR	0.02000000000000000000.0	0	0	0	0	0	1	0	2
ZNT6_HUMAN	Zinc transporter 6 OS=Homo sapiens GN=SLC30A6 PE=1 SV=2	GTDDLNPVTSTPAKPSSPPPEFSFNTPGK	0.00000000000000020000000000000.0	0	0	0	0	1	0	0	2
HNRH1_HUMAN	Heterogeneous nuclear ribonucleoprotein H OS=Homo sapiens GN=HNRNPH1 PE=1 SV=4	HTGPNSPDTANDGFVR	0.0200000000000000.0	0	0	0	0	0	0	2	1
SPB6_HUMAN	Serpin B6 OS=Homo sapiens GN=SERPINB6 PE=1 SV=3	IAELLSPGSVDPLTR	0.000002000000000.0	0	0	0	0	0	0	1	2
ROCK2_HUMAN	Rho-associated protein kinase 2 OS=Homo sapiens GN=ROCK2 PE=1 SV=4	IQQNQSIR	0.00000200.0	0	0	0	0	0	0	1	2
MAP1S_HUMAN	Microtubule-associated protein 1S OS=Homo sapiens GN=MAP1S PE=1 SV=2	KAVPMAPAPASPGSSNDSSAR	0.000000000020000000000.0	0	0	0	0	2	0	1	0
S35B2_HUMAN	Adenosine 3~-phospho 5~-phosphosulfate transporter 1 OS=Homo sapiens GN=SLC35B2 PE=1 SV=1	KAVPVESPVQKV	0.000000200000.0	0	0	0	0	0	0	2	1
CYTSA_HUMAN	Cytospin-A OS=Homo sapiens GN=CYTSA PE=1 SV=1	KGSSGNASEVSVACLTER	0.000200000000000000.0	0	0	0	0	2	0	0	1
HNRPK_HUMAN	Heterogeneous nuclear ribonucleoprotein K OS=Homo sapiens GN=HNRNPK PE=1 SV=1	KIIPTLEEGLQLPSPTATSQLPLESDAVECLNYQHYK	0.0000000000000002000000000000000000000.0	0	0	0	0	0	1	0	2
MRP_HUMAN	MARCKS-related protein OS=Homo sapiens GN=MARCKSL1 PE=1 SV=2	KPFKLSGLSFK	0.00000200000.0	0	0	0	0	2	1	0	0
TSC2_HUMAN	Tuberin OS=Homo sapiens GN=TSC2 PE=1 SV=2	KTSGPLSPPTGPPGPAPAGPAVR	0.00000020000000000000000.0	0	0	0	0	0	0	2	1
VASP_HUMAN	Vasodilator-stimulated phosphoprotein OS=Homo sapiens GN=VASP PE=1 SV=3	KVSKQEEASGGPTAPK	0.0020000000000000.0	0	0	0	0	1	0	0	2
NUCL_HUMAN	Nucleolin OS=Homo sapiens GN=NCL PE=1 SV=3	KVVVSPTK	0.00002000.0	0	0	0	0	0	2	1	0
RABX5_HUMAN	Rab5 GDP/GTP exchange factor OS=Homo sapiens GN=RABGEF1 PE=1 SV=2	LDAQSLNLSQEDFDRYMSGQTSPR	0.000000000000000010000200.0	0	0	0	0	0	1	2	0
EPS15_HUMAN	Epidermal growth factor receptor substrate 15 OS=Homo sapiens GN=EPS15 PE=1 SV=2	LDSPDPFK	0.00200000.0	0	0	0	0	0	0	1	2
PDS5B_HUMAN	Sister chromatid cohesion protein PDS5 homolog B OS=Homo sapiens GN=PDS5B PE=1 SV=1	LKEDILENEDEQNSPPK	0.00000000000002000.0	0	0	0	0	0	0	2	1
TRI33_HUMAN	E3 ubiquitin-protein ligase TRIM33 OS=Homo sapiens GN=TRIM33 PE=1 SV=2	LKSDERPVHIK	0.00200000000.0	0	0	0	0	0	0	2	1
BI2L1_HUMAN	Brain-specific angiogenesis inhibitor 1-associated protein 2-like protein 1 OS=Homo sapiens GN=BAIAP2L1 PE=1 SV=2	LLEENETEAVTVPTPSPTPVR	0.000000000000000002000.0	0	0	0	0	0	0	2	1
COG5_HUMAN	Conserved oligomeric Golgi complex subunit 5 OS=Homo sapiens GN=COG5 PE=1 SV=2	LQGQLQGGSR	0.0000000020.0	0	0	0	0	0	0	2	1
NOLC1_HUMAN	Nucleolar and coiled-body phosphoprotein 1 OS=Homo sapiens GN=NOLC1 PE=1 SV=2	LQTPNTFPK	0.000002000.0	0	0	0	0	0	0	1	2
MTX3_HUMAN	Metaxin-3 OS=Homo sapiens GN=MTX3 PE=1 SV=2	LSLGGISPAGQETVDANLQK	0.02000000000000000000.0	0	0	0	0	1	0	0	2
MACF4_HUMAN	Microtubule-actin cross-linking factor 1, isoform 4 OS=Homo sapiens GN=MACF1 PE=1 SV=1	LSVQSAISTQPEAVK	0.000000020000000.0	0	0	0	0	0	0	2	1
CE170_HUMAN	Centrosomal protein of 170 kDa OS=Homo sapiens GN=CEP170 PE=1 SV=1	LVPSDKFSPR	0.0000000200.0	0	0	0	0	2	0	0	1
DSRAD_HUMAN	Double-stranded RNA-specific adenosine deaminase OS=Homo sapiens GN=ADAR PE=1 SV=3	MGFTEVTPVTGASLR	0.100000200000000.0	0	0	0	0	0	0	2	1
DOCK7_HUMAN	Dedicator of cytokinesis protein 7 OS=Homo sapiens GN=DOCK7 PE=1 SV=4	MSSHTETSSFLQTLTGR	0.10002000000000000.0	0	0	0	0	0	0	1	2
NU153_HUMAN	Nuclear pore complex protein Nup153 OS=Homo sapiens GN=NUP153 PE=1 SV=2	MSSPLADAK	0.102000000.0	0	0	0	0	0	0	1	2
KNL2_HUMAN	Kinetochore-associated protein KNL-2 homolog OS=Homo sapiens GN=KNL2 PE=1 SV=1	NISKLSPPR	0.000002000.0	0	0	0	0	2	0	1	0
DNMT1_HUMAN	DNA (cytosine-5)-methyltransferase 1 OS=Homo sapiens GN=DNMT1 PE=1 SV=2	NRISWVGEAVK	0.00020000000.0	0	0	0	0	1	0	2	0
MAP1A_HUMAN	Microtubule-associated protein 1A OS=Homo sapiens GN=MAP1A PE=1 SV=5	NTSAEKELSSPISPK	0.000000000000200.0	0	0	0	0	2	1	0	0
CLAP1_HUMAN	CLIP-associating protein 1 OS=Homo sapiens GN=CLASP1 PE=1 SV=1	QSSGSATNVASTPDNR	0.0020000000000000.0	0	0	0	0	1	2	0	0
DCP1B_HUMAN	mRNA-decapping enzyme 1B OS=Homo sapiens GN=DCP1B PE=1 SV=1	QTLPISGSQTGSSGVISPQELLKK	0.000000000002000000000000.0	0	0	0	0	0	0	2	1
SIK2_HUMAN	Serine/threonine-protein kinase SIK2 OS=Homo sapiens GN=SIK2 PE=1 SV=1	RASDTSLTQGIVAFR	0.000002000000000.0	0	0	0	0	1	0	2	0
AAK1_HUMAN	AP2-associated protein kinase 1 OS=Homo sapiens GN=AAK1 PE=1 SV=2	REQGGSGLGSGSSGGGGSTSGLGSGYIGR	0.00000000020000000000000000000.0	0	0	0	0	2	0	1	0
EMD_HUMAN	Emerin OS=Homo sapiens GN=EMD PE=1 SV=1	RLSPPSSSAASSYSFSDLNSTR	0.0000000000020000000000.0	0	0	0	0	2	0	1	0
CABL1_HUMAN	CDK5 and ABL1 enzyme substrate 1 OS=Homo sapiens GN=CABLES1 PE=1 SV=2	RNTIDSTSSFSQFR	0.00200000000000.0	0	0	0	0	2	0	1	0
ZN828_HUMAN	Zinc finger protein 828 OS=Homo sapiens GN=ZNF828 PE=1 SV=2	RPAPAVSPGSWKPGPPGSPRPWK	0.00000000000000000200000.0	0	0	0	0	2	0	1	0
GTF2I_HUMAN	General transcription factor II-I OS=Homo sapiens GN=GTF2I PE=1 SV=2	RPRSPGSNSKVPEIEVTVEGPNNNNPQTSAVR	0.00000000200000000000000000000000.0	0	0	0	0	2	1	0	0
LIPA3_HUMAN	Liprin-alpha-3 OS=Homo sapiens GN=PPFIA3 PE=1 SV=3	SAAAGALGSPGLPLRK	0.2000000000000000.0	0	0	0	0	0	0	2	1
SAFB1_HUMAN	Scaffold attachment factor B1 OS=Homo sapiens GN=SAFB PE=1 SV=4	SEPVKEESSELEQPFAQDTSSVGPDR	0.20000000000000000000000000.0	0	0	0	0	1	0	0	2
TIF1A_HUMAN	Transcription intermediary factor 1-alpha OS=Homo sapiens GN=TRIM24 PE=1 SV=3	SEWLDPSQKSPLHVGETR	0.000000200000000000.0	0	0	0	0	0	0	2	1
PI4KA_HUMAN	Phosphatidylinositol 4-kinase alpha OS=Homo sapiens GN=PI4KA PE=1 SV=3	SFNDFR	0.200000.0	0	0	0	0	0	0	1	2
NGAP_HUMAN	Ras GTPase-activating protein nGAP OS=Homo sapiens GN=RASAL2 PE=1 SV=2	SHESLLSPCSTVECLDLGR	0.2000000000000000000.0	0	0	0	0	1	0	2	0
TTBK2_HUMAN	Tau-tubulin kinase 2 OS=Homo sapiens GN=TTBK2 PE=1 SV=2	SILLESDNEDEKLSR	0.000002000000000.0	0	0	0	0	2	0	0	1
MYCB2_HUMAN	Probable E3 ubiquitin-protein ligase MYCBP2 OS=Homo sapiens GN=MYCBP2 PE=1 SV=3	SKSDSYTLDPDTLR	0.20000000000000.0	0	0	0	0	2	0	0	1
ZDHC5_HUMAN	Probable palmitoyltransferase ZDHHC5 OS=Homo sapiens GN=ZDHHC5 PE=1 SV=2	SLGSASPGPGQPPLSSPTR	0.0000000000000020000.0	0	0	0	0	2	0	0	1
NED4L_HUMAN	E3 ubiquitin-protein ligase NEDD4-like OS=Homo sapiens GN=NEDD4L PE=1 SV=2	SLSSPTVTLSAPLEGAK	0.20000000000000000.0	0	0	0	0	2	0	0	1
S11IP_HUMAN	Serine/threonine-protein kinase 11-interacting protein OS=Homo sapiens GN=STK11IP PE=1 SV=2	SPRPTGSDLLPGAPILSLR	0.0000002000000000000.0	0	0	0	0	0	0	2	1
DREB_HUMAN	Drebrin OS=Homo sapiens GN=DBN1 PE=1 SV=4	SPSDSSTASTPVAEQIER	0.000000002000000000.0	0	0	0	0	0	0	2	1
DREB_HUMAN	Drebrin OS=Homo sapiens GN=DBN1 PE=1 SV=4	SPSDSSTASTPVAEQIER	0.200000000000000000.0	0	0	0	0	2	0	0	1
PX11C_HUMAN	Peroxisomal membrane protein 11C OS=Homo sapiens GN=PEX11G PE=1 SV=1	SPTAPFTSPLPR	0.000000020000.0	0	0	0	0	0	1	2	0
APC_HUMAN	Adenomatous polyposis coli protein OS=Homo sapiens GN=APC PE=1 SV=2	SPTGNTPPVIDSVSEK	0.0000020000000000.0	0	0	0	0	1	0	2	0
NFM_HUMAN	Neurofilament medium polypeptide OS=Homo sapiens GN=NEFM PE=1 SV=3	SPVPKSPVEEAK	0.000002000000.0	0	0	0	0	0	0	2	1
TOP2B_HUMAN	DNA topoisomerase 2-beta OS=Homo sapiens GN=TOP2B PE=1 SV=3	SQDFGNLFSFPSYSQK	0.0000000000000200.0	0	0	0	0	0	0	1	2
RIF1_HUMAN	Telomere-associated protein RIF1 OS=Homo sapiens GN=RIF1 PE=1 SV=2	SQEDEISSPVNKVR	0.00000002000000.0	0	0	0	0	2	1	0	0
SI1L1_HUMAN	Signal-induced proliferation-associated 1-like protein 1 OS=Homo sapiens GN=SIPA1L1 PE=1 SV=4	SSPKEELHPAAPSQLAPSFSSSSSSSSGPR	0.020000000000000000000000000000.0	0	0	0	0	2	0	1	0
T11L2_HUMAN	T-complex protein 11-like protein 2 OS=Homo sapiens GN=TCP11L2 PE=2 SV=1	SSSPASTSPPR	0.00000002000.0	0	0	0	0	0	0	2	1
DISC1_HUMAN	Disrupted in schizophrenia 1 protein OS=Homo sapiens GN=DISC1 PE=1 SV=3	SSTGPGIGFLSPAVGTLFR	0.0000000000200000000.0	0	0	0	0	0	0	2	1
UBP43_HUMAN	Ubiquitin carboxyl-terminal hydrolase 43 OS=Homo sapiens GN=USP43 PE=1 SV=1	STSQSIVSLLTGTAGEDEK	0.0000200000000000000.0	0	0	0	0	0	1	2	0
ARAF_HUMAN	Serine/threonine-protein kinase A-Raf OS=Homo sapiens GN=ARAF PE=1 SV=2	STSTPNVHMVSTTAPMDSNLIQLTGQSFSTDAAGSR	0.000200000000000100000000000000000000.0	0	0	0	0	2	0	1	0
AR6P6_HUMAN	ADP-ribosylation factor-like protein 6-interacting protein 6 OS=Homo sapiens GN=ARL6IP6 PE=1 SV=1	SVLPPDGNGSPVLPDKR	0.00000000020000000.0	0	0	0	0	2	0	1	0
A16L1_HUMAN	Autophagy-related protein 16-1 OS=Homo sapiens GN=ATG16L1 PE=1 SV=2	SVSSFPVPQDNVDTHPGSGK	0.00020000000000000000.0	0	0	0	0	2	1	0	0
ARHG2_HUMAN	Rho guanine nucleotide exchange factor 2 OS=Homo sapiens GN=ARHGEF2 PE=1 SV=4	SVSTTNIAGHFNDESPLGLR	0.00000000000000200000.0	0	0	0	0	1	0	2	0
NDRG2_HUMAN	Protein NDRG2 OS=Homo sapiens GN=NDRG2 PE=1 SV=2	TASLTSAASVDGNRSR	0.0000000000000020.0	0	0	0	0	2	0	1	0
UBP10_HUMAN	Ubiquitin carboxyl-terminal hydrolase 10 OS=Homo sapiens GN=USP10 PE=1 SV=2	TCNSPQNSTDSVSDIVPDSPFPGALGSDTR	0.000000020000000000000000000000.0	0	0	0	0	0	0	2	1
POC5_HUMAN	Centrosomal protein POC5 OS=Homo sapiens GN=C5orf37 PE=1 SV=2	TDESSPVLSPR	0.00002000000.0	0	0	0	0	0	0	2	1
DDX41_HUMAN	Probable ATP-dependent RNA helicase DDX41 OS=Homo sapiens GN=DDX41 PE=1 SV=2	TDEVPAGGSRSEAEDEDDEDYVPYVPLR	0.0000000020000000000000000000.0	0	0	0	0	0	1	2	0
WDR70_HUMAN	WD repeat-containing protein 70 OS=Homo sapiens GN=WDR70 PE=1 SV=1	TMFAQVESDDEEAKNEPEWK	0.00000002000000000000.0	0	0	0	0	2	0	1	0
CE110_HUMAN	Centrosomal protein of 110 kDa OS=Homo sapiens GN=CEP110 PE=1 SV=3	TSSACHILINNPINACELSPK	0.000000000000000000200.0	0	0	0	0	1	0	2	0
MRCKA_HUMAN	Serine/threonine-protein kinase MRCK alpha OS=Homo sapiens GN=CDC42BPA PE=1 SV=1	TVFSGSVSIPSITK	0.00000002000000.0	0	0	0	0	0	0	1	2
SFRS1_HUMAN	Splicing factor, arginine/serine-rich 1 OS=Homo sapiens GN=SFRS1 PE=1 SV=2	VDGPRSPSYGR	0.00000200000.0	0	0	0	0	0	1	2	0
KLRG2_HUMAN	Killer cell lectin-like receptor subfamily G member 2 OS=Homo sapiens GN=KLRG2 PE=1 SV=2	VKPVGAAGGSSTPSPRPSTR	0.00000000002000000200.0	0	0	0	0	2	0	0	1
RANB3_HUMAN	Ran-binding protein 3 OS=Homo sapiens GN=RANBP3 PE=1 SV=1	VLSPPK	0.002000.0	0	0	0	0	0	0	2	1
POP1_HUMAN	Ribonucleases P/MRP protein subunit POP1 OS=Homo sapiens GN=POP1 PE=1 SV=2	VQAYEEPSVASSPNGK	0.0000000000200000.0	0	0	0	0	1	0	0	2
F122A_HUMAN	Protein FAM122A OS=Homo sapiens GN=FAM122A PE=1 SV=1	VSTTTDSPVSPAQAASPFIPLDELSSK	0.000000200000000000000000000.0	0	0	0	0	0	0	2	1
SPT5H_HUMAN	Transcription elongation factor SPT5 OS=Homo sapiens GN=SUPT5H PE=1 SV=1	VVSISSEHLEPITPTKNNK	0.0000000000000020000.0	0	0	0	0	2	0	0	1
ZN395_HUMAN	Zinc finger protein 395 OS=Homo sapiens GN=ZNF395 PE=1 SV=2	YLGDAFGSPQTDHGFETDPDPFLLDEPAPR	0.000000020000000000000000000000.0	0	0	0	0	0	1	0	2
RPB1_HUMAN	DNA-directed RNA polymerase II subunit RPB1 OS=Homo sapiens GN=POLR2A PE=1 SV=2	YTPTSPSYSPSSPEYTPTSPK	0.000000200000000000000.0	0	0	0	0	1	0	2	0
NU133_HUMAN	Nuclear pore complex protein Nup133 OS=Homo sapiens GN=NUP133 PE=1 SV=2	GLPLGSAVSSPVLFSPVGR	0.0000000002000000000.0	1	0	6	5	3	2	1	4
SFRS9_HUMAN	Splicing factor, arginine/serine-rich 9 OS=Homo sapiens GN=SFRS9 PE=1 SV=1	GSPHYFSPFRPY	0.020000200000.0	0	0	5	4	3	0	2	2
SAS10_HUMAN	Something about silencing protein 10 OS=Homo sapiens GN=UTP3 PE=1 SV=1	AGPTLTDENGDDLGLPPSPGDTSYYQDQVDDFHEAR	0.000000000000000002000000000000000000.0	0	0	0	9	0	2	1	8
SNAPN_HUMAN	SNARE-associated protein Snapin OS=Homo sapiens GN=SNAPIN PE=1 SV=1	AMLDSGIYPPGSPGK	0.000000000002000.0	7	0	29	1	6	0	29	5
NELFA_HUMAN	Negative elongation factor A OS=Homo sapiens GN=WHSC2 PE=1 SV=3	EASRPPEEPSAPSPTLPAQFK	0.000000000000200000000.0	3	1	2	0	1	2	3	2
SAPS3_HUMAN	Serine/threonine-protein phosphatase 6 regulatory subunit 3 OS=Homo sapiens GN=SAPS3 PE=1 SV=2	IQQFDDGGSDEEDIWEEK	0.000000002000000000.0	0	0	6	7	0	2	11	7
ELF2_HUMAN	ETS-related transcription factor Elf-2 OS=Homo sapiens GN=ELF2 PE=1 SV=2	TQQSPISNGSPELGIK	0.0002000000000000.0	3	1	2	1	4	1	5	3
NF1_HUMAN	Neurofibromin OS=Homo sapiens GN=NF1 PE=1 SV=2	SNSGLATYSPPMGPVSER	0.000000002001000000.0	3	1	1	2	4	2	3	3
CTU2_HUMAN	Cytoplasmic tRNA 2-thiolation protein 2 OS=Homo sapiens GN=CTU2 PE=1 SV=1	LSQMQSPIPLTETR	0.00010200000000.0	3	0	2	0	4	0	3	2
KHDR1_HUMAN	KH domain-containing, RNA-binding, signal transduction-associated protein 1 OS=Homo sapiens GN=KHDRBS1 PE=1 SV=1	SGSMDPSGAHPSVR	0.00200000000000.0	0	0	3	2	2	0	4	3
CPIN1_HUMAN	Anamorsin OS=Homo sapiens GN=CIAPIN1 PE=1 SV=2	KSSPSVKPAVDPAAAK	0.0020000000000000.0	0	1	1	3	3	1	0	1
DSN1_HUMAN	Kinetochore-associated protein DSN1 homolog OS=Homo sapiens GN=DSN1 PE=1 SV=2	SLHLSPQEQSASYQDR	0.0000200000000000.0	0	1	3	1	3	0	1	1
MBB1A_HUMAN	Myb-binding protein 1A OS=Homo sapiens GN=MYBBP1A PE=1 SV=2	NQKPSQVNGAPGSPTEPAGQK	0.000000000000200000000.0	6	4	16	11	19	9	18	14
TOIP1_HUMAN	Torsin-1A-interacting protein 1 OS=Homo sapiens GN=TOR1AIP1 PE=1 SV=2	LQQQHSEQPPLQPSPVMTR	0.0000000000000200100.0	1	1	5	4	4	2	4	4
TELO2_HUMAN	Telomere length regulation protein TEL2 homolog OS=Homo sapiens GN=TELO2 PE=1 SV=2	LLPPASP	0.0000020.0	0	0	1	5	0	0	5	4
NU153_HUMAN	Nuclear pore complex protein Nup153 OS=Homo sapiens GN=NUP153 PE=1 SV=2	RIPSIVSSPLNSPLDR	0.0000000200000000.0	0	3	8	6	2	4	10	7
RRBP1_HUMAN	Ribosome-binding protein 1 OS=Homo sapiens GN=RRBP1 PE=1 SV=4	NTDVAQSPEAPKQEAPAK	0.000000200000000000.0	1	4	4	4	4	7	5	3
NFKB1_HUMAN	Nuclear factor NF-kappa-B p105 subunit OS=Homo sapiens GN=NFKB1 PE=1 SV=2	TTSQAHSLPLSPASTR	0.0000000000200000.0	0	3	4	3	3	1	3	2
XRCC1_HUMAN	DNA repair protein XRCC1 OS=Homo sapiens GN=XRCC1 PE=1 SV=1	AIGSTSKPQESPK	0.0000000000200.0	0	1	4	3	2	2	3	3
ZN609_HUMAN	Zinc finger protein 609 OS=Homo sapiens GN=ZNF609 PE=1 SV=2	LVEPHSPSPSSK	0.000002000000.0	0	1	4	2	2	2	3	2
RBL1_HUMAN	Retinoblastoma-like protein 1 OS=Homo sapiens GN=RBL1 PE=1 SV=3	VKSPVSLTAHSLIGASPK	0.002000000000000200.0	0	1	4	1	2	1	3	2
HAUS6_HUMAN	HAUS augmin-like complex subunit 6 OS=Homo sapiens GN=HAUS6 PE=1 SV=2	NQIPRTPENLITEIR	0.000002000000000.0	0	2	4	1	3	0	2	1
INO80_HUMAN	Putative DNA helicase INO80 complex homolog 1 OS=Homo sapiens GN=INO80 PE=1 SV=2	GISASSPLQTSLVRPAGLADFGPSSASSPLSSPLSK	0.000002000000000000000000000000000000.0	1	1	4	0	0	0	3	3
ZCCHV_HUMAN	Zinc finger CCCH-type antiviral protein 1 OS=Homo sapiens GN=ZC3HAV1 PE=1 SV=3	SCTPSPDQISHR	0.002000000000.0	0	0	4	1	2	0	3	2
RBL2_HUMAN	Retinoblastoma-like protein 2 OS=Homo sapiens GN=RBL2 PE=1 SV=3	SSSTLPVPQPSSAPPTPTR	0.0000000000000002000.0	0	0	4	0	0	1	3	2
AKA10_HUMAN	A kinase anchor protein 10, mitochondrial OS=Homo sapiens GN=AKAP10 PE=1 SV=2	ASISVHSPQK	0.0000002000.0	0	0	2	2	3	0	1	0
FKB15_HUMAN	FK506-binding protein 15 OS=Homo sapiens GN=FKBP15 PE=1 SV=2	RPSQEQSASASSGQPQAPLNR	0.000000200000000000000.0	0	2	0	2	0	1	3	0
TNR6C_HUMAN	Trinucleotide repeat-containing gene 6C protein OS=Homo sapiens GN=TNRC6C PE=1 SV=3	DSSEATGWEEPSPPSIR	0.00000000000200000.0	2	0	0	1	0	0	3	0
BCL6B_HUMAN	B-cell CLL/lymphoma 6 member B protein OS=Homo sapiens GN=BCL6B PE=2 SV=1	FIQASYEPLGISLRPLEAEPPTPPTAPPPGSPR	0.000000000000000000000000000000200.0	0	1	2	0	0	0	0	3
EAP1_HUMAN	Enhanced at puberty protein 1 OS=Homo sapiens GN=EAP1 PE=1 SV=1	KASPEPPDSAEGALK	0.002000000000000.0	0	2	5	8	3	1	3	5
ABCF1_HUMAN	ATP-binding cassette sub-family F member 1 OS=Homo sapiens GN=ABCF1 PE=1 SV=2	LSVPTSDEEDEVPAPKPR	0.000022000000000000.0	0	0	4	7	0	2	8	5
ZN687_HUMAN	Zinc finger protein 687 OS=Homo sapiens GN=ZNF687 PE=1 SV=1	TPLDLFAHFGPEPGDHSDPLPPSAPSPTR	0.00000000000000000000000002000.0	0	1	16	13	0	5	15	10
EDC4_HUMAN	Enhancer of mRNA-decapping protein 4 OS=Homo sapiens GN=EDC4 PE=1 SV=1	GPGQVPTATSALSLELQEVEPLGLPQASPSR	0.0000000000000000000000000000020.0	5	4	0	2	6	6	2	2
SRRM1_HUMAN	Serine/arginine repetitive matrix protein 1 OS=Homo sapiens GN=SRRM1 PE=1 SV=2	KPPAPPSPVQSQSPSTNWSPAVPVKK	0.00000020000000000000000000.0	3	1	5	0	6	0	6	2
NAV1_HUMAN	Neuron navigator 1 OS=Homo sapiens GN=NAV1 PE=1 SV=2	SLTNLSFLTDSEKK	0.20000000000000.0	0	2	5	7	3	1	3	4
TCOF_HUMAN	Treacle protein OS=Homo sapiens GN=TCOF1 PE=1 SV=2	AALAPAKESPR	0.00000000200.0	0	4	6	6	3	2	3	4
PKHA5_HUMAN	Pleckstrin homology domain-containing family A member 5 OS=Homo sapiens GN=PLEKHA5 PE=1 SV=1	AKSPTPESSTIASYVTLR	0.002000000000000000.0	1	3	2	2	4	5	2	2
HCFC1_HUMAN	Host cell factor 1 OS=Homo sapiens GN=HCFC1 PE=1 SV=2	SPISVPGGSALISNLGK	0.20000000000000000.0	0	1	3	3	2	1	3	5
MAP1B_HUMAN	Microtubule-associated protein 1B OS=Homo sapiens GN=MAP1B PE=1 SV=1	TTKSPSDSGYSYETIGK	0.00020000000000000.0	0	1	2	3	1	3	4	2
LNP_HUMAN	Protein lunapark OS=Homo sapiens GN=LNP PE=1 SV=2	NLSPTPASPNQGPPPQVPVSPGPPK	0.0020000000000000000000000.0	1	1	1	3	5	1	1	2
LIN54_HUMAN	Protein lin-54 homolog OS=Homo sapiens GN=LIN54 PE=1 SV=2	IAISPLKSPNK	0.00000002000.0	0	1	2	3	2	2	2	2
CLAP1_HUMAN	CLIP-associating protein 1 OS=Homo sapiens GN=CLASP1 PE=1 SV=1	VLSTSTDLEAAVADALK	0.00000200000000000.0	0	1	1	3	1	2	3	2
SCML1_HUMAN	Sex comb on midleg-like protein 1 OS=Homo sapiens GN=SCML1 PE=1 SV=2	KNEVYETFSYPESYSPTLPVSR	0.0000000000000020000000.0	0	0	2	3	1	2	2	2
ICLN_HUMAN	Methylosome subunit pICln OS=Homo sapiens GN=CLNS1A PE=1 SV=1	FEEESKEPVADEEEEDSDDDVEPITEFR	0.0000000000000000200000000000.0	0	0	1	3	0	0	5	2
RAD9A_HUMAN	Cell cycle checkpoint control protein RAD9A OS=Homo sapiens GN=RAD9A PE=1 SV=1	SPQGPSPVLAEDSEGEG	0.00000000000020000.0	1	0	0	3	2	0	2	2
ATX2L_HUMAN	Ataxin-2-like protein OS=Homo sapiens GN=ATXN2L PE=1 SV=2	TLSSPSNRPSGETSVPPPPAVGR	0.00020000000000000000000.0	0	0	3	1	1	2	2	1
RAI1_HUMAN	Retinoic acid-induced protein 1 OS=Homo sapiens GN=RAI1 PE=1 SV=2	DFSPGLFEDPSVAFATPDPK	0.00200000000000000000.0	0	0	0	3	0	1	2	2
LPP3_HUMAN	Lipid phosphate phosphohydrolase 3 OS=Homo sapiens GN=PPAP2B PE=1 SV=1	IYYLKKSR	0.00300000.0	0	0	3	0	1	2	2	0
LA_HUMAN	Lupus La protein OS=Homo sapiens GN=SSB PE=1 SV=2	FASDDEHDEHDENGATGPVK	0.00200000000000000000.0	3	0	1	1	2	0	3	3
AMOT_HUMAN	Angiomotin OS=Homo sapiens GN=AMOT PE=1 SV=1	NSQPHSPTSSLTSGGSLPLLQSPPSTR	0.020000000000000000000000000.0	5	3	1	2	4	4	5	1
KI13B_HUMAN	Kinesin-like protein KIF13B OS=Homo sapiens GN=KIF13B PE=1 SV=1	SATLSGSATNLASLTAALAK	0.00000020000000000000.0	4	1	6	7	3	5	6	6
RANB3_HUMAN	Ran-binding protein 3 OS=Homo sapiens GN=RANBP3 PE=1 SV=1	TSSLTQFPPSQSEER	0.200000000000000.0	0	0	5	1	1	1	3	3
HUWE1_HUMAN	E3 ubiquitin-protein ligase HUWE1 OS=Homo sapiens GN=HUWE1 PE=1 SV=3	ESQLAHIKDEPPPLSPAPLTPATPSSLDPFFSR	0.000000000000002000000000000000000.0	0	1	6	4	0	3	8	9
RPTOR_HUMAN	Regulatory-associated protein of mTOR OS=Homo sapiens GN=RPTOR PE=1 SV=1	SVSSYGNIR	0.000200000.0	3	4	1	3	3	1	5	4
CCYL1_HUMAN	Cyclin-Y-like protein 1 OS=Homo sapiens GN=CCNYL1 PE=1 SV=2	ASTIFLSKSQTDVR	0.00000000200000.0	0	0	4	3	2	1	5	1
IF4B_HUMAN	Eukaryotic translation initiation factor 4B OS=Homo sapiens GN=EIF4B PE=1 SV=2	TGSESSQTGTSTTSSR	0.0020000000000000.0	0	5	1	8	1	4	4	6
KCTD1_HUMAN	BTB/POZ domain-containing protein KCTD1 OS=Homo sapiens GN=KCTD1 PE=1 SV=1	SPASPLNNQGIPTPAQLTK	0.0002000000000000000.0	1	0	4	5	4	0	6	5
PNKP_HUMAN	Bifunctional polynucleotide phosphatase/kinase OS=Homo sapiens GN=PNKP PE=1 SV=1	TPESQPDTPPGTPLVSQDEK	0.00000002000000000000.0	0	0	6	2	1	1	9	4
HAUS6_HUMAN	HAUS augmin-like complex subunit 6 OS=Homo sapiens GN=HAUS6 PE=1 SV=2	KIPEFEVENSPLSDVAK	0.00000000020000000.0	0	2	4	2	2	3	4	2
AGAP3_HUMAN	Arf-GAP with GTPase, ANK repeat and PH domain-containing protein 3 OS=Homo sapiens GN=AGAP3 PE=1 SV=2	IETIAASSTPTPIRK	0.000000002000000.0	0	1	4	2	1	3	4	3
DLG5_HUMAN	Disks large homolog 5 OS=Homo sapiens GN=DLG5 PE=1 SV=4	LGSSSNLQFK	0.0020000000.0	3	1	1	2	3	1	4	3
CSN1_HUMAN	COP9 signalosome complex subunit 1 OS=Homo sapiens GN=GPS1 PE=1 SV=4	EGSQGELTPANSQSR	0.000000020000000.0	2	1	3	1	1	2	3	4
TAF6_HUMAN	Transcription initiation factor TFIID subunit 6 OS=Homo sapiens GN=TAF6 PE=1 SV=1	QEAGDSPPPAPGTPK	0.000002000000000.0	0	0	3	2	1	0	6	5
FA83H_HUMAN	Protein FAM83H OS=Homo sapiens GN=FAM83H PE=1 SV=2	RGSPVPPVPER	0.00200000000.0	0	1	4	3	2	2	2	3
MLTK_HUMAN	Mitogen-activated protein kinase kinase kinase MLT OS=Homo sapiens GN=MLTK PE=1 SV=2	SQSNPILGSPFFSHFDGQDSYAAAVR	0.00200000000000000000000000.0	0	0	2	3	0	1	7	3
P66B_HUMAN	Transcriptional repressor p66-beta OS=Homo sapiens GN=GATAD2B PE=1 SV=1	VSSPLPSPSAMTDAANSQAAAK	0.0200000000100000000000.0	2	2	1	1	3	2	1	4
BCAS3_HUMAN	Breast carcinoma-amplified sequence 3 OS=Homo sapiens GN=BCAS3 PE=1 SV=2	EGSIETLSNSSGSTSGSIPR	0.00200000000000000000.0	2	1	1	2	2	3	3	1
KU70_HUMAN	ATP-dependent DNA helicase 2 subunit 1 OS=Homo sapiens GN=XRCC6 PE=1 SV=2	LGSLVDEFK	0.002000000.0	0	1	2	2	1	2	4	3
USP9X_HUMAN	Probable ubiquitin carboxyl-terminal hydrolase FAF-X OS=Homo sapiens GN=USP9X PE=1 SV=2	RPYTGNPQYTYNNWSPPVQSNETSNGYFLER	0.0000000000000020000000000000000.0	2	0	2	0	10	0	1	0
FNIP1_HUMAN	Folliculin-interacting protein 1 OS=Homo sapiens GN=FNIP1 PE=1 SV=2	SASLSSLLITPFPSPNSSLTR	0.002000000000000000000.0	0	1	2	2	1	3	3	2
MILK1_HUMAN	MICAL-like protein 1 OS=Homo sapiens GN=MICALL1 PE=1 SV=2	SLHPWYGITPTSSPK	0.000000002000200.0	1	0	4	1	3	1	2	2
CRTC2_HUMAN	CREB-regulated transcription coactivator 2 OS=Homo sapiens GN=CRTC2 PE=1 SV=2	HGSGPNIILTGDSSPGFSK	0.0000000000000200000.0	0	2	2	1	2	1	4	1
MAST2_HUMAN	Microtubule-associated serine/threonine-protein kinase 2 OS=Homo sapiens GN=MAST2 PE=1 SV=2	KLSNPDIFSSTGK	0.0020000000000.0	0	1	2	2	2	1	3	2
CLSPN_HUMAN	Claspin OS=Homo sapiens GN=CLSPN PE=1 SV=3	NFVFHTLSPVK	0.00000002000.0	0	1	2	2	2	1	3	2
CBY1_HUMAN	Protein chibby homolog 1 OS=Homo sapiens GN=CBY1 PE=1 SV=1	SASLSNLHSLDR	0.002000000000.0	0	1	2	2	2	1	3	2
HDGR2_HUMAN	Hepatoma-derived growth factor-related protein 2 OS=Homo sapiens GN=HDGFRP2 PE=1 SV=1	FALKVDSPDVK	0.00000020000.0	0	1	2	2	2	2	1	2
RRMJ3_HUMAN	Putative rRNA methyltransferase 3 OS=Homo sapiens GN=FTSJ3 PE=1 SV=1	ILDPEGLALGAVIASSK	0.00000000000000200.0	0	1	1	2	1	1	3	3
RGPA1_HUMAN	Ral GTPase-activating protein subunit alpha-1 OS=Homo sapiens GN=RALGAPA1 PE=1 SV=1	QKTVDIDDAQILPR	0.00200000000000.0	0	1	2	2	2	2	2	1
FOXC2_HUMAN	Forkhead box protein C2 OS=Homo sapiens GN=FOXC2 PE=1 SV=1	SEAASPALPVITK	0.0000200000000.0	0	1	2	1	1	1	3	3
ANR28_HUMAN	Serine/threonine-protein phosphatase 6 regulatory ankyrin repeat subunit A OS=Homo sapiens GN=ANKRD28 PE=1 SV=4	TVSFEALPIMR	0.00200000010.0	1	0	1	2	2	1	2	3
ANR11_HUMAN	Ankyrin repeat domain-containing protein 11 OS=Homo sapiens GN=ANKRD11 PE=1 SV=2	VANSPTMVNLLLGK	0.00020010000000.0	3	2	0	0	3	1	2	1
WDR62_HUMAN	WD repeat-containing protein 62 OS=Homo sapiens GN=WDR62 PE=1 SV=3	AGTGYASPDRTHVLAAGK	0.000000200000000000.0	1	1	1	1	2	0	3	2
SRRM2_HUMAN	Serine/arginine repetitive matrix protein 2 OS=Homo sapiens GN=SRRM2 PE=1 SV=2	ALPQTPRPR	0.000020000.0	0	0	4	1	1	2	2	1
ZC3H4_HUMAN	Zinc finger CCCH domain-containing protein 4 OS=Homo sapiens GN=ZC3H4 PE=1 SV=3	ALPTSKPEGSLHSSPVGPSSSK	0.0000000000000200000000.0	1	0	2	1	2	1	1	3
MPRIP_HUMAN	Myosin phosphatase Rho-interacting protein OS=Homo sapiens GN=MPRIP PE=1 SV=3	DFTNEAPPAPLPDASASPLSPHR	0.00000000000000000002000.0	0	2	1	1	1	1	3	2
UBN1_HUMAN	Ubinuclein-1 OS=Homo sapiens GN=UBN1 PE=1 SV=2	ELPSQASGGLANPPPVNLEDSLDEDLIRNPASSVEAVSK	0.000000000000000000002000000000000000000.0	0	0	2	2	0	2	3	2
NASP_HUMAN	Nuclear autoantigenic sperm protein OS=Homo sapiens GN=NASP PE=1 SV=2	LVPSQEETKLSVEESEAAGDGVDTK	0.0002000000000000000000000.0	2	0	1	1	5	2	0	0
P3C2A_HUMAN	Phosphatidylinositol-4-phosphate 3-kinase C2 domain-containing subunit alpha OS=Homo sapiens GN=PIK3C2A PE=1 SV=2	SADAGSFSPTPGQIGGAVK	0.0000000200000000000.0	1	0	1	2	0	1	4	2
WDR44_HUMAN	WD repeat-containing protein 44 OS=Homo sapiens GN=WDR44 PE=1 SV=1	VSPSPSQESLSSSK	0.02000000000000.0	0	0	2	2	2	0	3	2
BCLF1_HUMAN	Bcl-2-associated transcription factor 1 OS=Homo sapiens GN=BCLAF1 PE=1 SV=2	AEGEWEDQEALDYFSDKESGK	0.000000000000002000000.0	0	0	2	1	0	1	3	3
RBCC1_HUMAN	RB1-inducible coiled-coil protein 1 OS=Homo sapiens GN=RB1CC1 PE=1 SV=3	ASVSQTSPQSASSPR	0.000200000000000.0	0	2	1	1	2	1	2	1
K1688_HUMAN	Uncharacterized protein KIAA1688 OS=Homo sapiens GN=KIAA1688 PE=1 SV=2	FLSLEYSPAGK	0.00000020000.0	0	2	2	0	1	1	2	2
UBP2L_HUMAN	Ubiquitin-associated protein 2-like OS=Homo sapiens GN=UBAP2L PE=1 SV=2	FPLDYYSIPFPTPTTPLTGR	0.00000000000000200000.0	0	0	2	1	0	0	3	4
GLCI1_HUMAN	Glucocorticoid-induced transcript 1 protein OS=Homo sapiens GN=GLCCI1 PE=1 SV=1	GSQHSPTRPPVAAAAASLGSLPGPGAAR	0.0000002000000000000000000000.0	0	2	1	2	3	1	0	1
LIN54_HUMAN	Protein lin-54 homolog OS=Homo sapiens GN=LIN54 PE=1 SV=2	IAISPLKSPNK	0.00020000000.0	0	1	2	1	2	1	1	2
SI1L3_HUMAN	Signal-induced proliferation-associated 1-like protein 3 OS=Homo sapiens GN=SIPA1L3 PE=1 SV=3	REVSPAPAVAGQSK	0.00020000000000.0	0	1	2	1	2	1	1	2
IQGA3_HUMAN	Ras GTPase-activating-like protein IQGAP3 OS=Homo sapiens GN=IQGAP3 PE=1 SV=2	SLTAHSLLPLAEK	0.2000000000000.0	0	0	1	2	1	1	2	3
NU153_HUMAN	Nuclear pore complex protein Nup153 OS=Homo sapiens GN=NUP153 PE=1 SV=2	TSQLGDSPFYPGK	0.0000002000000.0	0	1	2	1	2	0	2	2
CRTC2_HUMAN	CREB-regulated transcription coactivator 2 OS=Homo sapiens GN=CRTC2 PE=1 SV=2	TSSDSALHTSVMNPSPQDTYPGPTPPSILPSRR	0.002000000001000000000000000000000.0	0	0	2	2	2	1	1	2
YAP1_HUMAN	65 kDa Yes-associated protein OS=Homo sapiens GN=YAP1 PE=1 SV=1	GDSETDLEALFNAVMNPK	0.000020000000001000.0	0	1	0	2	0	1	2	3
DC1L1_HUMAN	Cytoplasmic dynein 1 light intermediate chain 1 OS=Homo sapiens GN=DYNC1LI1 PE=1 SV=3	KPVTVSPTTPTSPTEGEAS	0.0000000200000000000.0	1	2	0	0	1	3	2	0
LS14A_HUMAN	Protein LSM14 homolog A OS=Homo sapiens GN=LSM14A PE=1 SV=3	SPVSTRPLPSASQK	0.00020000000000.0	2	0	1	0	3	0	1	2
AG2_HUMAN	Protein Ag2 homolog OS=Homo sapiens GN=AG2 PE=1 SV=3	STQSLSLQR	0.020000000.0	1	0	0	2	1	0	2	3
PSMD1_HUMAN	26S proteasome non-ATPase regulatory subunit 1 OS=Homo sapiens GN=PSMD1 PE=1 SV=2	TVGTPIASVPGSTNTGTVPGSEKDSDSMETEEK	0.000200000000000000000000000000000.0	1	0	1	1	0	0	5	1
TTC7B_HUMAN	Tetratricopeptide repeat protein 7B OS=Homo sapiens GN=TTC7B PE=1 SV=3	VEQALSEVASSLQSSAPK	0.000000000220000000.0	0	1	2	0	0	1	3	2
ODPAT_HUMAN	Pyruvate dehydrogenase E1 component subunit alpha, testis-specific form, mitochondrial OS=Homo sapiens GN=PDHA2 PE=1 SV=1	YHGHSMSDPGVSYR	0.00002100000200.0	2	0	0	0	5	1	0	1
WDR7_HUMAN	WD repeat-containing protein 7 OS=Homo sapiens GN=WDR7 PE=2 SV=2	ARGSPPTSSNIVQGQIK	0.00000020000000000.0	0	1	1	1	2	0	2	1
TRIPB_HUMAN	Thyroid receptor-interacting protein 11 OS=Homo sapiens GN=TRIP11 PE=1 SV=2	DISLDSELHDLR	0.002000000000.0	0	2	1	0	0	1	2	2
SIN3A_HUMAN	Paired amphipathic helix protein Sin3a OS=Homo sapiens GN=SIN3A PE=1 SV=2	DKSDSPAIQLR	0.00002000000.0	0	0	1	2	2	0	2	1
TIM14_HUMAN	Mitochondrial import inner membrane translocase subunit TIM14 OS=Homo sapiens GN=DNAJC19 PE=1 SV=3	EAALILGVSPTANK	0.00000000002000.0	1	0	0	2	0	1	2	2
TFAP4_HUMAN	Transcription factor AP-4 OS=Homo sapiens GN=TFAP4 PE=1 SV=2	FIQELSGSSPK	0.00000002000.0	0	1	1	2	3	0	0	1
TANC1_HUMAN	Protein TANC1 OS=Homo sapiens GN=TANC1 PE=1 SV=2	HPASLTSSGSSGSPSSSIK	0.0000000002000000000.0	0	1	2	0	2	1	1	1
CE170_HUMAN	Centrosomal protein of 170 kDa OS=Homo sapiens GN=CEP170 PE=1 SV=1	SESLDPDSSMDTTLILK	0.00200000010000000.0	1	1	0	1	0	1	2	2
JOS1_HUMAN	Josephin-1 OS=Homo sapiens GN=JOSD1 PE=2 SV=1	SESLELPQAAPPQIYHEK	0.002000000000000000.0	0	0	1	2	2	0	2	1
MLX_HUMAN	Max-like protein X OS=Homo sapiens GN=MLX PE=1 SV=2	SPTLSVPR	0.00002000.0	2	1	0	0	2	0	2	1
NUP93_HUMAN	Nuclear pore complex protein Nup93 OS=Homo sapiens GN=NUP93 PE=1 SV=2	TLTRTSQETADVK	0.0000020000000.0	0	0	1	2	2	0	2	1
RBP1_HUMAN	RalA-binding protein 1 OS=Homo sapiens GN=RALBP1 PE=1 SV=3	TPSSEEISPTKFPGLYR	0.00020000000000000.0	0	1	1	1	2	2	1	0
MAML1_HUMAN	Mastermind-like protein 1 OS=Homo sapiens GN=MAML1 PE=1 SV=3	ADNPSPNLMPASAQAQNAQR	0.00002000100000000000.0	2	0	0	0	3	0	2	0
TPX2_HUMAN	Targeting protein for Xklp2 OS=Homo sapiens GN=TPX2 PE=1 SV=2	ICRDPQTPVLQTK	0.0000002000000.0	0	0	2	0	2	0	3	0
AAK1_HUMAN	AP2-associated protein kinase 1 OS=Homo sapiens GN=AAK1 PE=1 SV=2	RILSDVTHSAVFGVPASK	0.000000200000000000.0	0	0	2	0	0	0	3	2
MDN1_HUMAN	Midasin OS=Homo sapiens GN=MDN1 PE=1 SV=2	AEENTDQASPQEDYAGFER	0.0000000020000000000.0	0	0	2	0	2	0	1	1
HECW2_HUMAN	E3 ubiquitin-protein ligase HECW2 OS=Homo sapiens GN=HECW2 PE=1 SV=2	ANSDTDLVTSESR	0.0020000000000.0	0	0	0	2	1	0	2	1
UN13B_HUMAN	Protein unc-13 homolog B OS=Homo sapiens GN=UNC13B PE=1 SV=2	DHFLGPQESFPEENASSPFTQAR	0.00000000000000002000000.0	0	0	2	0	2	0	1	1
GAPD1_HUMAN	GTPase-activating protein and VPS9 domain-containing protein 1 OS=Homo sapiens GN=GAPVD1 PE=1 SV=2	ELPPAAAIGATSLVAAPHSSSSSPSKDSSR	0.000000000000000000000020000000.0	0	1	1	0	2	0	1	1
MA7D1_HUMAN	MAP7 domain-containing protein 1 OS=Homo sapiens GN=MAP7D1 PE=1 SV=1	ESAAPASPAPSPAPSPTPAPPQK	0.02000000000000000000000.0	1	0	1	0	0	1	1	2
RABE1_HUMAN	Rab GTPase-binding effector protein 1 OS=Homo sapiens GN=RABEP1 PE=1 SV=2	GSVHSLDAGLLLPSGDPFSK	0.00002000000000000000.0	1	1	0	0	0	1	2	1
TROAP_HUMAN	Tastin OS=Homo sapiens GN=TROAP PE=1 SV=3	GVSPTPSKIPVR	0.002000000000.0	0	1	1	0	2	0	1	1
ATG9A_HUMAN	Autophagy-related protein 9A OS=Homo sapiens GN=ATG9A PE=1 SV=2	HPEPVPEEGSEDELPPQVHKV	0.000000000200000000000.0	2	0	0	0	1	0	1	2
EME1_HUMAN	Crossover junction endonuclease EME1 OS=Homo sapiens GN=EME1 PE=1 SV=2	LLSSESEDEEEFIPLAQR	0.000002000000000000.0	0	0	1	1	0	2	0	2
FA83H_HUMAN	Protein FAM83H OS=Homo sapiens GN=FAM83H PE=1 SV=2	RGSLTLTISGESPK	0.00200000000000.0	0	1	0	1	2	2	0	0
ZC11A_HUMAN	Zinc finger CCCH domain-containing protein 11A OS=Homo sapiens GN=ZC3H11A PE=1 SV=3	RLSSASTGKPPLSVEDDFEK	0.00000020000000000000.0	2	0	0	0	1	0	1	2
KLF3_HUMAN	Krueppel-like factor 3 OS=Homo sapiens GN=KLF3 PE=1 SV=1	RPLPVESPDTQR	0.000000200000.0	0	0	1	1	2	0	2	0
PP12C_HUMAN	Protein phosphatase 1 regulatory subunit 12C OS=Homo sapiens GN=PPP1R12C PE=1 SV=1	RSTQGVTLTDLKEAEK	0.0020000000000000.0	0	1	1	0	2	0	1	1
VIR_HUMAN	Protein virilizer homolog OS=Homo sapiens GN=KIAA1429 PE=1 SV=2	SFLSEPSSPGRTK	0.0000002000000.0	0	0	1	1	2	1	1	0
PLD1_HUMAN	Phospholipase D1 OS=Homo sapiens GN=PLD1 PE=1 SV=1	SLQTGVGELHGETR	0.20000000000000.0	0	0	1	1	2	0	0	2
NTHL1_HUMAN	Endonuclease III-like protein 1 OS=Homo sapiens GN=NTHL1 PE=1 SV=2	SRSLGPGAGPR	0.00200000000.0	2	0	0	0	1	0	1	2
PRP31_HUMAN	U4/U6 small nuclear ribonucleoprotein Prp31 OS=Homo sapiens GN=PRPF31 PE=1 SV=2	SSGTASSVAFTPLQGLEIVNPQAAEKK	0.000000000020000000000000000.0	1	0	1	0	0	0	2	2
MDC1_HUMAN	Mediator of DNA damage checkpoint protein 1 OS=Homo sapiens GN=MDC1 PE=1 SV=3	SSVKTPETVVPTAPELQASASTDQPVTSEPTSR	0.020000000000000000000000000000000.0	0	0	0	2	0	2	1	1
POGZ_HUMAN	Pogo transposable element with ZNF domain OS=Homo sapiens GN=POGZ PE=1 SV=2	TAPVASTPSSTPIPALSPPTKVPEPNENVGDAVQTK	0.000000000000000000020000000000000000.0	0	1	0	1	1	0	2	1
SRRM2_HUMAN	Serine/arginine repetitive matrix protein 2 OS=Homo sapiens GN=SRRM2 PE=1 SV=2	TAVAPSAVNLADPRTPTAPAVNLAGAR	0.000000000000000020000000000.0	0	0	2	0	0	1	1	2
RAI1_HUMAN	Retinoic acid-induced protein 1 OS=Homo sapiens GN=RAI1 PE=1 SV=2	TPEQYYQTFSPSSSHSPAR	0.0000000000000002000.0	0	1	1	0	2	0	1	1
ADIP_HUMAN	Afadin- and alpha-actinin-binding protein OS=Homo sapiens GN=SSX2IP PE=1 SV=3	VDDSTGTVISDVEEDAGELSR	0.000000000200000000000.0	0	0	2	0	0	2	1	1
RIC8A_HUMAN	Synembryn-A OS=Homo sapiens GN=RIC8A PE=1 SV=2	VIQPMGMSPR	0.0000101200.0	2	0	0	0	1	0	1	2
DACH1_HUMAN	Dachshund homolog 1 OS=Homo sapiens GN=DACH1 PE=1 SV=2	VPDSPSPAPSLEEGR	0.000002000000000.0	0	0	0	2	1	0	2	1
PLAL1_HUMAN	Zinc finger protein PLAGL1 OS=Homo sapiens GN=PLAGL1 PE=2 SV=2	YNTTSTSYSPLASLPLK	0.00000000200000000.0	0	1	1	0	0	0	2	2
CSPP1_HUMAN	Centrosome and spindle pole-associated protein 1 OS=Homo sapiens GN=CSPP1 PE=1 SV=2	AQSPPVPAR	0.002000000.0	0	0	0	1	2	0	1	0
CDK13_HUMAN	Cell division protein kinase 13 OS=Homo sapiens GN=CDK13 PE=1 SV=2	ASNTSTPTKGNTETSASASQTNHVK	0.0000020000000000000000000.0	0	0	1	0	1	2	0	0
SMCA4_HUMAN	Transcription activator BRG1 OS=Homo sapiens GN=SMARCA4 PE=1 SV=2	DSDAGSSTPTTSTR	0.00000002000000.0	1	0	0	0	0	2	0	1
ANR17_HUMAN	Ankyrin repeat domain-containing protein 17 OS=Homo sapiens GN=ANKRD17 PE=1 SV=3	EHYPVSSPSSPSPPAQPGGVSR	0.0000020000020000000000.0	0	0	1	0	2	0	0	1
GAPD1_HUMAN	GTPase-activating protein and VPS9 domain-containing protein 1 OS=Homo sapiens GN=GAPVD1 PE=1 SV=2	ELPPAAAIGATSLVAAPHSSSSSPSK	0.00000000000000000000200000.0	0	1	0	0	0	0	1	2
MAP4_HUMAN	Microtubule-associated protein 4 OS=Homo sapiens GN=MAP4 PE=1 SV=3	GISEDSHLESLQDVGQSAAPTFMISPETVTGTGKK	0.00000000000000000000001020000000000.0	0	0	0	1	2	1	0	0
MLL1_HUMAN	Histone-lysine N-methyltransferase MLL OS=Homo sapiens GN=MLL PE=1 SV=5	GPGEPDSPTPLHPPTPPILSTDR	0.00000000200000000000000.0	0	0	0	1	0	1	2	0
PPIL4_HUMAN	Peptidyl-prolyl cis-trans isomerase-like 4 OS=Homo sapiens GN=PPIL4 PE=1 SV=1	INHTVILDDPFDDPPDLLIPDRSPEPTR	0.0000000000000000000000000020.0	0	0	1	0	0	2	0	1
CHMP7_HUMAN	Charged multivesicular body protein 7 OS=Homo sapiens GN=CHMP7 PE=1 SV=1	ISDAELEAELEKLSLSEGGLVPSSKSPK	0.0000000000000000000000000200.0	0	0	0	1	0	2	1	0
ZO1_HUMAN	Tight junction protein ZO-1 OS=Homo sapiens GN=TJP1 PE=1 SV=3	ISKPGAVSTPVK	0.000000020000.0	0	0	0	1	0	1	2	0
EOMES_HUMAN	Eomesodermin homolog OS=Homo sapiens GN=EOMES PE=1 SV=3	KGSPCGEEELPSAAAAAAAAAAAAAATAR	0.00200000000000000000000000000.0	0	1	0	0	0	0	2	1
LSR_HUMAN	Lipolysis-stimulated lipoprotein receptor OS=Homo sapiens GN=LSR PE=1 SV=4	KNLALSRESLVV	0.000002000000.0	0	1	0	0	2	0	0	1
LR16C_HUMAN	Leucine-rich repeat-containing protein 16C OS=Homo sapiens GN=RLTPR PE=1 SV=2	LQRSPVLK	0.00020000.0	0	0	0	1	2	0	1	0
SRBS1_HUMAN	Sorbin and SH3 domain-containing protein 1 OS=Homo sapiens GN=SORBS1 PE=1 SV=2	LSSSADANGNAQPSSLAAK	0.0200000000000020000.0	0	0	0	1	2	1	0	0
ARHG7_HUMAN	Rho guanine nucleotide exchange factor 7 OS=Homo sapiens GN=ARHGEF7 PE=1 SV=2	MSGFIYQGKLPTTGMTITK	0.1200000000000010000.0	0	0	0	1	2	0	1	0
RFIP1_HUMAN	Rab11 family-interacting protein 1 OS=Homo sapiens GN=RAB11FIP1 PE=1 SV=2	NKDSGSDTASAIIPSTTPSVDSDDESVVK	0.00000000000000000000000002000.0	0	0	0	1	0	1	2	0
STAG2_HUMAN	Cohesin subunit SA-2 OS=Homo sapiens GN=STAG2 PE=1 SV=3	NSLLAGGDDDTMSVISGISSR	0.000000000001000000020.0	0	0	0	1	2	1	0	0
AL2S4_HUMAN	Amyotrophic lateral sclerosis 2 chromosomal region candidate gene 4 protein OS=Homo sapiens GN=ALS2CR4 PE=2 SV=1	NTPASASLEGLAQTAGR	0.00002000000000000.0	0	0	1	0	1	0	0	2
SC61B_HUMAN	Protein transport protein Sec61 subunit beta OS=Homo sapiens GN=SEC61B PE=1 SV=2	PGPTPSGTNVGSSGRSPSK	0.0000020000000000000.0	0	0	1	0	2	1	0	0
NU107_HUMAN	Nuclear pore complex protein Nup107 OS=Homo sapiens GN=NUP107 PE=1 SV=1	QPDISCILGTGGKSPR	0.0000000000000200.0	0	0	0	1	1	0	2	0
TTC7A_HUMAN	Tetratricopeptide repeat protein 7A OS=Homo sapiens GN=TTC7A PE=1 SV=3	RGSPSAAFTFPDTDDFGK	0.000020000000000000.0	0	0	1	0	0	1	0	2
LIN41_HUMAN	Tripartite motif-containing protein 71 OS=Homo sapiens GN=TRIM71 PE=2 SV=1	SAPGGPAASPSALLLR	0.0000000000200000.0	0	1	0	0	0	0	2	1
TBCD1_HUMAN	TBC1 domain family member 1 OS=Homo sapiens GN=TBC1D1 PE=1 SV=2	SFSQPGLR	0.00200000.0	0	0	0	1	2	0	1	0
STAC2_HUMAN	SH3 and cysteine-rich domain-containing protein 2 OS=Homo sapiens GN=STAC2 PE=2 SV=1	SKSLENFFLR	0.0020000000.0	0	1	0	0	0	0	2	1
KCD12_HUMAN	BTB/POZ domain-containing protein KCTD12 OS=Homo sapiens GN=KCTD12 PE=1 SV=1	SPSGGAAGPLLTPSQSLDGSRR	0.0000000000000002000000.0	0	0	0	1	1	2	0	0
MED1_HUMAN	Mediator of RNA polymerase II transcription subunit 1 OS=Homo sapiens GN=MED1 PE=1 SV=4	SQTPPGVATPPIPK	0.20000000000000.0	0	1	0	0	0	0	2	1
PLEC1_HUMAN	Plectin-1 OS=Homo sapiens GN=PLEC1 PE=1 SV=3	SSSVGSSSSYPISPAVSR	0.000002000300000000.0	0	0	1	0	1	2	0	0
REPS1_HUMAN	RalBP1-associated Eps domain-containing protein 1 OS=Homo sapiens GN=REPS1 PE=1 SV=3	TGVLAAVLASQPSIPR	0.0000000000002000.0	0	0	1	0	2	1	0	0
LUZP1_HUMAN	Leucine zipper protein 1 OS=Homo sapiens GN=LUZP1 PE=1 SV=2	TQSSLTVSEVLTR	0.0020000000000.0	0	1	0	0	1	0	2	0
TOP2B_HUMAN	DNA topoisomerase 2-beta OS=Homo sapiens GN=TOP2B PE=1 SV=3	VKASPITNDGEDEFVPSDGLDKDEYTFSPGK	0.0002000000000000200000000000000.0	0	0	0	1	0	2	1	0
RPB1_HUMAN	DNA-directed RNA polymerase II subunit RPB1 OS=Homo sapiens GN=POLR2A PE=1 SV=2	YTPTSPSYSPSSPEYTPTSPK	0.000020000000000000000.0	0	0	0	1	2	0	1	0
MAP1B_HUMAN	Microtubule-associated protein 1B OS=Homo sapiens GN=MAP1B PE=1 SV=1	KLGDVSPTQIDVSQFGSFK	0.0000020000000000000.0	0	5	10	7	2	6	10	9
HIRP3_HUMAN	HIRA-interacting protein 3 OS=Homo sapiens GN=HIRIP3 PE=1 SV=3	NGVAAEVSPAKEENPR	0.0000000200000000.0	3	1	11	8	3	4	13	10
4EBP1_HUMAN	Eukaryotic translation initiation factor 4E-binding protein 1 OS=Homo sapiens GN=EIF4EBP1 PE=1 SV=3	RVVLGDGVQLPPGDYSTTPGGTLFSTTPGGTR	0.00000000000000000200000000000000.0	0	3	11	5	2	3	9	8
OSBP1_HUMAN	Oxysterol-binding protein 1 OS=Homo sapiens GN=OSBP PE=1 SV=1	SLSELESLKLPAESNEK	0.00200000000000000.0	3	1	6	4	6	3	7	5
WDHD1_HUMAN	WD repeat and HMG-box DNA-binding protein 1 OS=Homo sapiens GN=WDHD1 PE=1 SV=1	SHILEDDENSVDISMLK	0.00000000020000100.0	0	2	4	3	3	1	1	2
RGPA1_HUMAN	Ral GTPase-activating protein subunit alpha-1 OS=Homo sapiens GN=RALGAPA1 PE=1 SV=1	HFSQSEETGNEVFGALNEEQPLPR	0.000000020000000000000000.0	0	0	3	2	3	0	0	0
TF3C4_HUMAN	General transcription factor 3C polypeptide 4 OS=Homo sapiens GN=GTF3C4 PE=1 SV=2	ILLVDSPGMGNADDEQQEEGTSSK	0.000002000000000000000000.0	3	0	0	2	0	0	3	0
PERQ2_HUMAN	PERQ amino acid-rich with GYF domain-containing protein 2 OS=Homo sapiens GN=GIGYF2 PE=1 SV=1	VGVEASEETPQTSSSSARPGTPSDHQSQEASQFER	0.00000000000000000000200000000000000.0	0	5	5	2	2	4	3	4
FXR2_HUMAN	Fragile X mental retardation syndrome-related protein 2 OS=Homo sapiens GN=FXR2 PE=1 SV=2	TDGSISGDRQPVTVADYISR	0.00020000000000000000.0	4	2	8	3	7	6	5	6
SNW1_HUMAN	SNW domain-containing protein 1 OS=Homo sapiens GN=SNW1 PE=1 SV=1	GPPSPPAPVMHSPSR	0.000200000100000.0	0	0	8	4	3	0	2	0
GBF1_HUMAN	Golgi-specific brefeldin A-resistance guanine nucleotide exchange factor 1 OS=Homo sapiens GN=GBF1 PE=1 SV=2	AASSSSPGSPVASSPSR	0.00002000000000000.0	1	1	6	3	4	2	4	2
EPS15_HUMAN	Epidermal growth factor receptor substrate 15 OS=Homo sapiens GN=EPS15 PE=1 SV=2	SINKLDSPDPFK	0.000000200000.0	0	2	3	3	1	4	5	5
PO2F1_HUMAN	POU domain, class 2, transcription factor 1 OS=Homo sapiens GN=POU2F1 PE=1 SV=2	RINPPSSGGTSSSPIK	0.0000000000002000.0	0	1	3	2	1	1	7	4
PARN_HUMAN	Poly(A)-specific ribonuclease PARN OS=Homo sapiens GN=PARN PE=1 SV=1	KELSPAGSISK	0.00020000000.0	0	1	3	3	2	2	2	2
P121A_HUMAN	Nuclear envelope pore membrane protein POM 121 OS=Homo sapiens GN=POM121 PE=1 SV=2	APPTLQAETATKPQATSAPSPAPK	0.000000000000000000020000.0	3	1	0	0	1	2	0	2
NAV1_HUMAN	Neuron navigator 1 OS=Homo sapiens GN=NAV1 PE=1 SV=2	SIGSPESTPK	0.0002000000.0	0	0	3	0	1	0	1	2
TBCD4_HUMAN	TBC1 domain family member 4 OS=Homo sapiens GN=TBC1D4 PE=1 SV=2	TSSTCSNESLSVGGTSVTPR	0.00000200000000000000.0	2	1	6	1	6	1	8	2
CABIN_HUMAN	Calcineurin-binding protein cabin-1 OS=Homo sapiens GN=CABIN1 PE=1 SV=1	FPPEITVTPPTPTLLSPK	0.000000000000000200.0	0	1	3	6	0	3	8	4
K1967_HUMAN	Protein KIAA1967 OS=Homo sapiens GN=KIAA1967 PE=1 SV=2	NFSGTASTSLLGPPPGLLTPPVATELSQNAR	0.0000000000000000002000000000000.0	0	1	1	6	0	1	4	8
CC157_HUMAN	Coiled-coil domain-containing protein 157 OS=Homo sapiens GN=CCDC157 PE=2 SV=2	LQSMLSKIR	0.002000000.0	2	0	4	3	4	2	4	1
CHD3_HUMAN	Chromodomain-helicase-DNA-binding protein 3 OS=Homo sapiens GN=CHD3 PE=1 SV=3	METEADAPSPAPSLGER	0.10000000200000000.0	1	1	3	3	2	3	4	3
ELF4_HUMAN	ETS-related transcription factor Elf-4 OS=Homo sapiens GN=ELF4 PE=1 SV=1	STSPVTDPSIPIR	0.0020000000000.0	1	2	2	3	4	1	3	4
FOXK1_HUMAN	Forkhead box protein K1 OS=Homo sapiens GN=FOXK1 PE=1 SV=1	SAPASPTHPGLMSPR	0.000020000001000.0	0	1	4	3	2	1	4	4
PHC3_HUMAN	Polyhomeotic-like protein 3 OS=Homo sapiens GN=PHC3 PE=1 SV=1	MDRTPPPPTLSPAAITVGR	0.1002000000000000000.0	0	1	3	1	0	1	4	4
CHCH3_HUMAN	Coiled-coil-helix-coiled-coil-helix domain-containing protein 3, mitochondrial OS=Homo sapiens GN=CHCHD3 PE=1 SV=1	SQRYSGAYGASVSDEELK	0.000020000000000000.0	0	2	3	1	2	4	1	1
SRRM2_HUMAN	Serine/arginine repetitive matrix protein 2 OS=Homo sapiens GN=SRRM2 PE=1 SV=2	FQSDSSSYPTVDSNSLLGQSR	0.000000000000002000000.0	3	0	3	0	3	2	1	1
RPRD2_HUMAN	Regulation of nuclear pre-mRNA domain-containing protein 2 OS=Homo sapiens GN=RPRD2 PE=1 SV=1	GPTSTSIDNIDGTPVRDER	0.0000000000002000000.0	0	1	2	3	2	2	2	1
NOTC2_HUMAN	Neurogenic locus notch homolog protein 2 OS=Homo sapiens GN=NOTCH2 PE=1 SV=3	LLDEYNVTPSPPGTVLTSALSPVICGPNR	0.00000000000000000000200000000.0	1	0	1	3	2	0	4	1
ZN579_HUMAN	Zinc finger protein 579 OS=Homo sapiens GN=ZNF579 PE=1 SV=1	AAALQALQAQAPTSPPPPPPPLKAEQEEEGLPLPLANIK	0.000000000000020000000000000000000000000.0	0	0	1	3	2	0	1	4
SRRM2_HUMAN	Serine/arginine repetitive matrix protein 2 OS=Homo sapiens GN=SRRM2 PE=1 SV=2	HGGSPQPLATTPLSQEPVNPPSEASPTR	0.0002000000000000000000002020.0	0	0	3	1	0	2	4	1
LAP2_HUMAN	Protein LAP2 OS=Homo sapiens GN=ERBB2IP PE=1 SV=2	SKSATLLYDQPLQVFTGSSSSSDLISGTK	0.00002000000000000000000000000.0	0	1	1	3	2	1	2	1
EF2K_HUMAN	Eukaroytic elongation factor 2 kinase OS=Homo sapiens GN=EEF2K PE=1 SV=2	YSSSGSPANSFHFK	0.00000200000000.0	0	1	3	1	2	1	1	2
AAKG2_HUMAN	5~-AMP-activated protein kinase subunit gamma-2 OS=Homo sapiens GN=PRKAG2 PE=1 SV=1	IYASSSPPDTGQR	0.0000020000000.0	3	0	0	0	4	0	2	0
ATX2L_HUMAN	Ataxin-2-like protein OS=Homo sapiens GN=ATXN2L PE=1 SV=2	LQPSSSPENSLDPFPPR	0.00002000000000000.0	1	0	0	3	1	2	1	1
UTP18_HUMAN	U3 small nucleolar RNA-associated protein 18 homolog OS=Homo sapiens GN=UTP18 PE=1 SV=3	AGAGPGGPPQKPAPSSQR	0.000000000000000200.0	0	0	3	0	2	0	1	1
CLAP2_HUMAN	CLIP-associating protein 2 OS=Homo sapiens GN=CLASP2 PE=1 SV=2	SRSDIDVNAAAGAK	0.00200000000000.0	2	5	11	6	8	8	8	6
SFR16_HUMAN	Splicing factor, arginine/serine-rich 16 OS=Homo sapiens GN=SFRS16 PE=1 SV=4	LTRPAASPAVGEK	0.0000002000000.0	0	2	6	5	2	3	6	4
CCDC6_HUMAN	Coiled-coil domain-containing protein 6 OS=Homo sapiens GN=CCDC6 PE=1 SV=1	LDQPVSAPPSPR	0.000002000200.0	5	0	1	2	4	1	3	3
RAI14_HUMAN	Ankycorbin OS=Homo sapiens GN=RAI14 PE=1 SV=2	SSPSVLIHSLGK	0.020000000000.0	0	2	4	5	3	0	1	4
YBOX1_HUMAN	Nuclease-sensitive element-binding protein 1 OS=Homo sapiens GN=YBX1 PE=1 SV=3	NYQQNYQNSESGEKNEGSESAPEGQAQQR	0.00000000002000000000000000000.0	1	1	5	3	6	0	3	0
RRP1B_HUMAN	Ribosomal RNA processing protein 1 homolog B OS=Homo sapiens GN=RRP1B PE=1 SV=2	TPTSSPASSPLVAK	0.00000000200000.0	2	1	4	4	2	4	4	5
CTF18_HUMAN	Chromosome transmission fidelity protein 18 homolog OS=Homo sapiens GN=CHTF18 PE=1 SV=1	GGGQLDLLGVSLASLKK	0.00000000000002000.0	0	4	4	2	2	2	3	4
MAP1B_HUMAN	Microtubule-associated protein 1B OS=Homo sapiens GN=MAP1B PE=1 SV=1	ASVSPMDEPVPDSESPIEK	0.0000010000000020000.0	2	0	2	4	2	2	3	3
STAU2_HUMAN	Double-stranded RNA-binding protein Staufen homolog 2 OS=Homo sapiens GN=STAU2 PE=1 SV=1	GSSPTPPCSPVQPSK	0.002000000000000.0	4	0	3	0	1	0	6	2
NUCL_HUMAN	Nucleolin OS=Homo sapiens GN=NCL PE=1 SV=3	ALVATPGKK	0.000020000.0	0	2	0	4	2	3	0	3
GTPB1_HUMAN	GTP-binding protein 1 OS=Homo sapiens GN=GTPBP1 PE=1 SV=3	LVLVSPTSEQYDSLLR	0.0000200000000000.0	0	2	3	1	1	0	3	4
RBM15_HUMAN	Putative RNA-binding protein 15 OS=Homo sapiens GN=RBM15 PE=1 SV=2	TTAPTEGKSPLK	0.000000002000.0	0	0	4	1	0	1	5	3
HMGA1_HUMAN	High mobility group protein HMG-I/HMG-Y OS=Homo sapiens GN=HMGA1 PE=1 SV=3	KQPPVSPGTALVGSQK	0.0000020000000000.0	0	0	4	2	2	1	3	1
NCOA6_HUMAN	Nuclear receptor coactivator 6 OS=Homo sapiens GN=NCOA6 PE=1 SV=3	TPTPPAPTLLK	0.00200000000.0	0	1	4	0	0	1	5	2
TANC2_HUMAN	Protein TANC2 OS=Homo sapiens GN=TANC2 PE=1 SV=3	SSSQLGSPDVSHLIR	0.000000200000000.0	0	0	2	4	1	2	2	1
CK059_HUMAN	RhoA activator C11orf59 OS=Homo sapiens GN=C11orf59 PE=1 SV=2	LAVLSSSLTHWK	0.000000200000.0	0	2	2	2	3	1	0	1
F117B_HUMAN	Protein FAM117B OS=Homo sapiens GN=FAM117B PE=1 SV=2	NGSPTPAGSLGGGAVATAGGPGSR	0.000000002000000000000000.0	2	2	2	0	1	0	1	3
SAFB2_HUMAN	Scaffold attachment factor B2 OS=Homo sapiens GN=SAFB2 PE=1 SV=1	NTLETSSLNFK	0.00000020000.0	1	0	4	0	1	1	1	2
ZN828_HUMAN	Zinc finger protein 828 OS=Homo sapiens GN=ZNF828 PE=1 SV=2	RPAPAVSPGSWKPGPPGSPRPWK	0.00000020000000000200000.0	1	0	2	1	4	0	0	2
PATL1_HUMAN	Protein PAT1 homolog 1 OS=Homo sapiens GN=PATL1 PE=1 SV=2	RSTSPIIGSPPVR	0.0020000020000.0	0	2	1	2	3	1	0	0
MORC3_HUMAN	MORC family CW-type zinc finger protein 3 OS=Homo sapiens GN=MORC3 PE=1 SV=3	INAELLFRPTALSTPSFSSPK	0.000000000000000000200.0	0	0	2	1	0	1	0	4
ALS2_HUMAN	Alsin OS=Homo sapiens GN=ALS2 PE=1 SV=1	SESPEPGYVVTSSGLLLPVLLPR	0.20000000000000000000000.0	0	0	0	4	0	1	2	1
ZN395_HUMAN	Zinc finger protein 395 OS=Homo sapiens GN=ZNF395 PE=1 SV=2	SHLIVTSPPR	0.0000002000.0	0	2	1	0	1	0	3	1
CENPC_HUMAN	Centromere protein C 1 OS=Homo sapiens GN=CENPC1 PE=1 SV=1	LVLPSNTPNVR	0.00000020000.0	0	1	0	2	0	2	2	0
CRML_HUMAN	Protein cramped-like OS=Homo sapiens GN=CRAMP1L PE=1 SV=2	VVTVSSRSPR	0.0000000200.0	0	1	2	0	2	1	0	1
CHD8_HUMAN	Chromodomain-helicase-DNA-binding protein 8 OS=Homo sapiens GN=CHD8 PE=1 SV=4	APGYPSSPVTTASGTTLR	0.000002000000000000.0	2	0	0	0	0	2	1	0
PRC1_HUMAN	Protein regulator of cytokinesis 1 OS=Homo sapiens GN=PRC1 PE=1 SV=2	RGLAPNTPGK	0.0000002000.0	0	2	0	0	2	0	0	1
PERQ2_HUMAN	PERQ amino acid-rich with GYF domain-containing protein 2 OS=Homo sapiens GN=GIGYF2 PE=1 SV=1	VGVEASEETPQTSSSSARPGTPSDHQSQEASQFER	0.00000000000000020000000000000000000.0	0	0	0	2	2	1	0	0
P5CR2_HUMAN	Pyrroline-5-carboxylate reductase 2 OS=Homo sapiens GN=PYCR2 PE=1 SV=1	VKLESPTVSTLTPSSPGK	0.000000000000020000.0	0	0	2	0	1	0	0	2
YAP1_HUMAN	65 kDa Yes-associated protein OS=Homo sapiens GN=YAP1 PE=1 SV=1	QASTDAGTAGALTPQHVR	0.002000000000000000.0	0	7	5	6	2	6	6	7
SYEP_HUMAN	Bifunctional aminoacyl-tRNA synthetase OS=Homo sapiens GN=EPRS PE=1 SV=5	EYIPGQPPLSQSSDSSPTR	0.0000000000002000000.0	1	1	2	10	3	0	6	7
PI4KB_HUMAN	Phosphatidylinositol 4-kinase beta OS=Homo sapiens GN=PI4KB PE=1 SV=1	SKSDATASISLSSNLKR	0.20000000000000000.0	5	1	1	1	6	4	1	1
KI13B_HUMAN	Kinesin-like protein KIF13B OS=Homo sapiens GN=KIF13B PE=1 SV=1	ERPDLEAPAPGSPFR	0.000000000002000.0	0	1	5	1	0	2	6	3
SF3B1_HUMAN	Splicing factor 3B subunit 1 OS=Homo sapiens GN=SF3B1 PE=1 SV=3	VVNGAAASQPPSKR	0.00000000000200.0	3	5	16	10	11	7	18	10
CXAR_HUMAN	Coxsackievirus and adenovirus receptor OS=Homo sapiens GN=CXADR PE=1 SV=1	TPQSPTLPPAK	0.00000200000.0	0	0	7	5	2	1	4	3
TDIF2_HUMAN	Deoxynucleotidyltransferase terminal-interacting protein 2 OS=Homo sapiens GN=DNTTIP2 PE=1 SV=2	ESYTEEIVSEAESHVSGISR	0.00000000200000000000.0	0	2	4	6	0	7	6	7
ACINU_HUMAN	Apoptotic chromatin condensation inducer in the nucleus OS=Homo sapiens GN=ACIN1 PE=1 SV=1	TAQVPSPPR	0.000002000.0	3	3	2	2	5	3	6	3
CTR9_HUMAN	RNA polymerase-associated protein CTR9 homolog OS=Homo sapiens GN=CTR9 PE=1 SV=1	KGGEFDEFVNDDTDDDLPISK	0.000000000000200000000.0	0	1	6	4	0	4	7	4
CCDC6_HUMAN	Coiled-coil domain-containing protein 6 OS=Homo sapiens GN=CCDC6 PE=1 SV=1	SGGIVISPFRLEELTNR	0.00000020000000000.0	0	2	4	3	1	4	6	5
AT2B1_HUMAN	Plasma membrane calcium-transporting ATPase 1 OS=Homo sapiens GN=ATP2B1 PE=1 SV=3	IEDSEPHIPLIDDTDAEDDAPTKR	0.000200000000000000000000.0	0	2	6	3	2	3	4	3
PCBP1_HUMAN	Poly(rC)-binding protein 1 OS=Homo sapiens GN=PCBP1 PE=1 SV=2	VMTIPYQPMPASSPVICAGGQDR	0.01000000000020000000000.0	4	0	6	0	4	0	7	2
LIN54_HUMAN	Protein lin-54 homolog OS=Homo sapiens GN=LIN54 PE=1 SV=2	VLSQSTPGTPSK	0.000000002000.0	2	1	3	1	3	2	5	2
BIG3_HUMAN	Brefeldin A-inhibited guanine nucleotide-exchange protein 3 OS=Homo sapiens GN=ARFGEF3 PE=1 SV=3	AGGGDLLLPPSPK	0.0000000000200.0	0	1	3	2	0	3	5	3
NAV1_HUMAN	Neuron navigator 1 OS=Homo sapiens GN=NAV1 PE=1 SV=2	GQLTNIVSPTAATTPR	0.0000000200000000.0	0	1	1	3	2	0	2	2
DOCK7_HUMAN	Dedicator of cytokinesis protein 7 OS=Homo sapiens GN=DOCK7 PE=1 SV=4	SLSNSNPDISGTPTSPDDEVR	0.002000000000000000000.0	0	1	3	0	2	0	2	1
CAMP1_HUMAN	Calmodulin-regulated spectrin-associated protein 1 OS=Homo sapiens GN=CAMSAP1 PE=1 SV=2	APVHFVEPLSPTGVAGHR	0.000000000200000000.0	0	3	1	0	0	0	2	2
P80C_HUMAN	Coilin OS=Homo sapiens GN=COIL PE=1 SV=1	LIIESPSNTSSTEPA	0.000020000000000.0	3	1	2	0	2	1	3	2
NCOR1_HUMAN	Nuclear receptor corepressor 1 OS=Homo sapiens GN=NCOR1 PE=1 SV=2	SPGSISYLPSFFTK	0.20000000000000.0	8	4	5	5	13	6	10	10
DBNL_HUMAN	Drebrin-like protein OS=Homo sapiens GN=DBNL PE=1 SV=1	AMSTTSISSPQPGK	0.00200000000000.0	1	0	8	0	4	0	9	0
LIMA1_HUMAN	LIM domain and actin-binding protein 1 OS=Homo sapiens GN=LIMA1 PE=1 SV=1	SEVQQPVHPKPLSPDSR	0.00000000000020000.0	2	4	2	0	4	0	2	2
TJAP1_HUMAN	Tight junction-associated protein 1 OS=Homo sapiens GN=TJAP1 PE=1 SV=1	GSPEEELPLPAFEK	0.02000000000000.0	0	3	7	8	2	4	8	5
IMDH2_HUMAN	Inosine-5~-monophosphate dehydrogenase 2 OS=Homo sapiens GN=IMPDH2 PE=1 SV=2	KYEQGFITDPVVLSPK	0.0000000000000200.0	0	3	6	4	2	3	5	5
F122A_HUMAN	Protein FAM122A OS=Homo sapiens GN=FAM122A PE=1 SV=1	HGLLLPASPVR	0.00000002000.0	1	3	4	4	4	4	4	3
BAZ1B_HUMAN	Tyrosine-protein kinase BAZ1B OS=Homo sapiens GN=BAZ1B PE=1 SV=2	LAEDEGDSEPEAVGQSR	0.00000002000000000.0	1	0	6	4	3	1	5	5
BIG2_HUMAN	Brefeldin A-inhibited guanine nucleotide-exchange protein 2 OS=Homo sapiens GN=ARFGEF2 PE=1 SV=3	ELEKPIQSKPQSPVIQAAAVSPK	0.00000000000000000000200.0	0	3	4	3	2	3	3	4
FIP1_HUMAN	Pre-mRNA 3~-end-processing factor FIP1 OS=Homo sapiens GN=FIP1L1 PE=1 SV=1	DHSPTPSVFNSDEER	0.002000000000000.0	0	2	3	4	2	1	4	5
CAF1A_HUMAN	Chromatin assembly factor 1 subunit A OS=Homo sapiens GN=CHAF1A PE=1 SV=2	EDSGSVPSTGPSQGTPISLK	0.00000000000000200000.0	2	0	3	4	2	2	4	3
CENPF_HUMAN	Centromere protein F OS=Homo sapiens GN=CENPF PE=1 SV=2	LALSPLSLGK	0.0002000000.0	0	2	3	4	2	2	4	3
RSF1_HUMAN	Remodeling and spacing factor 1 OS=Homo sapiens GN=RSF1 PE=1 SV=2	VGSPLDYSLVDLPSTNGQSPGKAIENLIGKPTEK	0.0000000000000000002000000000000000.0	0	1	6	5	0	5	4	2
MBB1A_HUMAN	Myb-binding protein 1A OS=Homo sapiens GN=MYBBP1A PE=1 SV=2	LSLVIRSPSLLQSGAK	0.0000002000000000.0	0	3	6	7	2	5	3	6
RS17_HUMAN	40S ribosomal protein S17 OS=Homo sapiens GN=RPS17 PE=1 SV=2	LLDFGSLSNLQVTQPTVGMNFK	0.0000020000000000001000.0	10	3	6	7	11	5	16	11
CC85C_HUMAN	Coiled-coil domain-containing protein 85C OS=Homo sapiens GN=CCDC85C PE=1 SV=1	SSIDSQASLSGPLSGGAPGAGAR	0.02000000000000000000000.0	1	2	5	2	1	6	5	4
SYMC_HUMAN	Methionyl-tRNA synthetase, cytoplasmic OS=Homo sapiens GN=MARS PE=1 SV=2	TSPKPAVVETVTTAKPQQIQALMDEVTK	0.0200000000000000000000000000.0	0	0	10	2	2	0	5	3
APC_HUMAN	Adenomatous polyposis coli protein OS=Homo sapiens GN=APC PE=1 SV=2	AVEFSSGAKSPSK	0.0000000002000.0	0	2	4	3	2	2	4	3
FXR1_HUMAN	Fragile X mental retardation syndrome-related protein 1 OS=Homo sapiens GN=FXR1 PE=1 SV=3	AINGPTSASGDDISK	0.000000002000000.0	0	0	5	3	2	0	5	3
PERQ1_HUMAN	PERQ amino acid-rich with GYF domain-containing protein 1 OS=Homo sapiens GN=GIGYF1 PE=1 SV=2	ALSGGGSVASPPPSPAMPK	0.0020000000000000100.0	3	1	2	1	3	2	4	2
TOX2_HUMAN	TOX high mobility group box family member 2 OS=Homo sapiens GN=TOX2 PE=2 SV=2	SSIAHSSPSPPGSK	0.00000000200000.0	0	0	6	2	2	0	6	2
4ET_HUMAN	Eukaryotic translation initiation factor 4E transporter OS=Homo sapiens GN=EIF4ENIF1 PE=1 SV=2	GNSSSPAPAASITSMLSPSFTPTSVIR	0.000020000000001000000000000.0	1	0	5	1	3	0	5	2
TEX10_HUMAN	Testis-expressed sequence 10 protein OS=Homo sapiens GN=TEX10 PE=1 SV=2	LQNATPTNFK	0.0000200000.0	2	1	1	3	2	1	4	3
TTC28_HUMAN	Tetratricopeptide repeat protein 28 OS=Homo sapiens GN=TTC28 PE=1 SV=4	EPESPPASAPIPLFGADTIGQR	0.0002000000000000000000.0	0	1	4	2	2	1	4	2
EMAL3_HUMAN	Echinoderm microtubule-associated protein-like 3 OS=Homo sapiens GN=EML3 PE=1 SV=1	KAISSANLLVR	0.00020000000.0	0	2	2	3	2	2	2	3
RABE1_HUMAN	Rab GTPase-binding effector protein 1 OS=Homo sapiens GN=RABEP1 PE=1 SV=2	RAQSTDSLGTSGSLQSK	0.00020000000000000.0	0	2	3	2	2	1	3	3
RPRD2_HUMAN	Regulation of nuclear pre-mRNA domain-containing protein 2 OS=Homo sapiens GN=RPRD2 PE=1 SV=1	NTGVSPASRPSPGTPTSPSNLTSGLK	0.00000000000002000000000000.0	1	2	2	1	3	2	2	2
MED1_HUMAN	Mediator of RNA polymerase II transcription subunit 1 OS=Homo sapiens GN=MED1 PE=1 SV=4	NYGSPLISGSTPK	0.0000000200000.0	0	1	2	2	0	2	4	4
MTL2B_HUMAN	Methyltransferase-like protein 2B OS=Homo sapiens GN=METTL2B PE=1 SV=2	TQTPPVEENVTQK	0.0020000000000.0	1	0	4	1	1	0	4	4
EMAL1_HUMAN	Echinoderm microtubule-associated protein-like 1 OS=Homo sapiens GN=EML1 PE=1 SV=3	KPTGSLPSPSGVR	0.0000000200000.0	0	1	2	3	2	1	2	3
FCHO2_HUMAN	FCH domain only protein 2 OS=Homo sapiens GN=FCHO2 PE=1 SV=2	LSGINEIPRPFSPPVTSNTSPPPAAPLAR	0.00000000000200000002000000000.0	0	0	3	2	1	1	3	4
SCRIB_HUMAN	Protein scribble homolog OS=Homo sapiens GN=SCRIB PE=1 SV=4	QSPASPPPLGGGAPVR	0.0200000000000000.0	1	1	3	1	0	0	3	5
DDX51_HUMAN	ATP-dependent RNA helicase DDX51 OS=Homo sapiens GN=DDX51 PE=1 SV=3	RVNDAEPGSPEAPQGK	0.0000000020000000.0	0	1	2	2	1	2	4	2
BRSK2_HUMAN	BR serine/threonine-protein kinase 2 OS=Homo sapiens GN=BRSK2 PE=1 SV=3	SMEVLSVTDGGSPVPAR	0.01000000000200000.0	3	0	2	1	3	2	2	1
SMAD5_HUMAN	Mothers against decapentaplegic homolog 5 OS=Homo sapiens GN=SMAD5 PE=1 SV=1	VLTQMGSPLNPISSVS	0.0000100000000002.0	2	0	1	2	5	1	2	1
SKT_HUMAN	Sickle tail protein homolog OS=Homo sapiens GN=SKT PE=1 SV=2	ISSLPVSRPISPSPSAILER	0.00000000002000000000.0	0	0	4	1	0	0	4	4
ROBO1_HUMAN	Roundabout homolog 1 OS=Homo sapiens GN=ROBO1 PE=1 SV=1	KVPSFTFTPTVTYQR	0.000200000000000.0	0	1	3	1	1	2	3	2
EEPD1_HUMAN	Endonuclease/exonuclease/phosphatase family domain-containing protein 1 OS=Homo sapiens GN=EEPD1 PE=1 SV=1	LASFAQTLQETLK	0.0020000000000.0	0	0	2	2	1	0	4	4
GLCI1_HUMAN	Glucocorticoid-induced transcript 1 protein OS=Homo sapiens GN=GLCCI1 PE=1 SV=1	SASWGSADQLK	0.00200000000.0	2	0	2	0	2	0	6	1
RRP1B_HUMAN	Ribosomal RNA processing protein 1 homolog B OS=Homo sapiens GN=RRP1B PE=1 SV=2	SILVSPTGPSR	0.00002000000.0	1	1	2	1	1	2	2	3
RBP10_HUMAN	Ran-binding protein 10 OS=Homo sapiens GN=RANBP10 PE=1 SV=1	SQDSYPGSPSLSPR	0.00000000000200.0	2	0	1	2	2	0	4	2
ACINU_HUMAN	Apoptotic chromatin condensation inducer in the nucleus OS=Homo sapiens GN=ACIN1 PE=1 SV=1	GVPAGNSDTEGGQPGRK	0.00000020000000000.0	0	0	3	2	2	0	3	2
BC11A_HUMAN	B-cell lymphoma/leukemia 11A OS=Homo sapiens GN=BCL11A PE=1 SV=2	KLLLGSPSSLSPFSK	0.000002000000000.0	0	2	1	2	2	1	1	3
HJURP_HUMAN	Holliday junction recognition protein OS=Homo sapiens GN=HJURP PE=1 SV=2	LPSSPLGCR	0.000200000.0	0	0	3	2	2	0	3	2
LR16A_HUMAN	Leucine-rich repeat-containing protein 16A OS=Homo sapiens GN=LRRC16A PE=1 SV=1	RSSGFISELPSEEGK	0.002000000000000.0	0	1	2	2	2	1	2	2
WAC_HUMAN	WW domain-containing adapter protein with coiled-coil OS=Homo sapiens GN=WAC PE=1 SV=3	SPSPGPNHTSNSSNASNATVVPQNSSAR	0.0000000000002000000000000000.0	4	0	2	0	3	1	0	2
DDB2_HUMAN	DNA damage-binding protein 2 OS=Homo sapiens GN=DDB2 PE=1 SV=1	SRSPLELEPEAK	0.002000000000.0	0	1	2	2	2	1	2	2
FXL20_HUMAN	F-box/LRR-repeat protein 20 OS=Homo sapiens GN=FBXL20 PE=1 SV=2	VHAYFAPVTPPPSVGGSR	0.000000002000200000.0	2	2	0	1	3	1	2	1
SAPS3_HUMAN	Serine/threonine-protein phosphatase 6 regulatory subunit 3 OS=Homo sapiens GN=SAPS3 PE=1 SV=2	CAAPRPPSSSPEQR	0.00000000020000.0	3	0	1	0	3	0	3	1
SF04_HUMAN	Splicing factor 4 OS=Homo sapiens GN=SF4 PE=1 SV=2	DVDASPSPLSVQDLK	0.000000200000000.0	1	1	2	0	3	2	2	0
MBB1A_HUMAN	Myb-binding protein 1A OS=Homo sapiens GN=MYBBP1A PE=1 SV=2	EIPSATQSPISKK	0.0000000200000.0	0	1	2	2	2	2	1	1
NUF2_HUMAN	Kinetochore protein Nuf2 OS=Homo sapiens GN=NUF2 PE=1 SV=2	IVDSPEKLK	0.000200000.0	0	1	1	2	1	1	3	2
BPTF_HUMAN	Nucleosome-remodeling factor subunit BPTF OS=Homo sapiens GN=BPTF PE=1 SV=3	NLSESPVITK	0.0000200000.0	0	1	2	1	1	1	2	3
ROA1_HUMAN	Heterogeneous nuclear ribonucleoprotein A1 OS=Homo sapiens GN=HNRNPA1 PE=1 SV=5	NQGGYGGSSSSSSYGSGR	0.000000000200000000.0	3	0	0	1	3	0	1	3
ARHG8_HUMAN	Neuroepithelial cell-transforming gene 1 protein OS=Homo sapiens GN=NET1 PE=1 SV=1	RASGLSTEGATGPSADTSGSELDGR	0.0020000000000000000000000.0	1	1	1	1	1	1	3	2
UBN2_HUMAN	Ubinuclein-2 OS=Homo sapiens GN=UBN2 PE=1 SV=2	RVAFISLSPVR	0.00000002000.0	2	2	1	0	1	1	2	2
MDC1_HUMAN	Mediator of DNA damage checkpoint protein 1 OS=Homo sapiens GN=MDC1 PE=1 SV=3	AQPFGFIDSDTDAEEER	0.00000000200000000.0	0	0	1	2	0	0	3	4
HAP28_HUMAN	28 kDa heat- and acid-stable phosphoprotein OS=Homo sapiens GN=PDAP1 PE=1 SV=1	QYTSPEEIDAQLQAEK	0.0002000000000000.0	0	0	2	2	2	0	2	2
AIFM1_HUMAN	Apoptosis-inducing factor 1, mitochondrial OS=Homo sapiens GN=AIFM1 PE=1 SV=1	SLSAIDR	0.0020000.0	1	0	3	0	1	0	3	2
GRDN_HUMAN	Girdin OS=Homo sapiens GN=CCDC88A PE=1 SV=2	SSSQENLLDEVMK	0.0020000000010.0	2	0	1	0	4	1	2	0
ACTBL_HUMAN	Beta-actin-like protein 2 OS=Homo sapiens GN=ACTBL2 PE=1 SV=2	SYELPDGQVITIGNER	0.2000000000000000.0	1	0	0	4	0	1	2	2
CDC23_HUMAN	Cell division cycle protein 23 homolog OS=Homo sapiens GN=CDC23 PE=1 SV=3	VSPLNLSSVTP	0.00000000020.0	2	0	2	0	2	0	2	2
SIX4_HUMAN	Homeobox protein SIX4 OS=Homo sapiens GN=SIX4 PE=1 SV=2	EVAGGAAVGLSPPAPAPFPLEPGDAATAAAR	0.0000000000200000000000000000000.0	0	0	2	1	0	1	2	3
TACC2_HUMAN	Transforming acidic coiled-coil-containing protein 2 OS=Homo sapiens GN=TACC2 PE=1 SV=3	FSSPTEELDYR	0.00200000000.0	0	0	3	0	1	1	3	1
GAPD1_HUMAN	GTPase-activating protein and VPS9 domain-containing protein 1 OS=Homo sapiens GN=GAPVD1 PE=1 SV=2	FSTLTDDPSPR	0.00000000200.0	0	0	1	2	0	1	3	2
GON4L_HUMAN	GON-4-like protein OS=Homo sapiens GN=GON4L PE=1 SV=1	GVVIPTWNISPIKK	0.00000000020000.0	0	1	2	1	2	0	1	2
RBMS2_HUMAN	RNA-binding motif, single-stranded-interacting protein 2 OS=Homo sapiens GN=RBMS2 PE=1 SV=1	GYGFVDFDSPSAAQK	0.000000002000000.0	0	1	1	1	0	1	3	2
ANKL2_HUMAN	Ankyrin repeat and LEM domain-containing protein 2 OS=Homo sapiens GN=ANKLE2 PE=1 SV=4	NSVAGSNPAKPGLGSPGR	0.000000000000002000.0	0	1	1	1	1	1	2	2
ZC3H1_HUMAN	Zinc finger C3H1 domain-containing protein OS=Homo sapiens GN=ZFC3H1 PE=1 SV=3	RISTSDILSEK	0.00200000000.0	0	1	2	0	1	2	2	1
FGD1_HUMAN	FYVE, RhoGEF and PH domain-containing protein 1 OS=Homo sapiens GN=FGD1 PE=1 SV=2	SLSLDPGQSLEPHPEGPQR	0.0020000000000000000.0	1	0	1	1	1	1	2	2
VIME_HUMAN	Vimentin OS=Homo sapiens GN=VIM PE=1 SV=4	SLYASSPGGVYATR	0.20000000000000.0	1	1	1	0	1	2	2	1
SNTB2_HUMAN	Beta-2-syntrophin OS=Homo sapiens GN=SNTB2 PE=1 SV=1	SPSLGSDLTFATR	0.2000000000000.0	0	0	1	2	1	1	2	2
CABL1_HUMAN	CDK5 and ABL1 enzyme substrate 1 OS=Homo sapiens GN=CABLES1 PE=1 SV=2	SSLETLEDIEENAPLR	0.0200000000000000.0	0	0	2	1	0	1	2	3
HCFC1_HUMAN	Host cell factor 1 OS=Homo sapiens GN=HCFC1 PE=1 SV=2	TITLVKSPISVPGGSALISNLGK	0.00000000020000000000000.0	1	0	1	1	1	1	1	3
FRYL_HUMAN	Protein furry homolog-like OS=Homo sapiens GN=FRYL PE=1 SV=2	TYGGDTGSPEISFTK	0.000000020000000.0	1	0	1	1	1	1	2	2
MSH6_HUMAN	DNA mismatch repair protein Msh6 OS=Homo sapiens GN=MSH6 PE=1 SV=2	VHVQFFDDSPTR	0.000000002000.0	1	0	1	1	1	1	2	2
GCR_HUMAN	Glucocorticoid receptor OS=Homo sapiens GN=NR3C1 PE=1 SV=1	VSASSPSLAVASQSDSK	0.00002000000000000.0	1	0	1	1	1	0	3	2
BAT3_HUMAN	Large proline-rich protein BAT3 OS=Homo sapiens GN=BAT3 PE=1 SV=2	ASPEPQRENASPAPGTTAEEAMSR	0.000000000020000000000100.0	2	0	0	0	4	0	1	1
RBL1_HUMAN	Retinoblastoma-like protein 1 OS=Homo sapiens GN=RBL1 PE=1 SV=3	DMQPLSPISVHER	0.0100020000000.0	0	0	2	1	2	0	2	1
SF3B1_HUMAN	Splicing factor 3B subunit 1 OS=Homo sapiens GN=SF3B1 PE=1 SV=3	DTPGHGSGWAETPR	0.00000000000200.0	0	0	2	0	1	0	4	1
PDZD6_HUMAN	PDZ domain-containing protein 6 OS=Homo sapiens GN=INTU PE=2 SV=2	EKTDSLTTSPILSR	0.00000000200000.0	0	1	2	0	0	1	2	2
IRS2_HUMAN	Insulin receptor substrate 2 OS=Homo sapiens GN=IRS2 PE=1 SV=2	HNSASVENVSLR	0.000020000000.0	1	0	2	0	0	0	3	2
MYCN_HUMAN	N-myc proto-oncogene protein OS=Homo sapiens GN=MYCN PE=1 SV=2	KFELLPTPPLSPSR	0.00000000002000.0	0	0	3	0	0	0	3	2
TAF9_HUMAN	Transcription initiation factor TFIID subunit 9 OS=Homo sapiens GN=TAF9 PE=1 SV=1	LSVGSVTSRPSTPTLGTPTPQTMSVSTK	0.0000000000020000000000100000.0	0	1	2	0	0	1	2	2
M4K4_HUMAN	Mitogen-activated protein kinase kinase kinase kinase 4 OS=Homo sapiens GN=MAP4K4 PE=1 SV=2	RDSPLQGSGQQNSQAGQR	0.002000000000000000.0	0	0	2	1	2	0	2	1
MOCOS_HUMAN	Molybdenum cofactor sulfurase OS=Homo sapiens GN=MOCOS PE=1 SV=1	SLSPQEDALTGSR	0.0020000000000.0	0	0	3	0	0	0	3	2
CAMP2_HUMAN	Calmodulin-regulated spectrin-associated protein 2 OS=Homo sapiens GN=CAMSAP1L1 PE=1 SV=2	SSSMSYVDGFIGTWPK	0.0201000000000000.0	2	0	1	0	2	0	1	2
DOT1L_HUMAN	Histone-lysine N-methyltransferase, H3 lysine-79 specific OS=Homo sapiens GN=DOT1L PE=1 SV=2	STPSPVLQPR	0.0002000000.0	2	0	0	1	2	0	2	1
KSR1_HUMAN	Kinase suppressor of Ras 1 OS=Homo sapiens GN=KSR1 PE=1 SV=2	TESVPSDINNPVDR	0.00200000000000.0	0	0	2	1	2	0	3	0
CRTC2_HUMAN	CREB-regulated transcription coactivator 2 OS=Homo sapiens GN=CRTC2 PE=1 SV=2	TSSDSALHTSVMNPSPQDTYPGPTPPSILPSR	0.00200000000100000000000000000000.0	0	1	2	0	0	0	3	2
DDX21_HUMAN	Nucleolar RNA helicase 2 OS=Homo sapiens GN=DDX21 PE=1 SV=5	VTKNEEPSEEEIDAPKPK	0.000000020000000000.0	2	1	0	0	3	0	2	0
DTL_HUMAN	Denticleless protein homolog OS=Homo sapiens GN=DTL PE=1 SV=2	ESRPGLVTVTSSQSTPAK	0.000000000000002000.0	0	0	1	1	1	0	2	2
AKA12_HUMAN	A-kinase anchor protein 12 OS=Homo sapiens GN=AKAP12 PE=1 SV=3	EVSSLEGSPPPCLGQEEAVCTK	0.0000000200000000000000.0	1	0	1	0	2	0	3	0
FA65A_HUMAN	Protein FAM65A OS=Homo sapiens GN=FAM65A PE=1 SV=1	FSTYSQSPPDTPSLR	0.002000000000000.0	0	0	1	1	1	1	1	2
MGAP_HUMAN	MAX gene-associated protein OS=Homo sapiens GN=MGA PE=1 SV=2	GFDNPEENSSEFPVTFK	0.00000000200000000.0	0	0	1	1	0	0	2	3
SRRM2_HUMAN	Serine/arginine repetitive matrix protein 2 OS=Homo sapiens GN=SRRM2 PE=1 SV=2	HGGSPQPLATTPLSQEPVNPPSEASPTR	0.0000000000000000000002002000.0	0	0	1	1	0	1	2	2
RIF1_HUMAN	Telomere-associated protein RIF1 OS=Homo sapiens GN=RIF1 PE=1 SV=2	IGISDISSLSEK	0.000000200000.0	0	0	1	1	1	0	2	2
YETS2_HUMAN	YEATS domain-containing protein 2 OS=Homo sapiens GN=YEATS2 PE=1 SV=2	IVSGSPISTPSPSPLPR	0.00002000000020000.0	1	0	1	0	3	1	1	0
DBP_HUMAN	D site-binding protein OS=Homo sapiens GN=DBP PE=2 SV=1	KAALPAATTPGPGLETAGPADAPAGAVVGGGSPR	0.0000000000000000000000000000000200.0	1	0	1	0	1	0	3	1
PALM_HUMAN	Paralemmin OS=Homo sapiens GN=PALM PE=1 SV=2	KTEVVMNSQQTPVGTPK	0.00000100002000200.0	1	0	0	1	3	0	0	2
FRYL_HUMAN	Protein furry homolog-like OS=Homo sapiens GN=FRYL PE=1 SV=2	LQLLSPQVDINSPINAK	0.00000000000200000.0	0	0	1	1	1	0	2	2
PHLA2_HUMAN	Pleckstrin homology-like domain family A member 2 OS=Homo sapiens GN=PHLDA2 PE=1 SV=2	LSLFPASPR	0.000000200.0	0	0	1	1	0	0	3	2
MECP2_HUMAN	Methyl-CpG-binding protein 2 OS=Homo sapiens GN=MECP2 PE=1 SV=1	MPFQTSPGGK	0.0000020000.0	1	0	1	0	1	0	4	0
WAPL_HUMAN	Wings apart-like protein homolog OS=Homo sapiens GN=WAPAL PE=1 SV=1	RPESPSEISPIKGSVR	0.0002020000000000.0	1	0	0	1	2	0	1	2
CSKI2_HUMAN	Caskin-2 OS=Homo sapiens GN=CASKIN2 PE=1 SV=1	SHSLSRPGPTEGDAEGEAEGPVGSTLGSYATLTR	0.0020000000000000000000000000000000.0	0	1	1	0	0	2	2	1
MYCB2_HUMAN	Probable E3 ubiquitin-protein ligase MYCBP2 OS=Homo sapiens GN=MYCBP2 PE=1 SV=3	SLSPNHNTLQTLK	0.2000000000000.0	0	0	1	1	1	1	1	2
DCLK1_HUMAN	Serine/threonine-protein kinase DCLK1 OS=Homo sapiens GN=DCLK1 PE=1 SV=2	SPSPSPTSPGSLR	0.0000000200000.0	1	1	0	1	0	0	2	2
CC85C_HUMAN	Coiled-coil domain-containing protein 85C OS=Homo sapiens GN=CCDC85C PE=1 SV=1	SSIDSQASLSGPLSGGAPGAGAR	0.00002000000000000000000.0	1	2	0	0	0	1	1	2
R51A1_HUMAN	RAD51-associated protein 1 OS=Homo sapiens GN=RAD51AP1 PE=1 SV=1	SSSSPLVVVSVKSPNQSLR	0.0000000000002000000.0	1	1	0	0	2	3	0	0
SRRM2_HUMAN	Serine/arginine repetitive matrix protein 2 OS=Homo sapiens GN=SRRM2 PE=1 SV=2	SSTPPGESYFGVSSLQLK	0.020000000000000000.0	0	0	1	1	0	1	3	1
MDC1_HUMAN	Mediator of DNA damage checkpoint protein 1 OS=Homo sapiens GN=MDC1 PE=1 SV=3	SSVKTPEPVVPTAPELQPSTSTDQPVTSEPTYQATR	0.020000000000000000000000000000000000.0	0	1	0	1	0	2	1	2
EP15R_HUMAN	Epidermal growth factor receptor substrate 15-like 1 OS=Homo sapiens GN=EPS15L1 PE=1 SV=1	STPSHGSVSSLNSTGSLSPK	0.00000000000000020000.0	0	0	1	1	1	1	1	2
ROBO1_HUMAN	Roundabout homolog 1 OS=Homo sapiens GN=ROBO1 PE=1 SV=1	TFNSPNLKDGR	0.00020000000.0	0	0	1	1	1	0	2	2
ZC3H4_HUMAN	Zinc finger CCCH domain-containing protein 4 OS=Homo sapiens GN=ZC3H4 PE=1 SV=3	TGSGSPFAGNSPAREGEQDAASLK	0.000020000020000000000000.0	0	1	1	0	1	1	3	0
MARK3_HUMAN	MAP/microtubule affinity-regulating kinase 3 OS=Homo sapiens GN=MARK3 PE=1 SV=3	VRPSSDLNNSTGQSPHHK	0.000000000000020000.0	0	0	1	1	1	1	2	1
RPB1_HUMAN	DNA-directed RNA polymerase II subunit RPB1 OS=Homo sapiens GN=POLR2A PE=1 SV=2	YSPTSPTYSPTSPVYTPTSPK	0.000200000000000000000.0	1	0	2	0	0	2	1	1
SFR16_HUMAN	Splicing factor, arginine/serine-rich 16 OS=Homo sapiens GN=SFRS16 PE=1 SV=4	AHLDHIPDYTPPLLTTISPEQESDER	0.00000000000000000200000000.0	0	0	2	0	0	0	2	2
GAPD1_HUMAN	GTPase-activating protein and VPS9 domain-containing protein 1 OS=Homo sapiens GN=GAPVD1 PE=1 SV=2	EVSSRPSTPGLSVVSGISATSEDIPNKIEDLR	0.00020020000000000000000000000000.0	0	1	0	1	0	1	2	1
CBS_HUMAN	Cystathionine beta-synthase OS=Homo sapiens GN=CBS PE=1 SV=2	FDSPESHVGVAWR	0.0020000000000.0	0	0	2	0	0	0	2	2
TAF4B_HUMAN	Transcription initiation factor TFIID subunit 4B OS=Homo sapiens GN=TAF4B PE=1 SV=2	ILSLQASPTQK	0.00000020000.0	2	0	0	0	2	0	0	2
UBE2O_HUMAN	Ubiquitin-conjugating enzyme E2 O OS=Homo sapiens GN=UBE2O PE=1 SV=3	IMSCSPDTQCSR	0.000020000000.0	0	0	2	0	2	0	2	0
ASHWN_HUMAN	Ashwin OS=Homo sapiens GN=C2orf49 PE=1 SV=1	KSPSGPVKSPPLSPVGTTPVK	0.000000002000000002000.0	0	0	1	1	2	0	1	1
RGPS2_HUMAN	Ras-specific guanine nucleotide-releasing factor RalGPS2 OS=Homo sapiens GN=RALGPS2 PE=1 SV=1	KSVAAEGALLPQTPPSPR	0.000000000000200200.0	1	0	1	0	1	0	1	2
PHF6_HUMAN	PHD finger protein 6 OS=Homo sapiens GN=PHF6 PE=1 SV=1	KTAHNSEADLEESFNEHELEPSSPK	0.0000000000000000000000200.0	0	1	1	0	2	1	1	0
TRPM7_HUMAN	Transient receptor potential cation channel subfamily M member 7 OS=Homo sapiens GN=TRPM7 PE=1 SV=1	LGSSSTSIPHLSSPPTK	0.00020000000000000.0	0	0	2	0	0	0	2	2
NDE1_HUMAN	Nuclear distribution protein nudE homolog 1 OS=Homo sapiens GN=NDE1 PE=1 SV=2	NLVYDQSPNR	0.0000002000.0	2	0	0	0	2	0	2	0
NSD2_HUMAN	Probable histone-lysine N-methyltransferase NSD2 OS=Homo sapiens GN=WHSC1 PE=1 SV=1	NRASTAASSALGFSK	0.000200000000000.0	0	1	1	0	2	1	1	0
E41L1_HUMAN	Band 4.1-like protein 1 OS=Homo sapiens GN=EPB41L1 PE=1 SV=2	RLPSSPASPSPK	0.000000000200.0	0	0	1	1	2	0	1	1
CTNB1_HUMAN	Catenin beta-1 OS=Homo sapiens GN=CTNNB1 PE=1 SV=1	RTSMGGTQQQFVEGVR	0.0021000000000000.0	0	0	1	1	2	0	1	1
FOXK1_HUMAN	Forkhead box protein K1 OS=Homo sapiens GN=FOXK1 PE=1 SV=1	SAPASPTHPGLMSPR	0.200000000000000.0	0	0	2	0	2	0	2	0
RPGR_HUMAN	X-linked retinitis pigmentosa GTPase regulator OS=Homo sapiens GN=RPGR PE=1 SV=2	SLKLSPVQK	0.000020000.0	0	0	2	0	0	0	2	2
K0284_HUMAN	Protein KIAA0284 OS=Homo sapiens GN=KIAA0284 PE=1 SV=4	SQSFTHSPSGDPK	0.0020000000000.0	0	0	1	1	2	0	1	1
SRRM2_HUMAN	Serine/arginine repetitive matrix protein 2 OS=Homo sapiens GN=SRRM2 PE=1 SV=2	SRTPPSAPSQSR	0.202000000000.0	2	0	0	0	2	0	2	0
BIG1_HUMAN	Brefeldin A-inhibited guanine nucleotide-exchange protein 1 OS=Homo sapiens GN=ARFGEF1 PE=1 SV=2	SVDIHDSIQPR	0.20000000000.0	0	0	1	1	2	0	1	1
DTL_HUMAN	Denticleless protein homolog OS=Homo sapiens GN=DTL PE=1 SV=2	TPSSSPPITPPASETK	0.0000200000000000.0	0	0	1	1	2	0	1	1
SVIL_HUMAN	Supervillin OS=Homo sapiens GN=SVIL PE=1 SV=2	TPTGEGLLDSPSK	0.0000000002000.0	0	0	2	0	0	0	2	2
DKC1_HUMAN	H/ACA ribonucleoprotein complex subunit 4 OS=Homo sapiens GN=DKC1 PE=1 SV=3	AGLESGAEPGDGDSDTTKK	0.0000000000000200000.0	0	0	0	1	1	0	1	2
RIC1_HUMAN	Protein RIC1 homolog OS=Homo sapiens GN=KIAA1432 PE=1 SV=2	AIGSGESETPPSTPTAQEPSSSGGFEFFR	0.00000000200000000000000000000.0	0	0	0	1	0	0	1	3
SRRM1_HUMAN	Serine/arginine repetitive matrix protein 1 OS=Homo sapiens GN=SRRM1 PE=1 SV=2	APQTSSSPPPVR	0.000022000000.0	0	0	1	0	0	0	3	1
MINT_HUMAN	Msx2-interacting protein OS=Homo sapiens GN=SPEN PE=1 SV=1	AQAETGPTSFPSPVSVSMKPDLPVSLPTQTAPK	0.000000000002000000000000000000000.0	0	0	1	0	0	0	4	0
MAP1B_HUMAN	Microtubule-associated protein 1B OS=Homo sapiens GN=MAP1B PE=1 SV=1	ASVSPMDEPVPDSESPIEK	0.0000000000000020000.0	0	0	1	0	0	0	4	0
RBM33_HUMAN	RNA-binding protein 33 OS=Homo sapiens GN=RBM33 PE=1 SV=3	CSATPSAQVKPIVSASPPSR	0.00000000000000000020.0	0	0	1	0	1	0	2	1
ANR17_HUMAN	Ankyrin repeat domain-containing protein 17 OS=Homo sapiens GN=ANKRD17 PE=1 SV=3	EHYPVSSPSSPSPPAQPGGVSR	0.0000000002020000000000.0	1	0	0	0	4	0	0	0
MAP4_HUMAN	Microtubule-associated protein 4 OS=Homo sapiens GN=MAP4 PE=1 SV=3	GISEDSHLESLQDVGQSAAPTFMISPETVTGTGKK	0.00000000000000000000000020000000000.0	0	0	1	0	1	0	3	0
PELP1_HUMAN	Proline-, glutamic acid- and leucine-rich protein 1 OS=Homo sapiens GN=PELP1 PE=1 SV=2	GSPDGSLQTGKPSAPK	0.0000020000000000.0	0	0	0	1	1	1	0	2
CAMP3_HUMAN	Calmodulin-regulated spectrin-associated protein 3 OS=Homo sapiens GN=KIAA1543 PE=1 SV=2	GTEASPPQNNSGSSSPVFTFR	0.020000000000000000000.0	0	1	0	0	1	1	1	1
ZCHC8_HUMAN	Zinc finger CCHC domain-containing protein 8 OS=Homo sapiens GN=ZCCHC8 PE=1 SV=2	GTPPLTPSDSPQTR	0.02000000000000.0	0	0	1	0	0	0	3	1
K1211_HUMAN	Uncharacterized protein KIAA1211 OS=Homo sapiens GN=KIAA1211 PE=1 SV=2	HSSTGDSADAGPPAAGSAR	0.0020000000000000000.0	0	0	1	0	1	0	2	1
I2BP2_HUMAN	Interferon regulatory factor 2-binding protein 2 OS=Homo sapiens GN=IRF2BP2 PE=1 SV=2	IPMTPTSSFVSPPPPTASPHSNR	0.00000000000000000200000.0	0	0	1	0	0	0	4	0
CRTC3_HUMAN	CREB-regulated transcription coactivator 3 OS=Homo sapiens GN=CRTC3 PE=1 SV=2	LFSLSNPSLSTTNLSGPSR	0.0000000200000000000.0	0	0	1	0	1	0	2	1
MED15_HUMAN	Mediator of RNA polymerase II transcription subunit 15 OS=Homo sapiens GN=MED15 PE=1 SV=2	LKNDMAVPTPPPPPVPPTK	0.0000000020000000000.0	0	0	1	0	0	0	4	0
ZF106_HUMAN	Zinc finger protein 106 homolog OS=Homo sapiens GN=ZFP106 PE=1 SV=1	LSFASETPLEKEPHSPADQPEQQAESTLTSAETR	0.0000000000000020000000000000000000.0	0	0	0	1	1	1	1	1
PRCC_HUMAN	Proline-rich protein PRCC OS=Homo sapiens GN=PRCC PE=1 SV=1	QITQEEDDSDEEVAPENFFSLPEK	0.000000002000000000000000.0	0	0	0	1	0	0	0	4
SLK_HUMAN	STE20-like serine/threonine-protein kinase OS=Homo sapiens GN=SLK PE=1 SV=1	RDSFIGTPYWMAPEVVMCETSK	0.0020000000000000000000.0	0	0	1	0	0	0	3	1
E41L1_HUMAN	Band 4.1-like protein 1 OS=Homo sapiens GN=EPB41L1 PE=1 SV=2	RLPSSPASPSPK	0.000000020000.0	0	0	1	0	1	0	2	1
K1671_HUMAN	Uncharacterized protein KIAA1671 OS=Homo sapiens GN=KIAA1671 PE=1 SV=2	RSPTVEPSTLPR	0.020000000000.0	0	0	1	0	1	0	2	1
RPR1B_HUMAN	Regulation of nuclear pre-mRNA domain-containing protein 1B OS=Homo sapiens GN=RPRD1B PE=1 SV=1	RTFQQIQEEEDDDYPGSYSPQDPSAGPLLTEELIK	0.00000000000000000020000000000000000.0	0	0	0	1	0	1	1	2
SRPRB_HUMAN	Signal recognition particle receptor subunit beta OS=Homo sapiens GN=SRPRB PE=1 SV=3	SAAPSTLDSSSTAPAQLGK	0.0000020000000000000.0	0	1	0	1	1	0	2	0
41_HUMAN	Protein 4.1 OS=Homo sapiens GN=EPB41 PE=1 SV=4	SLDGAAAVDSADRSPRPTSAPAITQGQVAEGGVLDASAK	0.000000000000020000000000000000000000000.0	0	0	1	0	1	1	1	1
LIPA1_HUMAN	Liprin-alpha-1 OS=Homo sapiens GN=PPFIA1 PE=1 SV=1	SMSSIPPYPASSLASSSPPGSGR	0.00000000000000002000000.0	0	0	1	0	0	0	4	0
RBM15_HUMAN	Putative RNA-binding protein 15 OS=Homo sapiens GN=RBM15 PE=1 SV=2	SRSPLDKDTYPPSASVVGASVGGHR	0.2000000020000000000000000.0	1	0	0	0	2	1	1	0
PRP31_HUMAN	U4/U6 small nuclear ribonucleoprotein Prp31 OS=Homo sapiens GN=PRPF31 PE=1 SV=2	SSGTASSVAFTPLQGLEIVNPQAAEK	0.02000000000000000000000000.0	0	0	0	1	1	0	0	3
ODBA_HUMAN	2-oxoisovalerate dehydrogenase subunit alpha, mitochondrial OS=Homo sapiens GN=BCKDHA PE=1 SV=2	SVDEVNYWDK	0.2000000000.0	0	0	1	0	0	0	3	1
REPS1_HUMAN	RalBP1-associated Eps domain-containing protein 1 OS=Homo sapiens GN=REPS1 PE=1 SV=3	TGSDHTNPTSPLLVKPSDLLEENK	0.000000002000000000000000.0	0	0	1	0	1	0	2	1
INCE_HUMAN	Inner centromere protein OS=Homo sapiens GN=INCENP PE=1 SV=3	TLSPTPASATAPTSQGIPTSDEESTPK	0.000000000000000000000000200.0	0	0	1	0	1	1	1	1
ATX2L_HUMAN	Ataxin-2-like protein OS=Homo sapiens GN=ATXN2L PE=1 SV=2	TLSSPSNRPSGETSVPPPPAVGR	0.00200000000000000000000.0	1	0	0	0	2	1	1	0
ADDG_HUMAN	Gamma-adducin OS=Homo sapiens GN=ADD3 PE=1 SV=1	TPSFLK	0.002000.0	0	0	1	0	0	0	3	1
SYMC_HUMAN	Methionyl-tRNA synthetase, cytoplasmic OS=Homo sapiens GN=MARS PE=1 SV=2	TSPKPAVVETVTTAKPQQIQALMDEVTK	0.2000000000000000000000100000.0	0	0	1	0	1	0	2	1
NOLC1_HUMAN	Nucleolar and coiled-body phosphoprotein 1 OS=Homo sapiens GN=NOLC1 PE=1 SV=2	VADNSFDAKR	0.0000200000.0	0	0	0	1	1	0	1	2
BPTF_HUMAN	Nucleosome-remodeling factor subunit BPTF OS=Homo sapiens GN=BPTF PE=1 SV=3	VLDDVSIRSPETK	0.0000000020000.0	0	0	1	0	1	0	2	1
PCBP1_HUMAN	Poly(rC)-binding protein 1 OS=Homo sapiens GN=PCBP1 PE=1 SV=2	VMTIPYQPMPASSPVICAGGQDR	0.00000000000200000000000.0	0	0	1	0	0	0	4	0
ENOA_HUMAN	Alpha-enolase OS=Homo sapiens GN=ENO1 PE=1 SV=2	AAVPSGASTGIYEALELR	0.000000002000000000.0	0	0	1	0	0	0	1	2
TOM1_HUMAN	Target of Myb protein 1 OS=Homo sapiens GN=TOM1 PE=1 SV=2	AGLQSLEASGR	0.00002000000.0	0	0	1	0	0	0	1	2
ARI3B_HUMAN	AT-rich interactive domain-containing protein 3B OS=Homo sapiens GN=ARID3B PE=1 SV=2	ALSSPAELQAAIDGNR	0.0002000000000000.0	0	0	1	0	0	0	1	2
NUCL_HUMAN	Nucleolin OS=Homo sapiens GN=NCL PE=1 SV=3	ALVATPGK	0.00002000.0	0	1	0	0	0	1	2	0
GPSM1_HUMAN	G-protein-signaling modulator 1 OS=Homo sapiens GN=GPSM1 PE=1 SV=1	APSSDEECFFDLLTK	0.000200000000000.0	0	0	1	0	0	0	1	2
AMOT_HUMAN	Angiomotin OS=Homo sapiens GN=AMOT PE=1 SV=1	AQPSSASYQPVPADPFAIVSR	0.000000200000000000000.0	1	0	0	0	1	0	2	0
EI24_HUMAN	Etoposide-induced protein 2.4 homolog OS=Homo sapiens GN=EI24 PE=1 SV=4	ASSVLAQR	0.00200000.0	1	0	0	0	1	0	2	0
VCIP1_HUMAN	Deubiquitinating protein VCIP135 OS=Homo sapiens GN=VCPIP1 PE=1 SV=2	DGPSSAPATPTKAPYSPTTSK	0.000000000000003000000.0	0	1	0	0	2	1	0	0
SOX13_HUMAN	Transcription factor SOX-13 OS=Homo sapiens GN=SOX13 PE=1 SV=3	DLQSSPPSLPLGFLGEGDAVTK	0.0000000200000000000000.0	0	0	1	0	0	0	1	2
CRKL_HUMAN	Crk-like protein OS=Homo sapiens GN=CRKL PE=1 SV=1	DSSTCPGDYVLSVSENSR	0.002000000000000000.0	0	0	0	1	0	0	2	1
DMAP1_HUMAN	DNA methyltransferase 1-associated protein 1 OS=Homo sapiens GN=DMAP1 PE=1 SV=1	DTIIDVVGAPLTPNSRK	0.00000000000200000.0	0	1	0	0	0	1	2	0
NU153_HUMAN	Nuclear pore complex protein Nup153 OS=Homo sapiens GN=NUP153 PE=1 SV=2	EGSVLDILKSPGFASPK	0.00000000020000000.0	0	1	0	0	0	1	2	0
CTGE5_HUMAN	Cutaneous T-cell lymphoma-associated antigen 5 OS=Homo sapiens GN=CTAGE5 PE=1 SV=3	EHSPYGPSPLGWPSSETR	0.002000000000000000.0	0	0	0	1	0	0	2	1
RPP38_HUMAN	Ribonuclease P protein subunit p38 OS=Homo sapiens GN=RPP38 PE=1 SV=2	ELLDTSFEDLSKPK	0.00000200000000.0	0	0	0	1	0	0	2	1
CLIP1_HUMAN	CAP-Gly domain-containing linker protein 1 OS=Homo sapiens GN=CLIP1 PE=1 SV=2	EPSATPPISNLTK	0.0000200000000.0	0	0	1	0	0	0	1	2
MAP1B_HUMAN	Microtubule-associated protein 1B OS=Homo sapiens GN=MAP1B PE=1 SV=1	ESSPLYSPTFSDSTSAVK	0.020000000000000000.0	0	1	0	0	0	1	2	0
KDIS_HUMAN	Kinase D-interacting substrate of 220 kDa OS=Homo sapiens GN=KIDINS220 PE=1 SV=3	ETSQVILRPSSSPNPTTIQNENLK	0.000000000020000000000000.0	1	0	0	0	1	0	2	0
4EBP1_HUMAN	Eukaryotic translation initiation factor 4E-binding protein 1 OS=Homo sapiens GN=EIF4EBP1 PE=1 SV=3	FLMECRNSPVTK	0.001000020000.0	0	0	1	0	2	0	1	0
KIF22_HUMAN	Kinesin-like protein KIF22 OS=Homo sapiens GN=KIF22 PE=1 SV=5	GPEEEEIGSPEPMAAPASASQKLSPLQK	0.0000000000001000000000020000.0	0	0	0	1	2	0	0	1
TANC1_HUMAN	Protein TANC1 OS=Homo sapiens GN=TANC1 PE=1 SV=2	GVSMSLPSSPLLPR	0.00010000200000.0	0	0	1	0	2	0	1	0
INCE_HUMAN	Inner centromere protein OS=Homo sapiens GN=INCENP PE=1 SV=3	HSPIAPSSPSPQVLAQK	0.00000020000000000.0	0	0	1	0	2	0	1	0
PO2F1_HUMAN	POU domain, class 2, transcription factor 1 OS=Homo sapiens GN=POU2F1 PE=1 SV=2	INPPSSGGTSSSPIK	0.000000000200000.0	0	1	0	0	0	1	0	2
KI67_HUMAN	Antigen KI-67 OS=Homo sapiens GN=MKI67 PE=1 SV=2	IPCESPPLEVVDTTASTKR	0.0000200000000000000.0	1	0	0	0	1	0	2	0
YETS2_HUMAN	YEATS domain-containing protein 2 OS=Homo sapiens GN=YEATS2 PE=1 SV=2	IVSGSPISTPSPSPLPR	0.00000000002000000.0	0	0	1	0	0	0	1	2
NU153_HUMAN	Nuclear pore complex protein Nup153 OS=Homo sapiens GN=NUP153 PE=1 SV=2	KPAFNLSAFGTLSPSLGNSSILK	0.00000000002000000000000.0	0	0	1	0	0	2	1	0
ZN828_HUMAN	Zinc finger protein 828 OS=Homo sapiens GN=ZNF828 PE=1 SV=2	KPSPSESPEPWKPFPAVSPEPR	0.0000200000000000000000.0	0	0	1	0	0	0	1	2
BAZ1B_HUMAN	Tyrosine-protein kinase BAZ1B OS=Homo sapiens GN=BAZ1B PE=1 SV=2	KSLSGSPLK	0.000002000.0	0	1	0	0	2	1	0	0
RBP2_HUMAN	E3 SUMO-protein ligase RanBP2 OS=Homo sapiens GN=RANBP2 PE=1 SV=2	LHDSSGSQVGTGFK	0.00002000000000.0	0	0	1	0	2	0	1	0
MIER1_HUMAN	Mesoderm induction early response protein 1 OS=Homo sapiens GN=MIER1 PE=1 SV=1	LLDESESAASSR	0.000000000200.0	0	0	0	1	0	0	2	1
P66B_HUMAN	Transcriptional repressor p66-beta OS=Homo sapiens GN=GATAD2B PE=1 SV=1	LTPSPDIIVLSDNEASSPR	0.0000000000200000200.0	0	0	1	0	0	2	1	0
MED1_HUMAN	Mediator of RNA polymerase II transcription subunit 1 OS=Homo sapiens GN=MED1 PE=1 SV=4	NSSQSGGKPGSSPITK	0.0000000000200000.0	0	0	0	1	2	0	0	1
NU155_HUMAN	Nuclear pore complex protein Nup155 OS=Homo sapiens GN=NUP155 PE=1 SV=1	PSSLLGAAMPASTSAAALQEALENAGR	0.002000000000000000000000000.0	0	0	0	1	0	0	2	1
DOT1L_HUMAN	Histone-lysine N-methyltransferase, H3 lysine-79 specific OS=Homo sapiens GN=DOT1L PE=1 SV=2	RASAGTPSLSAGVSPK	0.0000000000000200.0	0	1	0	0	2	1	0	0
AP2A1_HUMAN	AP-2 complex subunit alpha-1 OS=Homo sapiens GN=AP2A1 PE=1 SV=3	RDPSSNDINGGMEPTPSTVSTPSPSADLLGLR	0.00000000000100000000002000000000.0	0	0	1	0	2	0	1	0
RGPA1_HUMAN	Ral GTPase-activating protein subunit alpha-1 OS=Homo sapiens GN=RALGAPA1 PE=1 SV=1	RGSSPGSLEIPK	0.002200000000.0	0	0	0	1	0	0	2	1
LAP2_HUMAN	Protein LAP2 OS=Homo sapiens GN=ERBB2IP PE=1 SV=2	SHSITNMEIGGLK	0.0020001000000.0	0	0	1	0	2	0	1	0
UBE2O_HUMAN	Ubiquitin-conjugating enzyme E2 O OS=Homo sapiens GN=UBE2O PE=1 SV=3	SIPLSIK	0.0000200.0	0	0	0	1	0	0	2	1
MBB1A_HUMAN	Myb-binding protein 1A OS=Homo sapiens GN=MYBBP1A PE=1 SV=2	SPSLLQSGAK	0.2000000000.0	0	0	1	0	0	0	1	2
TR150_HUMAN	Thyroid hormone receptor-associated protein 3 OS=Homo sapiens GN=THRAP3 PE=1 SV=2	SPVGKSPPSTGSTYGSSQKEESAASGGAAYTK	0.00000200000000000000000000000000.0	0	1	0	0	2	1	0	0
F122B_HUMAN	Protein FAM122B OS=Homo sapiens GN=FAM122B PE=1 SV=2	SQSPVKCIRPSVLGPLK	0.00200000000000000.0	0	0	1	0	2	0	1	0
AR2BP_HUMAN	ADP-ribosylation factor-like protein 2-binding protein OS=Homo sapiens GN=ARL2BP PE=1 SV=1	SSSLPASQNNLRH	0.0000002000000.0	0	0	1	0	2	0	1	0
TSC2_HUMAN	Tuberin OS=Homo sapiens GN=TSC2 PE=1 SV=2	SSSSPELQTLQDILGDPGDKADVGRLSPEVK	0.0020000000000000000000000020000.0	0	0	0	1	0	0	2	1
ARAF_HUMAN	Serine/threonine-protein kinase A-Raf OS=Homo sapiens GN=ARAF PE=1 SV=2	STSTPNVHMVSTTAPMDSNLIQLTGQSFSTDAAGSR	0.000200001000000000000000000000000000.0	1	0	0	0	1	0	2	0
NSE4A_HUMAN	Non-structural maintenance of chromosomes element 4 homolog A OS=Homo sapiens GN=NSMCE4A PE=1 SV=2	TFEISEPVITPSQR	0.00000000000200.0	0	0	1	0	2	0	1	0
PKCB1_HUMAN	Protein kinase C-binding protein 1 OS=Homo sapiens GN=ZMYND8 PE=1 SV=2	TGQAGSLSGSPKPFSPQLSAPITTK	0.0000020200000000000000000.0	0	0	0	1	0	0	2	1
BCLF1_HUMAN	Bcl-2-associated transcription factor 1 OS=Homo sapiens GN=BCLAF1 PE=1 SV=2	TIAPQNAPRDESR	0.0000000000020.0	0	0	1	0	2	0	1	0
MLL1_HUMAN	Histone-lysine N-methyltransferase MLL OS=Homo sapiens GN=MLL PE=1 SV=5	TPSYSPTQR	0.000020000.0	0	0	1	0	0	0	1	2
VIME_HUMAN	Vimentin OS=Homo sapiens GN=VIM PE=1 SV=4	TYSLGSALRPSTSR	0.00200000000000.0	0	1	0	0	2	1	0	0
T22D4_HUMAN	TSC22 domain family protein 4 OS=Homo sapiens GN=TSC22D4 PE=1 SV=2	VEAEAGGSGARTPPLSR	0.00000000000200000.0	0	0	0	1	0	0	2	1
CFAB_HUMAN	Complement factor B OS=Homo sapiens GN=CFB PE=1 SV=2	VKDISEVVTPR	0.00002000000.0	0	0	0	1	0	0	2	1
KI67_HUMAN	Antigen KI-67 OS=Homo sapiens GN=MKI67 PE=1 SV=2	WPRTPKEEAQSLEDLAGFK	0.0002000000000000000.0	0	0	0	1	0	0	2	1
ARP5L_HUMAN	Actin-related protein 2/3 complex subunit 5-like protein OS=Homo sapiens GN=ARPC5L PE=1 SV=1	AFHAALRNSPVNTK	0.00000000000020.0	0	0	0	0	1	0	1	1
ZC3HF_HUMAN	Zinc finger CCCH domain-containing protein 15 OS=Homo sapiens GN=ZC3H15 PE=1 SV=1	DVDETGITVASLER	0.00000000002000.0	0	0	0	0	1	1	0	1
RIF1_HUMAN	Telomere-associated protein RIF1 OS=Homo sapiens GN=RIF1 PE=1 SV=2	FDGSENRPFSPSPLNNISSTVTVK	0.000000000002000000000000.0	0	0	0	0	1	0	1	1
CK061_HUMAN	Uncharacterized protein C11orf61 OS=Homo sapiens GN=C11orf61 PE=1 SV=1	GASPLGPGSAAGSGAAASGGLGLGLGGR	0.0000000000002000000000000000.0	0	0	0	0	1	1	0	1
P66B_HUMAN	Transcriptional repressor p66-beta OS=Homo sapiens GN=GATAD2B PE=1 SV=1	GRLTPSPDIIVLSDNEASSPR	0.000002000000000000200.0	0	0	0	0	1	1	1	0
LIN54_HUMAN	Protein lin-54 homolog OS=Homo sapiens GN=LIN54 PE=1 SV=2	IAISPLKSPNK	0.00020002000.0	0	0	0	0	1	0	1	1
HPS5_HUMAN	Hermansky-Pudlak syndrome 5 protein OS=Homo sapiens GN=HPS5 PE=1 SV=2	IGTLHTSPDLK	0.00000200000.0	0	0	0	0	1	0	1	1
ATG9A_HUMAN	Autophagy-related protein 9A OS=Homo sapiens GN=ATG9A PE=1 SV=2	LEASYSDSPPGEEDLLVHVAEGSK	0.000200000000000000000000.0	0	0	0	0	0	1	1	1
HAT1_HUMAN	Histone acetyltransferase type B catalytic subunit OS=Homo sapiens GN=HAT1 PE=1 SV=1	LISPYKK	0.0020000.0	0	0	0	0	1	0	1	1
PRP19_HUMAN	Pre-mRNA-processing factor 19 OS=Homo sapiens GN=PRPF19 PE=1 SV=1	QVASHVGLHSASIPGILALDLCPSDTNK	0.0002000000000000000000000000.0	0	0	0	0	1	1	1	0
EMD_HUMAN	Emerin OS=Homo sapiens GN=EMD PE=1 SV=1	RLSPPSSSAASSYSFSDLNSTR	0.0000002000000000000000.0	0	0	0	0	1	1	1	0
AUXI_HUMAN	Putative tyrosine-protein phosphatase auxilin OS=Homo sapiens GN=DNAJC6 PE=1 SV=3	RSATSTSASPTLR	0.0000000020000.0	0	0	0	0	1	0	1	1
RGPS2_HUMAN	Ras-specific guanine nucleotide-releasing factor RalGPS2 OS=Homo sapiens GN=RALGPS2 PE=1 SV=1	SAASREDLVGPEVGASPQSGR	0.000200000000000000000.0	0	0	0	0	1	1	1	0
LAT1_HUMAN	Large neutral amino acids transporter small subunit 1 OS=Homo sapiens GN=SLC7A5 PE=1 SV=2	SADGSAPAGEGEGVTLQR	0.200000000000000000.0	0	0	0	0	1	0	1	1
ZBTB3_HUMAN	Zinc finger and BTB domain-containing protein 3 OS=Homo sapiens GN=ZBTB3 PE=1 SV=1	SKPDPEVGPLLGVQPLPGSPTADR	0.000000000000000000002000.0	0	0	0	0	0	1	1	1
FANCE_HUMAN	Fanconi anemia group E protein OS=Homo sapiens GN=FANCE PE=1 SV=1	SLESLADGGSASPIKDQPVMAVK	0.00000000000200000001000.0	0	0	0	0	1	0	1	1
AGFG1_HUMAN	Arf-GAP domain and FG repeats-containing protein 1 OS=Homo sapiens GN=AGFG1 PE=1 SV=2	SLLGDSAPTLHLNKGTPSQSPVVGR	0.0000000000000002000000000.0	0	0	0	0	1	1	1	0
ARI1A_HUMAN	AT-rich interactive domain-containing protein 1A OS=Homo sapiens GN=ARID1A PE=1 SV=3	SNSVGIQDAFNDGSDSTFQK	0.00200000000000000000.0	0	0	0	0	1	0	1	1
VINEX_HUMAN	Vinexin OS=Homo sapiens GN=SORBS3 PE=1 SV=1	SPADPTDLGGQTSPRR	0.0000000000002000.0	0	0	0	0	1	0	1	1
GAB1_HUMAN	GRB2-associated-binding protein 1 OS=Homo sapiens GN=GAB1 PE=1 SV=2	SSPKTPPR	0.00002000.0	0	0	0	0	0	1	1	1
CRTC3_HUMAN	CREB-regulated transcription coactivator 3 OS=Homo sapiens GN=CRTC3 PE=1 SV=2	SSSGLQSSRSNPSIQATLNK	0.00000002000000000000.0	0	0	0	0	1	1	1	0
C19L2_HUMAN	CWF19-like protein 2 OS=Homo sapiens GN=CWF19L2 PE=1 SV=3	STFAGSPERESIHILSVDEK	0.00000200000000000000.0	0	0	0	0	0	1	1	1
PSRC1_HUMAN	Proline/serine-rich coiled-coil protein 1 OS=Homo sapiens GN=PSRC1 PE=1 SV=1	STPSPSSLTPR	0.00020000000.0	0	0	0	0	1	0	1	1
UBR4_HUMAN	E3 ubiquitin-protein ligase UBR4 OS=Homo sapiens GN=UBR4 PE=1 SV=1	TSPADHGGSVGSESGGSAVDSVAGEHSVSGR	0.2000000000000000000000000000000.0	0	0	0	0	1	0	1	1
PSMD1_HUMAN	26S proteasome non-ATPase regulatory subunit 1 OS=Homo sapiens GN=PSMD1 PE=1 SV=2	TSSAFVGKTPEASPEPK	0.20000000000020000.0	0	0	0	0	1	1	1	0
MINK1_HUMAN	Misshapen-like kinase 1 OS=Homo sapiens GN=MINK1 PE=1 SV=1	TSSIATALNTSGAGGSRPAQAVR	0.20000000000000000000000.0	0	0	0	0	0	1	1	1
MRCKA_HUMAN	Serine/threonine-protein kinase MRCK alpha OS=Homo sapiens GN=CDC42BPA PE=1 SV=1	TVDSTPLSVHTPTLR	0.000000000000200.0	0	0	0	0	0	1	1	1
CCDC6_HUMAN	Coiled-coil domain-containing protein 6 OS=Homo sapiens GN=CCDC6 PE=1 SV=1	TVSSPIPYTPSPSSSRPISPGLSYASHTVGFTPPTSLTR	0.000000030000200000000000000000000000000.0	0	0	0	0	1	0	1	1
PCBP1_HUMAN	Poly(rC)-binding protein 1 OS=Homo sapiens GN=PCBP1 PE=1 SV=2	VMTIPYQPMPASSPVICAGGQDR	0.01000000100200000000000.0	0	0	0	0	1	1	1	0
ORC2_HUMAN	Origin recognition complex subunit 2 OS=Homo sapiens GN=ORC2L PE=1 SV=2	VVSAPVGKETPSKR	0.00000000000200.0	0	0	0	0	0	1	1	1
DBNL_HUMAN	Drebrin-like protein OS=Homo sapiens GN=DBNL PE=1 SV=1	YQEQGGEASPQRTWEQQQEVVSR	0.00000000200000000000000.0	0	0	0	0	1	0	1	1
RPB1_HUMAN	DNA-directed RNA polymerase II subunit RPB1 OS=Homo sapiens GN=POLR2A PE=1 SV=2	YSPTSPTYSPTSPK	0.02000003000000.0	0	0	0	0	0	1	1	1
RPB1_HUMAN	DNA-directed RNA polymerase II subunit RPB1 OS=Homo sapiens GN=POLR2A PE=1 SV=2	YSPTSPTYSPTSPVYTPTSPK	0.000000000020000000000.0	0	0	0	0	0	1	1	1
ARI3A_HUMAN	AT-rich interactive domain-containing protein 3A OS=Homo sapiens GN=ARID3A PE=1 SV=2	AAAAGLGHPASPGGSEDGPPGSEEEDAAR	0.00000000000000200000000000000.0	0	0	0	0	2	0	0	0
UBR4_HUMAN	E3 ubiquitin-protein ligase UBR4 OS=Homo sapiens GN=UBR4 PE=1 SV=1	AAPPPPPPPPPLESSPR	0.00000000000002000.0	0	0	0	0	0	0	2	0
ZO2_HUMAN	Tight junction protein ZO-2 OS=Homo sapiens GN=TJP2 PE=1 SV=1	AASSDQLRDNSPPPAFKPEPPK	0.0002000000200000000000.0	0	0	0	0	2	0	0	0
GBF1_HUMAN	Golgi-specific brefeldin A-resistance guanine nucleotide exchange factor 1 OS=Homo sapiens GN=GBF1 PE=1 SV=2	AASSSSPGSPVASSPSR	0.00200000000000000.0	0	0	0	0	0	0	2	0
CRML_HUMAN	Protein cramped-like OS=Homo sapiens GN=CRAMP1L PE=1 SV=2	AGADGPPAPPGAPQAPSPPQGSPQDQHHFLR	0.0000000000000000200000000000000.0	0	0	0	0	2	0	0	0
BMS1_HUMAN	Ribosome biogenesis protein BMS1 homolog OS=Homo sapiens GN=BMS1 PE=1 SV=1	AGLSPANCQSDRVNLEK	0.00020000000000000.0	0	0	0	0	2	0	0	0
SRRM2_HUMAN	Serine/arginine repetitive matrix protein 2 OS=Homo sapiens GN=SRRM2 PE=1 SV=2	AGMSSNQSISSPVLDAVPRTPSRER	0.0000000000200000000200000.0	0	0	0	0	0	0	2	0
NAT10_HUMAN	N-acetyltransferase 10 OS=Homo sapiens GN=NAT10 PE=1 SV=1	AGPNASIISLKSDK	0.00000000000200.0	0	0	0	0	0	0	2	0
MCM2_HUMAN	DNA replication licensing factor MCM2 OS=Homo sapiens GN=MCM2 PE=1 SV=4	AIPELDAYEAEGLALDDEDVEELTASQR	0.0000000000000000000000000200.0	0	0	0	0	0	0	0	2
ACBD6_HUMAN	Acyl-CoA-binding domain-containing protein 6 OS=Homo sapiens GN=ACBD6 PE=1 SV=1	ALGDSSPSQAMQEYIAVVK	0.0000020000000000000.0	0	0	0	0	0	0	2	0
VPS72_HUMAN	Vacuolar protein sorting-associated protein 72 homolog OS=Homo sapiens GN=VPS72 PE=1 SV=1	ALLPLELQDDGSDSRK	0.0000000000020000.0	0	0	0	0	2	0	0	0
PERQ1_HUMAN	PERQ amino acid-rich with GYF domain-containing protein 1 OS=Homo sapiens GN=GIGYF1 PE=1 SV=2	ALSGGGSVASPPPSPAMPK	0.0000000002000000000.0	0	0	0	0	0	0	2	0
GL1AD_HUMAN	Protein GRINL1A, isoforms 4/5 OS=Homo sapiens GN=GRINL1A PE=2 SV=1	APESPPSADPALVAGPAEEAECPPPR	0.00000020000000000000000000.0	0	0	0	0	0	0	2	0
BRD8_HUMAN	Bromodomain-containing protein 8 OS=Homo sapiens GN=BRD8 PE=1 SV=1	APSIDGKEELDLAEK	0.002000000000000.0	0	0	0	0	0	0	0	2
CDKL5_HUMAN	Cyclin-dependent kinase-like 5 OS=Homo sapiens GN=CDKL5 PE=1 SV=1	AQIAEPSTSR	0.0000002000.0	0	0	0	0	0	0	0	2
DOT1L_HUMAN	Histone-lysine N-methyltransferase, H3 lysine-79 specific OS=Homo sapiens GN=DOT1L PE=1 SV=2	ARSTPSPVLQPR	0.002002000000.0	0	0	0	0	0	0	2	0
API5_HUMAN	Apoptosis inhibitor 5 OS=Homo sapiens GN=API5 PE=1 SV=2	ASEDTTSGSPPKK	0.0000002000000.0	0	0	0	0	0	2	0	0
TANC2_HUMAN	Protein TANC2 OS=Homo sapiens GN=TANC2 PE=1 SV=3	ASPPAESMSVYR	0.020000000000.0	0	0	0	0	0	0	2	0
ZBT24_HUMAN	Zinc finger and BTB domain-containing protein 24 OS=Homo sapiens GN=ZBTB24 PE=1 SV=2	AYTDFQNNHSSPKPTTLNTAGAPVVVISNK	0.000000000020000000000000000000.0	0	0	0	0	2	0	0	0
BAT3_HUMAN	Large proline-rich protein BAT3 OS=Homo sapiens GN=BAT3 PE=1 SV=2	CNLACTPPR	0.000002000.0	0	0	0	0	0	0	2	0
CENPF_HUMAN	Centromere protein F OS=Homo sapiens GN=CENPF PE=1 SV=2	DANSSFFDNSSSPHLLDQLK	0.00000000002000000000.0	0	0	0	0	2	0	0	0
MYT2_HUMAN	Replication initiation-like protein OS=Homo sapiens GN=MYT2 PE=1 SV=2	DELQRQLDSMLAK	0.0000000020000.0	0	0	0	0	2	0	0	0
BPAEA_HUMAN	Bullous pemphigoid antigen 1, isoforms 6/9/10 OS=Homo sapiens GN=DST PE=1 SV=3	DIIDDLVKSGHK	0.000000002000.0	0	0	0	0	0	2	0	0
EVI1_HUMAN	MDS1 and EVI1 complex locus protein EVI1 OS=Homo sapiens GN=MECOM PE=1 SV=2	DKVSPLQNLASINNKK	0.0002000000000000.0	0	0	0	0	2	0	0	0
LARP4_HUMAN	La-related protein 4 OS=Homo sapiens GN=LARP4 PE=1 SV=3	DLIEDSSVQKDGLNQTTIPVSPPSTTKPSR	0.000000000000000000002000000000.0	0	0	0	0	2	0	0	0
IBTK_HUMAN	Inhibitor of Bruton tyrosine kinase OS=Homo sapiens GN=IBTK PE=1 SV=3	DLQSPDFTTGFHSDKIEAK	0.0002000000000000000.0	0	0	0	0	2	0	0	0
MAP4_HUMAN	Microtubule-associated protein 4 OS=Homo sapiens GN=MAP4 PE=1 SV=3	DMSPLSETEMALGK	0.00200000000000.0	0	0	0	0	0	0	2	0
DGCR8_HUMAN	Microprocessor complex subunit DGCR8 OS=Homo sapiens GN=DGCR8 PE=1 SV=1	DNEEREQSSDLTPSGDVSPVKPLSR	0.0000000000000000020000000.0	0	0	0	0	2	0	0	0
PANK2_HUMAN	Pantothenate kinase 2, mitochondrial OS=Homo sapiens GN=PANK2 PE=1 SV=3	DRLGSYSGPTSVSR	0.00000020000000.0	0	0	0	0	0	0	0	2
ZC11A_HUMAN	Zinc finger CCCH domain-containing protein 11A OS=Homo sapiens GN=ZC3H11A PE=1 SV=3	DSLVLPPTQSSSDSSPPEVSGPSSSQMSMK	0.000000000000002000000000001010.0	0	0	0	0	2	0	0	0
CV030_HUMAN	Uncharacterized protein C22orf30 OS=Homo sapiens GN=C22orf30 PE=1 SV=1	DTESCTSPCLLGAPR	0.000000200000000.0	0	0	0	0	0	0	2	0
UAP56_HUMAN	Spliceosome RNA helicase BAT1 OS=Homo sapiens GN=BAT1 PE=1 SV=1	DVKGSYVSIHSSGFR	0.000020000000000.0	0	0	0	0	2	0	0	0
MD13L_HUMAN	Mediator of RNA polymerase II transcription subunit 13-like OS=Homo sapiens GN=MED13L PE=1 SV=1	DVTTPGHSTPVPDGK	0.000000020000000.0	0	0	0	0	0	0	2	0
KIF1A_HUMAN	Kinesin-like protein KIF1A OS=Homo sapiens GN=KIF1A PE=2 SV=2	EDGGTLGVFSPK	0.000000000200.0	0	0	0	0	0	0	0	2
AHNK_HUMAN	Neuroblast differentiation-associated protein AHNAK OS=Homo sapiens GN=AHNAK PE=1 SV=2	EFSGPSTPTGTLEFEGGEVSLEGGK	0.0000002000000000000000000.0	0	0	0	0	0	0	2	0
TBCD5_HUMAN	TBC1 domain family member 5 OS=Homo sapiens GN=TBC1D5 PE=1 SV=1	EFTGSPPSSATKK	0.0000200000000.0	0	0	0	0	0	0	2	0
PELP1_HUMAN	Proline-, glutamic acid- and leucine-rich protein 1 OS=Homo sapiens GN=PELP1 PE=1 SV=2	EGESPAAGPPPQELVEEEPSAPPTLLEEETEDGSDK	0.000200000000000000000000000000000000.0	0	0	0	0	0	0	2	0
RBM6_HUMAN	RNA-binding protein 6 OS=Homo sapiens GN=RBM6 PE=1 SV=5	EGETQGVAFEHESPADFQNSQSPVQDQDK	0.00000000000000000000020000000.0	0	0	0	0	2	0	0	0
ATX2L_HUMAN	Ataxin-2-like protein OS=Homo sapiens GN=ATXN2L PE=1 SV=2	EKEVDGLLTSEPMGSPVSSK	0.00000000000010200000.0	0	0	0	0	2	0	0	0
GAPD1_HUMAN	GTPase-activating protein and VPS9 domain-containing protein 1 OS=Homo sapiens GN=GAPVD1 PE=1 SV=2	ELPPAAAIGATSLVAAPHSSSSSPSKDSSRGETEER	0.000000000000000000020000000000000000.0	0	0	0	0	2	0	0	0
LAP2A_HUMAN	Lamina-associated polypeptide 2, isoform alpha OS=Homo sapiens GN=TMPO PE=1 SV=2	EQGTESRSSTPLPTISSSAENTR	0.00000002220000000000000.0	0	0	0	0	2	0	0	0
TP53B_HUMAN	Tumor suppressor p53-binding protein 1 OS=Homo sapiens GN=TP53BP1 PE=1 SV=2	ETAVPGPLGIEDISPNLSPDDKSFSR	0.00000000000000000200000000.0	0	0	0	0	0	0	2	0
SENP3_HUMAN	Sentrin-specific protease 3 OS=Homo sapiens GN=SENP3 PE=1 SV=2	ETIQGTGSWGPEPPGPGIPPAYSSPR	0.00000000000000000000000200.0	0	0	0	0	0	0	2	0
CD11B_HUMAN	Cell division protein kinase 11B OS=Homo sapiens GN=CDK11B PE=1 SV=3	EYGSPLK	0.0002000.0	0	0	0	0	0	0	2	0
SYEP_HUMAN	Bifunctional aminoacyl-tRNA synthetase OS=Homo sapiens GN=EPRS PE=1 SV=5	EYIPGQPPLSQSSDSSPTR	0.0000000000020002000.0	0	0	0	0	0	0	2	0
BPL1_HUMAN	Biotin--protein ligase OS=Homo sapiens GN=HLCS PE=1 SV=1	FASAENIPDLPYDYSSSLESVADETSPER	0.00200000000000000000000000000.0	0	0	0	0	0	0	0	2
KSR1_HUMAN	Kinase suppressor of Ras 1 OS=Homo sapiens GN=KSR1 PE=1 SV=2	FDLSHGSPQMVR	0.000000200000.0	0	0	0	0	0	0	2	0
FLNA_HUMAN	Filamin-A OS=Homo sapiens GN=FLNA PE=1 SV=4	FNEEHIPDSPFVVPVASPSGDAR	0.00000000000000002000000.0	0	0	0	0	0	0	2	0
BC11A_HUMAN	B-cell lymphoma/leukemia 11A OS=Homo sapiens GN=BCL11A PE=1 SV=2	FSTPPGELDGGISGR	0.020000000000000.0	0	0	0	0	0	0	0	2
LAR4B_HUMAN	La-related protein 4B OS=Homo sapiens GN=LARP4B PE=1 SV=3	FTSSQTQSPTPPKPPSPSFELGLSSFPPLPGAAGNLK	0.0002000000000000000000000000000000000.0	0	0	0	0	2	0	0	0
NELFE_HUMAN	Negative elongation factor E OS=Homo sapiens GN=RDBP PE=1 SV=3	GAFSPFGNIIDLSMDPPR	0.000200000000010000.0	0	0	0	0	0	0	0	2
K2C8_HUMAN	Keratin, type II cytoskeletal 8 OS=Homo sapiens GN=KRT8 PE=1 SV=7	GGLGGGYGGASGMGGITAVTVNQSLLSPLVLEVDPNIQAVR	0.00000000000010000000000000200000000000000.0	0	0	0	0	0	0	0	2
RFX1_HUMAN	MHC class II regulatory factor RFX1 OS=Homo sapiens GN=RFX1 PE=1 SV=2	GGQVSLTVHGTQQVHSPPEQSPVQANSSSSK	0.0000000000000002000000000000000.0	0	0	0	0	2	0	0	0
TPD54_HUMAN	Tumor protein D54 OS=Homo sapiens GN=TPD52L2 PE=1 SV=2	GLLSDSMTDVPVDTGVAAR	0.0000020000000000000.0	0	0	0	0	0	0	2	0
TOIP1_HUMAN	Torsin-1A-interacting protein 1 OS=Homo sapiens GN=TOR1AIP1 PE=1 SV=2	GLRDSHSSEEDEASSQTDLSQTISKK	0.00000022000000000000000000.0	0	0	0	0	2	0	0	0
RBM10_HUMAN	RNA-binding protein 10 OS=Homo sapiens GN=RBM10 PE=1 SV=3	GLVAAYSGESDSEEEQER	0.000000000202000000.0	0	0	0	0	0	0	2	0
SOLO_HUMAN	Protein SOLO OS=Homo sapiens GN=SOLO PE=1 SV=2	GPDGPWGVGTPR	0.000000000200.0	0	0	0	0	0	0	2	0
RIF1_HUMAN	Telomere-associated protein RIF1 OS=Homo sapiens GN=RIF1 PE=1 SV=2	GQSPLAPLLETLEDPSASHGGQTDAYLTLTSR	0.00200000000000000000000000000000.0	0	0	0	0	0	0	0	2
EPN1_HUMAN	Epsin-1 OS=Homo sapiens GN=EPN1 PE=1 SV=1	GSLAEAVGSPPPAATPTPTPPTR	0.00000000000000002000000.0	0	0	0	0	0	0	2	0
K1C10_HUMAN	Keratin, type I cytoskeletal 10 OS=Homo sapiens GN=KRT10 PE=1 SV=6	GSLGGGFSSGGFSGGSFSR	0.0000000000000002000.0	0	0	0	0	0	0	2	0
VPS52_HUMAN	Vacuolar protein sorting-associated protein 52 homolog OS=Homo sapiens GN=VPS52 PE=1 SV=1	GSVISPTELEAPILVPHTAQR	0.000020000000000000000.0	0	0	0	0	0	0	2	0
NOP2_HUMAN	Putative ribosomal RNA methyltransferase NOP2 OS=Homo sapiens GN=NOP2 PE=1 SV=2	GTDTQTPAVLSPSKTQATLKPK	0.0002000000000000000000.0	0	0	0	0	0	0	0	2
MPP8_HUMAN	M-phase phosphoprotein 8 OS=Homo sapiens GN=MPHOSPH8 PE=1 SV=2	GYTSDDDTWEPEIHLEDCK	0.0002000000000000000.0	0	0	0	0	0	0	2	0
ATD2B_HUMAN	ATPase family AAA domain-containing protein 2B OS=Homo sapiens GN=ATAD2B PE=1 SV=2	HAALCAMEVLPLALPSPPR	0.0000000000000002000.0	0	0	0	0	0	0	2	0
TBCD4_HUMAN	TBC1 domain family member 4 OS=Homo sapiens GN=TBC1D4 PE=1 SV=2	HASAPSHVQPSDSEKNR	0.00200000000000000.0	0	0	0	0	2	0	0	0
BUD13_HUMAN	BUD13 homolog OS=Homo sapiens GN=BUD13 PE=1 SV=1	HDTPDPSPLR	0.0020000000.0	0	0	0	0	0	0	2	0
MYCB2_HUMAN	Probable E3 ubiquitin-protein ligase MYCBP2 OS=Homo sapiens GN=MYCBP2 PE=1 SV=3	HEDEQALLDQNSQTPPPSPFSVQAFNK	0.000000000000020000000000000.0	0	0	0	0	2	0	0	0
MAGI3_HUMAN	Membrane-associated guanylate kinase, WW and PDZ domain-containing protein 3 OS=Homo sapiens GN=MAGI3 PE=1 SV=2	IFYGEKQPEDDSSQAFISTQNGSPR	0.0000000000000000000000200.0	0	0	0	0	2	0	0	0
SETD2_HUMAN	Histone-lysine N-methyltransferase SETD2 OS=Homo sapiens GN=SETD2 PE=1 SV=2	IISENSMDSAISDATSELEGK	0.000002000000000000000.0	0	0	0	0	0	0	2	0
ARID2_HUMAN	AT-rich interactive domain-containing protein 2 OS=Homo sapiens GN=ARID2 PE=1 SV=2	IPQNPSPHTHQQQNAPVTVIQSK	0.00000200000000000000000.0	0	0	0	0	2	0	0	0
HERC2_HUMAN	Probable E3 ubiquitin-protein ligase HERC2 OS=Homo sapiens GN=HERC2 PE=1 SV=1	IRAEEEDLAAVPFLASDNEEEEDEKGNSGSLIR	0.000000000000000200000000000000000.0	0	0	0	0	0	0	0	2
BCOR_HUMAN	BCL-6 corepressor OS=Homo sapiens GN=BCOR PE=1 SV=1	ISTSPSVALSKPYMTVSSEFPAAR	0.000200000000000000000000.0	0	0	0	0	0	0	2	0
BRD1_HUMAN	Bromodomain-containing protein 1 OS=Homo sapiens GN=BRD1 PE=1 SV=1	IVEYSPPSAPR	0.00000002000.0	0	0	0	0	0	2	0	0
MRP_HUMAN	MARCKS-related protein OS=Homo sapiens GN=MARCKSL1 PE=1 SV=2	KFSFKKPFK	0.002000000.0	0	0	0	0	2	0	0	0
CYTSA_HUMAN	Cytospin-A OS=Homo sapiens GN=CYTSA PE=1 SV=1	KGSSGNASEVSVACLTER	0.002000000000000000.0	0	0	0	0	2	0	0	0
RAGP1_HUMAN	Ran GTPase-activating protein 1 OS=Homo sapiens GN=RANGAP1 PE=1 SV=1	KILDPNTGEPAPVLSSPPPADVSTFLAFPSPEKLLR	0.000000000000000000000000000002000000.0	0	0	0	0	0	2	0	0
FUBP2_HUMAN	Far upstream element-binding protein 2 OS=Homo sapiens GN=KHSRP PE=1 SV=3	KLASQGDSISSQLGPIHPPPR	0.000000020000000000000.0	0	0	0	0	2	0	0	0
DIDO1_HUMAN	Death-inducer obliterator 1 OS=Homo sapiens GN=DIDO1 PE=1 SV=5	KPSKYPLCSADAAVSTTPPGSPPPPPPLPEPPVLK	0.00000000000000200000200000000000000.0	0	0	0	0	0	2	0	0
ZN828_HUMAN	Zinc finger protein 828 OS=Homo sapiens GN=ZNF828 PE=1 SV=2	KPSPSESPEPWKPFPAVSPEPR	0.0020000000000000020000.0	0	0	0	0	0	0	2	0
BAT2_HUMAN	Large proline-rich protein BAT2 OS=Homo sapiens GN=BAT2 PE=1 SV=2	KQSSSEISLAVER	0.0020000000000.0	0	0	0	0	2	0	0	0
MORC2_HUMAN	MORC family CW-type zinc finger protein 2 OS=Homo sapiens GN=MORC2 PE=1 SV=2	KTESPIKLSPATPSR	0.020000000002000.0	0	0	0	0	2	0	0	0
BA2L1_HUMAN	Protein BAT2-like 1 OS=Homo sapiens GN=BAT2L1 PE=1 SV=1	KVTPIDSPPVWSPEGYMALQSK	0.0000000000020000000000.0	0	0	0	0	0	0	2	0
SH23A_HUMAN	SH2 domain-containing protein 3A OS=Homo sapiens GN=SH2D3A PE=1 SV=1	KWSNSQPADLAHMGR	0.000020000000100.0	0	0	0	0	2	0	0	0
CI075_HUMAN	Uncharacterized protein C9orf75 OS=Homo sapiens GN=C9orf75 PE=2 SV=2	LAGSPPGSGQWKPK	0.00020000000000.0	0	0	0	0	2	0	0	0
CC14A_HUMAN	Dual specificity protein phosphatase CDC14A OS=Homo sapiens GN=CDC14A PE=1 SV=1	LASSLGNLNAATDDPENKK	0.0002000000000000000.0	0	0	0	0	2	0	0	0
COASY_HUMAN	Bifunctional coenzyme A synthase OS=Homo sapiens GN=COASY PE=1 SV=4	LASVLLYSDYGIGEVPVEPLDVPLPSTIRPASPVAGSPK	0.000000000000000000000000020000000000000.0	0	0	0	0	0	0	0	2
T2FA_HUMAN	General transcription factor IIF subunit 1 OS=Homo sapiens GN=GTF2F1 PE=1 SV=2	LDTGPQSLSGKSTPQPPSGK	0.00000020000000000000.0	0	0	0	0	0	2	0	0
TCOF_HUMAN	Treacle protein OS=Homo sapiens GN=TCOF1 PE=1 SV=2	LGAGEGGEASVSPEKTSTTSK	0.000000000000000000020.0	0	0	0	0	0	0	2	0
COMDA_HUMAN	COMM domain-containing protein 10 OS=Homo sapiens GN=COMMD10 PE=1 SV=1	LKSPQAVLQLGVNNEDSK	0.002000000000000000.0	0	0	0	0	2	0	0	0
NGAP_HUMAN	Ras GTPase-activating protein nGAP OS=Homo sapiens GN=RASAL2 PE=1 SV=2	LKSPSQDNTDSYFR	0.00002000000000.0	0	0	0	0	2	0	0	0
CE350_HUMAN	Centrosome-associated protein 350 OS=Homo sapiens GN=CEP350 PE=1 SV=1	LLELKSPTELMK	0.000002000000.0	0	0	0	0	0	0	2	0
NOL12_HUMAN	Nucleolar protein 12 OS=Homo sapiens GN=NOL12 PE=1 SV=1	LLGLTPPEGGAGDRSEEEASSTEKPTK	0.000000000000002000000000000.0	0	0	0	0	2	0	0	0
M17L2_HUMAN	Mpv17-like protein 2 OS=Homo sapiens GN=MPV17L2 PE=1 SV=2	LLSAGQLLFQGR	0.002000000000.0	0	0	0	0	0	0	0	2
CREB5_HUMAN	Cyclic AMP-responsive element-binding protein 5 OS=Homo sapiens GN=CREB5 PE=1 SV=2	LPNHDTNVVIQQAMPSPQSSSVITQAPSTNR	0.0000000000000102000000000000000.0	0	0	0	0	2	0	0	0
MED1_HUMAN	Mediator of RNA polymerase II transcription subunit 1 OS=Homo sapiens GN=MED1 PE=1 SV=4	LPSTSDDCPAIGTPLR	0.0000000000002000.0	0	0	0	0	0	0	2	0
JUN_HUMAN	Transcription factor AP-1 OS=Homo sapiens GN=JUN PE=1 SV=2	LQALKEEPQTVPEMPGETPPLSPIDMESQER	0.0000000000000000000002000000000.0	0	0	0	0	0	0	2	0
PWP1_HUMAN	Periodic tryptophan protein 1 homolog OS=Homo sapiens GN=PWP1 PE=1 SV=1	LQEEGGGSDEEETGSPSEDGMQSAR	0.0000000200000000000010000.0	0	0	0	0	2	0	0	0
LAP2A_HUMAN	Lamina-associated polypeptide 2, isoform alpha OS=Homo sapiens GN=TMPO PE=1 SV=2	LREQGTESRSSTPLPTISSSAENTR	0.0000000000220000000000000.0	0	0	0	0	2	0	0	0
RHG21_HUMAN	Rho GTPase-activating protein 21 OS=Homo sapiens GN=ARHGAP21 PE=1 SV=1	LRTSTSDLSR	0.0002000000.0	0	0	0	0	0	0	2	0
BORG5_HUMAN	Cdc42 effector protein 1 OS=Homo sapiens GN=CDC42EP1 PE=1 SV=1	LSFDSSPTSSTDGHSSYGLDSGFCTISR	0.0000020000000000000000000000.0	0	0	0	0	2	0	0	0
MA7D1_HUMAN	MAP7 domain-containing protein 1 OS=Homo sapiens GN=MAP7D1 PE=1 SV=1	LSKSSATLWNSPSR	0.00020000000000.0	0	0	0	0	2	0	0	0
CA226_HUMAN	Uncharacterized protein C1orf226 OS=Homo sapiens GN=C1orf226 PE=1 SV=1	LSLSPISLAESWEDGSPPPQAR	0.0000000000200000000000.0	0	0	0	0	0	0	2	0
BAT2_HUMAN	Large proline-rich protein BAT2 OS=Homo sapiens GN=BAT2 PE=1 SV=2	LSSNLGGPGSSRTPPTGR	0.000000000000200000.0	0	0	0	0	0	0	2	0
SPTB1_HUMAN	Spectrin beta chain, erythrocyte OS=Homo sapiens GN=SPTB PE=1 SV=5	LSSSWESLQPEPSHPY	0.0002000000000000.0	0	0	0	0	0	0	0	2
SF3B1_HUMAN	Splicing factor 3B subunit 1 OS=Homo sapiens GN=SF3B1 PE=1 SV=3	LSSWDQAETPGHTPSLR	0.00000000200020000.0	0	0	0	0	0	0	2	0
EMSY_HUMAN	Protein EMSY OS=Homo sapiens GN=EMSY PE=1 SV=2	LTSPVTSISPIQASEK	0.0020000000000000.0	0	0	0	0	0	0	2	0
NEDD1_HUMAN	Protein NEDD1 OS=Homo sapiens GN=NEDD1 PE=1 SV=1	LVTSGAESGNLNTSPSSNQTR	0.000000000000200000000.0	0	0	0	0	0	2	0	0
SRRM1_HUMAN	Serine/arginine repetitive matrix protein 1 OS=Homo sapiens GN=SRRM1 PE=1 SV=2	MAAADSVQQR	0.0000020000.0	0	0	0	0	0	0	2	0
KIF2C_HUMAN	Kinesin-like protein KIF2C OS=Homo sapiens GN=KIF2C PE=1 SV=2	MEGAEINKSLLALK	0.00000000200000.0	0	0	0	0	0	0	2	0
KIF24_HUMAN	Kinesin-like protein KIF24 OS=Homo sapiens GN=KIF24 PE=1 SV=2	MEGAEINQSLLALK	0.00000000200000.0	0	0	0	0	0	0	2	0
NCOR2_HUMAN	Nuclear receptor corepressor 2 OS=Homo sapiens GN=NCOR2 PE=1 SV=2	MGSKSPGNTSQPPAFFSK	0.000020000000000000.0	0	0	0	0	2	0	0	0
E2F7_HUMAN	Transcription factor E2F7 OS=Homo sapiens GN=E2F7 PE=1 SV=2	MLISAASPDIR	0.00000020000.0	0	0	0	0	0	0	2	0
MLF1_HUMAN	Myeloid leukemia factor 1 OS=Homo sapiens GN=MLF1 PE=1 SV=1	MLNSSFEDDPFFSESILAHR	0.00002000000000000000.0	0	0	0	0	0	0	2	0
PP4R2_HUMAN	Serine/threonine-protein phosphatase 4 regulatory subunit 2 OS=Homo sapiens GN=PPP4R2 PE=1 SV=3	MNGVMFPGNSPSYTER	0.0000000002000000.0	0	0	0	0	0	0	2	0
DOCK7_HUMAN	Dedicator of cytokinesis protein 7 OS=Homo sapiens GN=DOCK7 PE=1 SV=4	MNSLTFKK	0.00200000.0	0	0	0	0	2	0	0	0
BRD4_HUMAN	Bromodomain-containing protein 4 OS=Homo sapiens GN=BRD4 PE=1 SV=2	MPDEPEEPVVAVSSPAVPPPTK	0.0000000000000200000000.0	0	0	0	0	0	0	2	0
AHNK_HUMAN	Neuroblast differentiation-associated protein AHNAK OS=Homo sapiens GN=AHNAK PE=1 SV=2	MPFLSISSPK	0.0000000200.0	0	0	0	0	0	0	2	0
JHD2C_HUMAN	Probable JmjC domain-containing histone demethylation protein 2C OS=Homo sapiens GN=JMJD1C PE=1 SV=2	NDCRSPTHLTVSSTNTLR	0.000000200000000000.0	0	0	0	0	2	0	0	0
GCC2_HUMAN	GRIP and coiled-coil domain-containing protein 2 OS=Homo sapiens GN=GCC2 PE=1 SV=3	NEPTTRSPVSSQQSLK	0.0000002000000000.0	0	0	0	0	2	0	0	0
TRIM9_HUMAN	Tripartite motif-containing protein 9 OS=Homo sapiens GN=TRIM9 PE=1 SV=1	NILVQTPESESPQSHR	0.0000000000200000.0	0	0	0	0	2	0	0	0
TMCC1_HUMAN	Transmembrane and coiled-coil domains protein 1 OS=Homo sapiens GN=TMCC1 PE=1 SV=2	NKFGSADNIPNLK	0.0000200000000.0	0	0	0	0	2	0	0	0
RAB3I_HUMAN	Rab-3A-interacting protein OS=Homo sapiens GN=RAB3IP PE=1 SV=1	NKSTSSAMSGSHQDLSVIQPIVK	0.00200001000000000000000.0	0	0	0	0	2	0	0	0
PTN14_HUMAN	Tyrosine-protein phosphatase non-receptor type 14 OS=Homo sapiens GN=PTPN14 PE=1 SV=2	NLNIINTHAYNQPEDLVYSQPEMR	0.000000000000000000200000.0	0	0	0	0	0	0	2	0
CENPE_HUMAN	Centromere-associated protein E OS=Homo sapiens GN=CENPE PE=1 SV=2	NLQDPVPKESPK	0.000000000200.0	0	0	0	0	0	0	2	0
RBBP6_HUMAN	Retinoblastoma-binding protein 6 OS=Homo sapiens GN=RBBP6 PE=1 SV=1	NLQPLMRSPISR	0.000001020000.0	0	0	0	0	2	0	0	0
RFIP1_HUMAN	Rab11 family-interacting protein 1 OS=Homo sapiens GN=RAB11FIP1 PE=1 SV=2	NNMTASMFDLSMK	0.0010020000000.0	0	0	0	0	0	0	2	0
RFIP1_HUMAN	Rab11 family-interacting protein 1 OS=Homo sapiens GN=RAB11FIP1 PE=1 SV=2	NNMTASMFDLSMKDK	0.000002000000000.0	0	0	0	0	0	0	2	0
MCAF1_HUMAN	Activating transcription factor 7-interacting protein 1 OS=Homo sapiens GN=ATF7IP PE=1 SV=2	NPVSLPSLPNPTKPNNVPSVPSPSIQR	0.000000000000000000000002000.0	0	0	0	0	2	0	0	0
CN37_HUMAN	2~,3~-cyclic-nucleotide 3~-phosphodiesterase OS=Homo sapiens GN=CNP PE=1 SV=2	NQWQLSADDLKK	0.000002000000.0	0	0	0	0	2	0	0	0
MY18A_HUMAN	Myosin-XVIIIa OS=Homo sapiens GN=MYO18A PE=1 SV=3	NSAPSKR	0.0000200.0	0	0	0	0	0	2	0	0
PHAR4_HUMAN	Phosphatase and actin regulator 4 OS=Homo sapiens GN=PHACTR4 PE=1 SV=1	NSNPVIAELSQAINSGTLLSKPSPPLPPKR	0.020000000000000000000020000000.0	0	0	0	0	0	0	2	0
4EBP2_HUMAN	Eukaryotic translation initiation factor 4E-binding protein 2 OS=Homo sapiens GN=EIF4EBP2 PE=1 SV=1	NSPMAQTPPCHLPNIPGVTSPGTLIEDSK	0.00010020000000000000000000000.0	0	0	0	0	2	0	0	0
AKIB1_HUMAN	Ankyrin repeat and IBR domain-containing protein 1 OS=Homo sapiens GN=ANKIB1 PE=1 SV=3	QGSNTSGSDTLSFPLLR	0.00000200000000000.0	0	0	0	0	2	0	0	0
PABP2_HUMAN	Polyadenylate-binding protein 2 OS=Homo sapiens GN=PABPN1 PE=1 SV=3	QMNMSPPPGNAGPVIMSIEEK	0.000120000000000100000.0	0	0	0	0	2	0	0	0
K1468_HUMAN	LisH domain and HEAT repeat-containing protein KIAA1468 OS=Homo sapiens GN=KIAA1468 PE=1 SV=2	QSGTPPGMGAPGVPGAAGVGGAGGREPSTASGGGQLNR	0.00020001000000000000000000000000000000.0	0	0	0	0	2	0	0	0
YAP1_HUMAN	65 kDa Yes-associated protein OS=Homo sapiens GN=YAP1 PE=1 SV=1	QSSFEIPDDVPLPAGWEMAK	0.00200000000000000000.0	0	0	0	0	0	0	2	0
SMCA1_HUMAN	Probable global transcription activator SNF2L1 OS=Homo sapiens GN=SMARCA1 PE=1 SV=2	QTELFAHFIQPSAQKSPTSPLNMK	0.000000000000000200000010.0	0	0	0	0	2	0	0	0
PRC1_HUMAN	Protein regulator of cytokinesis 1 OS=Homo sapiens GN=PRC1 PE=1 SV=2	QTETEMLYGSAPRTPSK	0.00000000000002000.0	0	0	0	0	0	0	2	0
K1688_HUMAN	Uncharacterized protein KIAA1688 OS=Homo sapiens GN=KIAA1688 PE=1 SV=2	RAELPGSSSPLLAQPR	0.0000000200000000.0	0	0	0	0	0	0	2	0
ARHGI_HUMAN	Rho guanine nucleotide exchange factor 18 OS=Homo sapiens GN=ARHGEF18 PE=1 SV=2	RAETFAGYDCTNSPTK	0.0000000000002000.0	0	0	0	0	2	0	0	0
RFFL_HUMAN	E3 ubiquitin-protein ligase rififylin OS=Homo sapiens GN=RFFL PE=1 SV=1	RASLSDLTDLEDIEGLTVR	0.0000200000000000000.0	0	0	0	0	0	0	2	0
ARMX3_HUMAN	Armadillo repeat-containing X-linked protein 3 OS=Homo sapiens GN=ARMCX3 PE=1 SV=1	RASPNSDDTVLSPQELQK	0.002000000000000000.0	0	0	0	0	2	0	0	0
PP1RB_HUMAN	Protein phosphatase 1 regulatory subunit 11 OS=Homo sapiens GN=PPP1R11 PE=1 SV=1	RATLGPTPTTPPQPPDPSQPPPGPMQH	0.000000000200000000000000100.0	0	0	0	0	2	0	0	0
AAK1_HUMAN	AP2-associated protein kinase 1 OS=Homo sapiens GN=AAK1 PE=1 SV=2	REQGGSGLGSGSSGGGGSTSGLGSGYIGR	0.00000000000200000000000000000.0	0	0	0	0	2	0	0	0
ZN593_HUMAN	Zinc finger protein 593 OS=Homo sapiens GN=ZNF593 PE=1 SV=2	RLAVPTEVSTEVPEMDTST	0.0000000000000000002.0	0	0	0	0	0	0	2	0
ATR_HUMAN	Serine/threonine-protein kinase ATR OS=Homo sapiens GN=ATR PE=1 SV=3	RLSSSLNPSK	0.0020000000.0	0	0	0	0	2	0	0	0
SDS3_HUMAN	Sin3 histone deacetylase corepressor complex component SDS3 OS=Homo sapiens GN=SUDS3 PE=1 SV=2	RPASPSSPEHLPATPAESPAQR	0.0000022000000000000000.0	0	0	0	0	2	0	0	0
ZN295_HUMAN	Zinc finger protein 295 OS=Homo sapiens GN=ZNF295 PE=1 SV=2	RSLSMDSQVPVYSPSIDLK	0.0002100000000000000.0	0	0	0	0	2	0	0	0
RFIP1_HUMAN	Rab11 family-interacting protein 1 OS=Homo sapiens GN=RAB11FIP1 PE=1 SV=2	RSSLLSLMTGKK	0.002000000000.0	0	0	0	0	2	0	0	0
ZN318_HUMAN	Zinc finger protein 318 OS=Homo sapiens GN=ZNF318 PE=1 SV=2	RSSPPPPPSGSSSR	0.02000000000000.0	0	0	0	0	0	0	2	0
ZFP91_HUMAN	Zinc finger protein 91 homolog OS=Homo sapiens GN=ZFP91 PE=1 SV=1	RSSPSARPPDVPGQQPQAAK	0.02000000000000000000.0	0	0	0	0	2	0	0	0
PIAS1_HUMAN	E3 SUMO-protein ligase PIAS1 OS=Homo sapiens GN=PIAS1 PE=1 SV=2	RTCPSLSPTSPLNNK	0.000020000000000.0	0	0	0	0	2	0	0	0
ROBO3_HUMAN	Roundabout homolog 3 OS=Homo sapiens GN=ROBO3 PE=1 SV=2	RVPLGPSSPLSVSQPMLGIR	0.00000002000000000000.0	0	0	0	0	0	0	2	0
UBA1_HUMAN	Ubiquitin-like modifier-activating enzyme 1 OS=Homo sapiens GN=UBA1 PE=1 SV=3	RVSGPDPKPGSNCSPAQSVLSEVPSVPTNGMAK	0.000000000020000000000000000000000.0	0	0	0	0	2	0	0	0
UBP2L_HUMAN	Ubiquitin-associated protein 2-like OS=Homo sapiens GN=UBAP2L PE=1 SV=2	RYPSSISSSPQKDLTQAK	0.000200002000000000.0	0	0	0	0	2	0	0	0
RGPS2_HUMAN	Ras-specific guanine nucleotide-releasing factor RalGPS2 OS=Homo sapiens GN=RALGPS2 PE=1 SV=1	SAASREDLVGPEVGASPQSGRK	0.0002000000000000000000.0	0	0	0	0	2	0	0	0
FOXK1_HUMAN	Forkhead box protein K1 OS=Homo sapiens GN=FOXK1 PE=1 SV=1	SAPASPTHPGLMSPR	0.000020000001200.0	0	0	0	0	2	0	0	0
DHX9_HUMAN	ATP-dependent RNA helicase A OS=Homo sapiens GN=DHX9 PE=1 SV=4	SEEVPAFGVASPPPLTDTPDTTANAEGDLPTTMGGPLPPHLALK	0.00000000000000020000000000000000000000000000.0	0	0	0	0	0	0	2	0
SAFB1_HUMAN	Scaffold attachment factor B1 OS=Homo sapiens GN=SAFB PE=1 SV=4	SEPVKEESSELEQPFAQDTSSVGPDR	0.00000002000000000000000000.0	0	0	0	0	0	0	2	0
PHF3_HUMAN	PHD finger protein 3 OS=Homo sapiens GN=PHF3 PE=1 SV=3	SFSLDEPPLFIPDNIATIR	0.0020000000000000000.0	0	0	0	0	0	0	2	0
RBM20_HUMAN	Probable RNA-binding protein 20 OS=Homo sapiens GN=RBM20 PE=1 SV=2	SFTQSSPTFPLASVGTTFAQR	0.000002000000000000000.0	0	0	0	0	2	0	0	0
EP15R_HUMAN	Epidermal growth factor receptor substrate 15-like 1 OS=Homo sapiens GN=EPS15L1 PE=1 SV=1	SGLSDIILGK	0.0002000000.0	0	0	0	0	0	0	0	2
FA59A_HUMAN	Protein FAM59A OS=Homo sapiens GN=FAM59A PE=1 SV=2	SGSPDLSEDQYFVK	0.00200000000000.0	0	0	0	0	0	0	2	0
FYV1_HUMAN	1-phosphatidylinositol-3-phosphate 5-kinase OS=Homo sapiens GN=PIKFYVE PE=1 SV=2	SGSPMVPSYETSVSPQANR	0.0020100000000000000.0	0	0	0	0	2	0	0	0
AZI1_HUMAN	5-azacytidine-induced protein 1 OS=Homo sapiens GN=AZI1 PE=1 SV=2	SGSPRPTEPTDFLMLFEGSPSGK	0.00000000020000000000000.0	0	0	0	0	0	0	2	0
PYRG1_HUMAN	CTP synthase 1 OS=Homo sapiens GN=CTPS PE=1 SV=2	SGSSSPDSEITELKFPSINHD	0.002000000000000000000.0	0	0	0	0	2	0	0	0
STIM1_HUMAN	Stromal interaction molecule 1 OS=Homo sapiens GN=STIM1 PE=1 SV=3	SHSPSSPDPDTPSPVGDSR	0.2000000000000000000.0	0	0	0	0	0	0	0	2
DFFA_HUMAN	DNA fragmentation factor subunit alpha OS=Homo sapiens GN=DFFA PE=1 SV=1	SISASKASPPGDLQNPKR	0.200000000000000000.0	0	0	0	0	2	0	0	0
K0195_HUMAN	Uncharacterized protein KIAA0195 OS=Homo sapiens GN=KIAA0195 PE=1 SV=1	SKHPSGSNVSFSR	0.0000200000000.0	0	0	0	0	2	0	0	0
AMOT_HUMAN	Angiomotin OS=Homo sapiens GN=AMOT PE=1 SV=1	SLMSISNAGSGLLSHSSTLTGSPIMEEK	0.0010000000000000000200000000.0	0	0	0	0	0	0	2	0
WDR44_HUMAN	WD repeat-containing protein 44 OS=Homo sapiens GN=WDR44 PE=1 SV=1	SNSGRELTDEEILASVMIK	0.0000000200000000000.0	0	0	0	0	0	0	2	0
KDM6A_HUMAN	Lysine-specific demethylase 6A OS=Homo sapiens GN=KDM6A PE=1 SV=2	SPGLLSSDNPQLSALLMGK	0.2000000000000000000.0	0	0	0	0	0	0	2	0
CAMP1_HUMAN	Calmodulin-regulated spectrin-associated protein 1 OS=Homo sapiens GN=CAMSAP1 PE=1 SV=2	SPQGQLDTSESKPDSFFLEPLMPAVLKPAK	0.200000000000000000000000000000.0	0	0	0	0	0	0	2	0
KCD12_HUMAN	BTB/POZ domain-containing protein KCTD12 OS=Homo sapiens GN=KCTD12 PE=1 SV=1	SPSGGAAGPLLTPSQSLDGSRR	0.0000000000020000000000.0	0	0	0	0	0	0	2	0
PRP17_HUMAN	Pre-mRNA-processing factor 17 OS=Homo sapiens GN=CDC40 PE=1 SV=1	SPSSKPSLAVAVDSAPEVAVK	0.002000000000000000000.0	0	0	0	0	0	0	2	0
TM41B_HUMAN	Transmembrane protein 41B OS=Homo sapiens GN=TMEM41B PE=1 SV=1	SQLGAHHTTPVGDGAAGTR	0.0000000020000000000.0	0	0	0	0	2	0	0	0
EXOC1_HUMAN	Exocyst complex component 1 OS=Homo sapiens GN=EXOC1 PE=1 SV=4	SQSSSLLDMGNMSASDLDVADR	0.0000000010010020000000.0	0	0	0	0	0	2	0	0
EM55_HUMAN	55 kDa erythrocyte membrane protein OS=Homo sapiens GN=MPP1 PE=1 SV=2	SRPEAVSHPLNTVTEDMYTNGSPAPGSPAQVK	0.00000000000000001000000000200000.0	0	0	0	0	2	0	0	0
MAST3_HUMAN	Microtubule-associated serine/threonine-protein kinase 3 OS=Homo sapiens GN=MAST3 PE=1 SV=2	SRSLSPGR	0.00002000.0	0	0	0	0	0	0	0	2
PAIRB_HUMAN	Plasminogen activator inhibitor 1 RNA-binding protein OS=Homo sapiens GN=SERBP1 PE=1 SV=2	SSASAPDVDDPEAFPALA	0.000200000000000000.0	0	0	0	0	0	0	0	2
ZEP1_HUMAN	Zinc finger protein 40 OS=Homo sapiens GN=HIVEP1 PE=1 SV=3	SSFTPSSPENVIGDFLLQDR	0.00000200000000000000.0	0	0	0	0	0	0	0	2
PKHG3_HUMAN	Pleckstrin homology domain-containing family G member 3 OS=Homo sapiens GN=PLEKHG3 PE=1 SV=1	SSGFGSPR	0.00000200.0	0	0	0	0	0	0	0	2
GRM1B_HUMAN	GRAM domain-containing protein 1B OS=Homo sapiens GN=GRAMD1B PE=1 SV=1	SSIETKPDASPQLPK	0.000000000200000.0	0	0	0	0	0	0	2	0
TBC23_HUMAN	TBC1 domain family member 23 OS=Homo sapiens GN=TBC1D23 PE=1 SV=2	SSINSVDGESPNGSSDR	0.00000000020000000.0	0	0	0	0	0	0	0	2
CABL1_HUMAN	CDK5 and ABL1 enzyme substrate 1 OS=Homo sapiens GN=CABLES1 PE=1 SV=2	SSLETLEDIEENAPLRR	0.02000000000000000.0	0	0	0	0	0	0	2	0
ZCCHV_HUMAN	Zinc finger CCCH-type antiviral protein 1 OS=Homo sapiens GN=ZC3HAV1 PE=1 SV=3	SSLGSLQTPEAVTTR	0.200000000000000.0	0	0	0	0	2	0	0	0
CRTC3_HUMAN	CREB-regulated transcription coactivator 3 OS=Homo sapiens GN=CRTC3 PE=1 SV=2	SSSGLQSSRSNPSIQATLNK	0.00000000020000000000.0	0	0	0	0	2	0	0	0
PLEC1_HUMAN	Plectin-1 OS=Homo sapiens GN=PLEC1 PE=1 SV=3	SSSVGSSSSYPISPAVSR	0.020000000000000000.0	0	0	0	0	0	2	0	0
CI082_HUMAN	Uncharacterized protein C9orf82 OS=Homo sapiens GN=C9orf82 PE=1 SV=2	STDSSSVSGSLQQETK	0.0000000200000000.0	0	0	0	0	0	0	2	0
AAAT_HUMAN	Neutral amino acid transporter B(0) OS=Homo sapiens GN=SLC1A5 PE=1 SV=2	STEPELIQVKSELPLDPLPVPTEEGNPLLK	0.020000000000000000000000000000.0	0	0	0	0	0	0	0	2
K1C18_HUMAN	Keratin, type I cytoskeletal 18 OS=Homo sapiens GN=KRT18 PE=1 SV=2	STFSTNYR	0.02000000.0	0	0	0	0	2	0	0	0
CDYL1_HUMAN	Chromodomain Y-like protein OS=Homo sapiens GN=CDYL PE=1 SV=2	STNSNFSKTSPK	0.000000000200.0	0	0	0	0	0	2	0	0
UBP2L_HUMAN	Ubiquitin-associated protein 2-like OS=Homo sapiens GN=UBAP2L PE=1 SV=2	STSAPQMSPGSSDNQSSSPQPAQQK	0.0020000000000000000000000.0	0	0	0	0	0	0	2	0
K1C18_HUMAN	Keratin, type I cytoskeletal 18 OS=Homo sapiens GN=KRT18 PE=1 SV=2	STSFRGGMGSGGLATGIAGGLAGMGGIQNEK	0.0000000102000000000000010000000.0	0	0	0	0	2	0	0	0
LSR_HUMAN	Lipolysis-stimulated lipoprotein receptor OS=Homo sapiens GN=LSR PE=1 SV=4	SVDALDDLTPPSTAESGSR	0.0000000020000000000.0	0	0	0	0	0	0	2	0
DJC12_HUMAN	DnaJ homolog subfamily C member 12 OS=Homo sapiens GN=DNAJC12 PE=1 SV=1	SVSPQNSDSSGFADVNGWHLR	0.002000000000000000000.0	0	0	0	0	2	0	0	0
TPD54_HUMAN	Tumor protein D54 OS=Homo sapiens GN=TPD52L2 PE=1 SV=2	SWHDVQVSSAYVK	0.2000000000000.0	0	0	0	0	2	0	0	0
HOOK1_HUMAN	Protein Hook homolog 1 OS=Homo sapiens GN=HOOK1 PE=1 SV=2	SYENLAAEIMPVEYR	0.200000000000000.0	0	0	0	0	0	0	2	0
M4K5_HUMAN	Mitogen-activated protein kinase kinase kinase kinase 5 OS=Homo sapiens GN=MAP4K5 PE=1 SV=1	TASEINFDK	0.002000000.0	0	0	0	0	0	0	2	0
MAP1B_HUMAN	Microtubule-associated protein 1B OS=Homo sapiens GN=MAP1B PE=1 SV=1	TATCHSSSSPPIDAASAEPYGFR	0.00000000200000000000000.0	0	0	0	0	2	0	0	0
AFTIN_HUMAN	Aftiphilin OS=Homo sapiens GN=AFTPH PE=1 SV=2	TDENIDTPGTPK	0.000000000200.0	0	0	0	0	0	0	2	0
PACS1_HUMAN	Phosphofurin acidic cluster sorting protein 1 OS=Homo sapiens GN=PACS1 PE=1 SV=2	TDLQGSASPSKVEGVHTPR	0.0000000002000000000.0	0	0	0	0	0	0	2	0
MAML1_HUMAN	Mastermind-like protein 1 OS=Homo sapiens GN=MAML1 PE=1 SV=3	TEFSPAAFEQEQLGSPQVR	0.0002000000000000000.0	0	0	0	0	0	2	0	0
RB15B_HUMAN	Putative RNA-binding protein 15B OS=Homo sapiens GN=RBM15B PE=1 SV=3	TFLEGDWTSPSKSSDR	0.0000000020000000.0	0	0	0	0	2	0	0	0
RHGBA_HUMAN	Rho GTPase-activating protein 11A OS=Homo sapiens GN=ARHGAP11A PE=1 SV=2	TGLLFSPDVDEKLPK	0.000002000000000.0	0	0	0	0	0	0	2	0
ZN503_HUMAN	Zinc finger protein 503 OS=Homo sapiens GN=ZNF503 PE=1 SV=1	TGSPSSSASACSPGGMLSSAGGAPEGK	0.002000000000000000000000000.0	0	0	0	0	0	0	2	0
SRRM2_HUMAN	Serine/arginine repetitive matrix protein 2 OS=Homo sapiens GN=SRRM2 PE=1 SV=2	THTTALAGRSPSPASGRR	0.000000000202000000.0	0	0	0	0	2	0	0	0
PHLB1_HUMAN	Pleckstrin homology-like domain family B member 1 OS=Homo sapiens GN=PHLDB1 PE=1 SV=1	TLQPPESPR	0.000000200.0	0	0	0	0	0	0	2	0
EIF3A_HUMAN	Eukaryotic translation initiation factor 3 subunit A OS=Homo sapiens GN=EIF3A PE=1 SV=1	TLSFGSDLNYATR	0.2000000000000.0	0	0	0	0	2	0	0	0
LAP2_HUMAN	Protein LAP2 OS=Homo sapiens GN=ERBB2IP PE=1 SV=2	TMSVSDFNYSR	0.01200000000.0	0	0	0	0	2	0	0	0
P4R3A_HUMAN	Serine/threonine-protein phosphatase 4 regulatory subunit 3A OS=Homo sapiens GN=SMEK1 PE=1 SV=1	TNLTSQSSTTNLPGSPGSPGSPGSPGSPGSVPK	0.000000000000000000000002002000000.0	0	0	0	0	0	2	0	0
RAI1_HUMAN	Retinoic acid-induced protein 1 OS=Homo sapiens GN=RAI1 PE=1 SV=2	TPEQYYQTFSPSSSHSPAR	0.0000000000000200000.0	0	0	0	0	0	0	2	0
PKCB1_HUMAN	Protein kinase C-binding protein 1 OS=Homo sapiens GN=ZMYND8 PE=1 SV=2	TPPSTTVGSHSPPETPVLTR	0.00020000000000000000.0	0	0	0	0	2	0	0	0
PHF12_HUMAN	PHD finger protein 12 OS=Homo sapiens GN=PHF12 PE=1 SV=2	TPPTPPSSIVAK	0.200000000000.0	0	0	0	0	0	0	0	2
SMCA5_HUMAN	SWI/SNF-related matrix-associated actin-dependent regulator of chromatin subfamily A member 5 OS=Homo sapiens GN=SMARCA5 PE=1 SV=1	TPTSPLK	0.0002000.0	0	0	0	0	2	0	0	0
LS14A_HUMAN	Protein LSM14 homolog A OS=Homo sapiens GN=LSM14A PE=1 SV=3	TQLSQGRSSPQLDPLR	0.0000000020000000.0	0	0	0	0	2	0	0	0
XRCC1_HUMAN	DNA repair protein XRCC1 OS=Homo sapiens GN=XRCC1 PE=1 SV=1	TSPVTASDPAGPSYAAATLQASSAASSASPVSR	0.000000000000000000000000000000020.0	0	0	0	0	2	0	0	0
RN219_HUMAN	RING finger protein 219 OS=Homo sapiens GN=RNF219 PE=1 SV=1	TSSEASMDAAYLDK	0.00200000000000.0	0	0	0	0	0	0	2	0
HUWE1_HUMAN	E3 ubiquitin-protein ligase HUWE1 OS=Homo sapiens GN=HUWE1 PE=1 SV=3	TTPLKPSPLPVIPDTIK	0.02000000000000000.0	0	0	0	0	0	0	2	0
EAP1_HUMAN	Enhanced at puberty protein 1 OS=Homo sapiens GN=EAP1 PE=1 SV=1	TTPPESAPQNGPSPMAALMSVADTLGTAHSPK	0.00000000000000000010000000000200.0	0	0	0	0	0	0	2	0
MYBB_HUMAN	Myb-related protein B OS=Homo sapiens GN=MYBL2 PE=1 SV=1	VALSPVTENSTSLSFLDSCNSLTPK	0.0000000000000000000000200.0	0	0	0	0	0	0	2	0
PRDX6_HUMAN	Peroxiredoxin-6 OS=Homo sapiens GN=PRDX6 PE=1 SV=3	VATPVDWK	0.00200000.0	0	0	0	0	0	0	2	0
CBL_HUMAN	E3 ubiquitin-protein ligase CBL OS=Homo sapiens GN=CBL PE=1 SV=2	VERPPSPFSMAPQASLPPVPPR	0.0000020000000000000000.0	0	0	0	0	0	0	2	0
FX4L1_HUMAN	Forkhead box protein D4-like 1 OS=Homo sapiens GN=FOXD4L1 PE=2 SV=1	VGAAAVSGGGRGL	0.0000002000000.0	0	0	0	0	0	0	0	2
GORS2_HUMAN	Golgi reassembly-stacking protein 2 OS=Homo sapiens GN=GORASP2 PE=1 SV=3	VGDSTPVSEKPVSAAVDANASESP	0.000200000000000000000000.0	0	0	0	0	0	0	2	0
CSKI2_HUMAN	Caskin-2 OS=Homo sapiens GN=CASKIN2 PE=1 SV=1	VGLSPDSPAGDR	0.000000200000.0	0	0	0	0	0	0	0	2
TFEB_HUMAN	Transcription factor EB OS=Homo sapiens GN=TFEB PE=1 SV=3	VHGLPTTSPSGMNMAELAQQVVK	0.00000000020000000000000.0	0	0	0	0	0	0	2	0
KLRG2_HUMAN	Killer cell lectin-like receptor subfamily G member 2 OS=Homo sapiens GN=KLRG2 PE=1 SV=2	VKPVGAAGGSSTPSPRPSTR	0.00000000000200000020.0	0	0	0	0	0	2	0	0
HS74L_HUMAN	Heat shock 70 kDa protein 4L OS=Homo sapiens GN=HSPA4L PE=1 SV=2	VKSIDLPIQSSLCR	0.00200000000000.0	0	0	0	0	2	0	0	0
ZN800_HUMAN	Zinc finger protein 800 OS=Homo sapiens GN=ZNF800 PE=1 SV=1	VKVEPADSVESSPPSITHSPQNELK	0.0000000000000000002000000.0	0	0	0	0	2	0	0	0
K1462_HUMAN	Uncharacterized protein KIAA1462 OS=Homo sapiens GN=KIAA1462 PE=1 SV=3	VLSPESLSCTEIPIPLNERHSPK	0.00000000000000000000200.0	0	0	0	0	0	0	2	0
MAP1B_HUMAN	Microtubule-associated protein 1B OS=Homo sapiens GN=MAP1B PE=1 SV=1	VLSPLR	0.002000.0	0	0	0	0	0	0	0	2
INCE_HUMAN	Inner centromere protein OS=Homo sapiens GN=INCENP PE=1 SV=3	VPSSLAYSLK	0.0000000200.0	0	0	0	0	0	0	2	0
SG269_HUMAN	Tyrosine-protein kinase SgK269 OS=Homo sapiens GN=SGK269 PE=1 SV=4	VQKDPSIKPVTPSPSK	0.0000000000002000.0	0	0	0	0	2	0	0	0
RNF34_HUMAN	E3 ubiquitin-protein ligase RNF34 OS=Homo sapiens GN=RNF34 PE=1 SV=1	VRASLSDLSSLDDVEGMSVR	0.00000200000000000000.0	0	0	0	0	0	0	2	0
IKKB_HUMAN	Inhibitor of nuclear factor kappa-B kinase subunit beta OS=Homo sapiens GN=IKBKB PE=1 SV=1	VRGPVSGSPDSMNASR	0.0000000200000000.0	0	0	0	0	2	0	0	0
TLE3_HUMAN	Transducin-like enhancer protein 3 OS=Homo sapiens GN=TLE3 PE=1 SV=2	VSPAHSPPENGLDK	0.02000000000000.0	0	0	0	0	0	0	2	0
WDFY3_HUMAN	WD repeat and FYVE domain-containing protein 3 OS=Homo sapiens GN=WDFY3 PE=1 SV=2	VSSGFGLSK	0.002000000.0	0	0	0	0	2	0	0	0
MRGBP_HUMAN	MRG-binding protein OS=Homo sapiens GN=MRGBP PE=1 SV=1	VTDKVLTANSNPSSPSAAK	0.0000000000000002000.0	0	0	0	0	0	2	0	0
H2A1B_HUMAN	Histone H2A type 1-B/E OS=Homo sapiens GN=HIST1H2AB PE=1 SV=2	VTIAQGGVLPNIQAVLLPK	0.0200000000000000000.0	0	0	0	0	0	0	2	0
LIPA1_HUMAN	Liprin-alpha-1 OS=Homo sapiens GN=PPFIA1 PE=1 SV=1	VTSSMSSPSMQPK	0.0000000020000.0	0	0	0	0	0	2	0	0
TOP2B_HUMAN	DNA topoisomerase 2-beta OS=Homo sapiens GN=TOP2B PE=1 SV=3	VVEAVNSDSDSEFGIPK	0.00000000002000000.0	0	0	0	0	0	2	0	0
IF2A_HUMAN	Eukaryotic translation initiation factor 2 subunit 1 OS=Homo sapiens GN=EIF2S1 PE=1 SV=3	VVTDTDETELAR	0.002000000000.0	0	0	0	0	0	0	2	0
PCY1A_HUMAN	Choline-phosphate cytidylyltransferase A OS=Homo sapiens GN=PCYT1A PE=1 SV=2	WPFSGKTSPPCSPANLSR	0.000000200002000000.0	0	0	0	0	2	0	0	0
EF1B_HUMAN	Elongation factor 1-beta OS=Homo sapiens GN=EEF1B2 PE=1 SV=3	YGPADVEDTTGSGATDSKDDDDIDLFGSDDEEESEEAKR	0.000000000000000000000000000000000200000.0	0	0	0	0	0	0	0	2
PP1RA_HUMAN	Serine/threonine-protein phosphatase 1 regulatory subunit 10 OS=Homo sapiens GN=PPP1R10 PE=1 SV=1	YKPLNTTPNATK	0.000000200000.0	0	0	0	0	0	0	2	0
US6NL_HUMAN	USP6 N-terminal-like protein OS=Homo sapiens GN=USP6NL PE=1 SV=3	YSAFQLAPFQDHGLPAVSVDSPVR	0.000000000000000000002000.0	0	0	0	0	0	0	2	0
RBM14_HUMAN	RNA-binding protein 14 OS=Homo sapiens GN=RBM14 PE=1 SV=2	YSGSYNDYLR	0.0200000000.0	0	0	0	0	0	0	2	0
RBM20_HUMAN	Probable RNA-binding protein 20 OS=Homo sapiens GN=RBM20 PE=1 SV=2	SGSPNLPHSVSSYK	0.00200000000000.0	0	3	3	3	3	1	1	1
LRWD1_HUMAN	Leucine-rich repeat and WD repeat-containing protein 1 OS=Homo sapiens GN=LRWD1 PE=1 SV=2	ANSPEKPPEAGAAHKPR	0.00200000000000000.0	0	4	7	3	2	2	8	4
LRRF1_HUMAN	Leucine-rich repeat flightless-interacting protein 1 OS=Homo sapiens GN=LRRFIP1 PE=1 SV=2	IDGATQSSPAEPK	0.0000000200000.0	0	5	5	6	2	3	6	7
FLCN_HUMAN	Folliculin OS=Homo sapiens GN=FLCN PE=1 SV=1	AHSPAEGASVESSSPGPK	0.002000000000000000.0	0	1	7	4	1	2	5	9
PP14A_HUMAN	Protein phosphatase 1 regulatory subunit 14A OS=Homo sapiens GN=PPP1R14A PE=1 SV=1	GPGGSPGGLQKR	0.000020000000.0	0	1	4	3	3	0	0	1
NACA_HUMAN	Nascent polypeptide-associated complex subunit alpha OS=Homo sapiens GN=NACA PE=1 SV=1	VQGEAVSNIQENTQTPTVQEESEEEEVDETGVEVK	0.00000000000000000000020000000000000.0	0	1	9	15	0	4	11	11
ATX2L_HUMAN	Ataxin-2-like protein OS=Homo sapiens GN=ATXN2L PE=1 SV=2	RPPGGTSPPNGGLPGPLATSAAPPGPPAAASPCLGPVAAAGSGLR	0.000000200000000000000000000000000000000000000.0	7	0	3	1	2	0	8	3
AKTS1_HUMAN	Proline-rich AKT1 substrate 1 OS=Homo sapiens GN=AKT1S1 PE=1 SV=1	AATAARPPAPPPAPQPPSPTPSPPRPTLAR	0.000000000000000002000200000000.0	2	6	7	6	5	8	9	11
PRPF3_HUMAN	U4/U6 small nuclear ribonucleoprotein Prp3 OS=Homo sapiens GN=PRPF3 PE=1 SV=2	QLSFISPPTPQPK	0.0000000020000.0	4	1	5	2	1	3	6	5
UBA1_HUMAN	Ubiquitin-like modifier-activating enzyme 1 OS=Homo sapiens GN=UBA1 PE=1 SV=3	ATLPSPDKLPGFK	0.0000200000000.0	1	6	9	4	4	3	6	7
NU153_HUMAN	Nuclear pore complex protein Nup153 OS=Homo sapiens GN=NUP153 PE=1 SV=2	RIPSIVSSPLNSPLDR	0.0000000200020000.0	0	2	1	3	0	0	5	2
AMOT_HUMAN	Angiomotin OS=Homo sapiens GN=AMOT PE=1 SV=1	NSQPHSPTSSLTSGGSLPLLQSPPSTRLSPAR	0.02000000000000000000000000002000.0	3	1	4	1	2	0	7	4
PCIF1_HUMAN	Phosphorylated CTD-interacting factor 1 OS=Homo sapiens GN=PCIF1 PE=1 SV=1	IEIPVTPTGQSVPSSPSIPGTPTLK	0.0000000000000020000000000.0	1	0	5	4	4	0	7	2
ZMYM2_HUMAN	Zinc finger MYM-type protein 2 OS=Homo sapiens GN=ZMYM2 PE=1 SV=1	QPGVDSLSPVASLPK	0.000000020000000.0	1	2	5	1	1	1	7	4
T2FA_HUMAN	General transcription factor IIF subunit 1 OS=Homo sapiens GN=GTF2F1 PE=1 SV=2	GNSRPGTPSAEGGSTSSTLR	0.00200020000000000000.0	5	0	2	1	2	1	5	2
LAP2B_HUMAN	Lamina-associated polypeptide 2, isoforms beta/gamma OS=Homo sapiens GN=TMPO PE=1 SV=2	EMFPYEASTPTGISASCR	0.000000002000000000.0	0	0	8	0	2	0	7	0
RBL1_HUMAN	Retinoblastoma-like protein 1 OS=Homo sapiens GN=RBL1 PE=1 SV=3	SPVSLTAHSLIGASPK	0.0000000000000200.0	0	2	5	4	2	3	3	3
OCAD1_HUMAN	OCIA domain-containing protein 1 OS=Homo sapiens GN=OCIAD1 PE=1 SV=1	KLENSPLGEALR	0.000020000000.0	0	2	6	4	2	3	5	2
CC017_HUMAN	Uncharacterized protein C3orf17 OS=Homo sapiens GN=C3orf17 PE=1 SV=3	LFLINEQSPR	0.0000000200.0	1	2	3	3	3	3	4	3
CENPF_HUMAN	Centromere protein F OS=Homo sapiens GN=CENPF PE=1 SV=2	GSPLLGPVVPGPSPIPSVTEK	0.020000000000000000000.0	0	0	3	2	1	1	4	3
APC1_HUMAN	Anaphase-promoting complex subunit 1 OS=Homo sapiens GN=ANAPC1 PE=1 SV=1	LLGSLDEVVLLSPVPELR	0.000200000000000000.0	0	0	0	6	0	0	2	5
JIP4_HUMAN	C-Jun-amino-terminal kinase-interacting protein 4 OS=Homo sapiens GN=SPAG9 PE=1 SV=4	LHQLSGSDQLESTAHSR	0.00002000000000000.0	3	0	1	0	4	0	0	2
PHAR4_HUMAN	Phosphatase and actin regulator 4 OS=Homo sapiens GN=PHACTR4 PE=1 SV=1	TVNLSVTPSPAPR	0.0000002000000.0	0	0	3	2	1	2	1	1
RSF1_HUMAN	Remodeling and spacing factor 1 OS=Homo sapiens GN=RSF1 PE=1 SV=2	VGSPLDYSLVDLPSTNGQSPGK	0.0020000000000000002000.0	0	1	7	9	0	3	12	10
I2BP2_HUMAN	Interferon regulatory factor 2-binding protein 2 OS=Homo sapiens GN=IRF2BP2 PE=1 SV=2	KPSPEPEGEVGPPK	0.00200000000000.0	0	1	21	22	2	1	21	18
INAR1_HUMAN	Interferon alpha/beta receptor 1 OS=Homo sapiens GN=IFNAR1 PE=1 SV=3	NLLLSTSEEQIEK	0.0000002000000.0	5	0	1	1	4	1	2	2
WAPL_HUMAN	Wings apart-like protein homolog OS=Homo sapiens GN=WAPAL PE=1 SV=1	VEEESTGDPFGFDSDDESLPVSSK	0.000000000000020000000000.0	0	0	1	5	0	1	3	4
4ET_HUMAN	Eukaryotic translation initiation factor 4E transporter OS=Homo sapiens GN=EIF4ENIF1 PE=1 SV=2	IPSPIGFTPGPQQLLGDPFQGMR	0.00200000000000000000010.0	7	5	8	4	5	6	9	15
LAR4B_HUMAN	La-related protein 4B OS=Homo sapiens GN=LARP4B PE=1 SV=3	FTSSQTQSPTPPKPPSPSFELGLSSFPPLPGAAGNLK	0.0000000002000002000000000000000000000.0	3	4	2	10	1	7	8	7
MYH10_HUMAN	Myosin-10 OS=Homo sapiens GN=MYH10 PE=1 SV=3	QLHLEGASLELSDDDTESK	0.0000000000020000000.0	0	3	5	4	2	1	6	5
UBXN1_HUMAN	UBX domain-containing protein 1 OS=Homo sapiens GN=UBXN1 PE=1 SV=2	YGGSVGSQPPPVAPEPGPVPSSPSQEPPTKR	0.0000000000000000000002000000000.0	2	2	12	6	5	5	9	6
CAMP2_HUMAN	Calmodulin-regulated spectrin-associated protein 2 OS=Homo sapiens GN=CAMSAP1L1 PE=1 SV=2	SISNEGLTLNNSHVSK	0.0020000000000000.0	2	4	4	4	8	1	4	6
ZN687_HUMAN	Zinc finger protein 687 OS=Homo sapiens GN=ZNF687 PE=1 SV=1	KAVVLPGGTATSPK	0.00000000000200.0	0	4	6	3	2	1	5	5
NCOA2_HUMAN	Nuclear receptor coactivator 2 OS=Homo sapiens GN=NCOA2 PE=1 SV=2	LLQDSSSPVDLAK	0.0000002000000.0	1	2	4	4	4	1	6	3
BCL9_HUMAN	B-cell CLL/lymphoma 9 protein OS=Homo sapiens GN=BCL9 PE=1 SV=4	IPVEGPLSPSR	0.00000000020.0	0	1	4	2	1	2	3	4
NCOR2_HUMAN	Nuclear receptor corepressor 2 OS=Homo sapiens GN=NCOR2 PE=1 SV=2	ANASPQKPLDLK	0.000200000000.0	0	0	4	3	2	0	3	3
LAP2A_HUMAN	Lamina-associated polypeptide 2, isoform alpha OS=Homo sapiens GN=TMPO PE=1 SV=2	GPPDFSSDEEREPTPVLGSGAAAAGR	0.00000200000002000000000000.0	0	0	4	2	0	2	5	1
MCM2_HUMAN	DNA replication licensing factor MCM2 OS=Homo sapiens GN=MCM2 PE=1 SV=4	RTDALTSSPGR	0.00000002000.0	2	2	0	2	3	0	2	2
SAFB1_HUMAN	Scaffold attachment factor B1 OS=Homo sapiens GN=SAFB PE=1 SV=4	SEPVKEESSELEQPFAQDTSSVGPDR	0.00000000000000000000200000.0	2	0	2	2	1	2	4	0
TRI25_HUMAN	E3 ubiquitin/ISG15 ligase TRIM25 OS=Homo sapiens GN=TRIM25 PE=1 SV=1	ASAPSPNAQVACDHCLK	0.00002000000000000.0	1	0	4	0	4	0	3	0
AMOT_HUMAN	Angiomotin OS=Homo sapiens GN=AMOT PE=1 SV=1	DTTVISHSPNTSYDTALEAR	0.00000200000000000000.0	2	1	1	1	0	1	5	0
SI1L1_HUMAN	Signal-induced proliferation-associated 1-like protein 1 OS=Homo sapiens GN=SIPA1L1 PE=1 SV=4	FLMPEAYPSSPR	0.001000002000.0	2	0	1	2	0	1	4	1
RBP2_HUMAN	E3 SUMO-protein ligase RanBP2 OS=Homo sapiens GN=RANBP2 PE=1 SV=2	SALSPSKSPAK	0.00020000000.0	0	2	2	1	2	1	0	2
KCD12_HUMAN	BTB/POZ domain-containing protein KCTD12 OS=Homo sapiens GN=KCTD12 PE=1 SV=1	SPSGGAAGPLLTPSQSLDGSR	0.000000000000020000000.0	2	0	1	2	0	2	2	1
UBR4_HUMAN	E3 ubiquitin-protein ligase UBR4 OS=Homo sapiens GN=UBR4 PE=1 SV=1	TLSDVEDQKELASPVSPELR	0.00000000000000020000.0	2	2	1	0	0	1	2	2
DOCK7_HUMAN	Dedicator of cytokinesis protein 7 OS=Homo sapiens GN=DOCK7 PE=1 SV=4	LPNTYPNSSSPGPGGLGGSVHYATMAR	0.000000002000000000000000100.0	1	1	0	2	4	0	1	0
LIPB2_HUMAN	Liprin-beta-2 OS=Homo sapiens GN=PPFIBP2 PE=2 SV=2	LSCSLEDLR	0.000200000.0	0	0	4	0	0	0	3	2
TRIPC_HUMAN	Probable E3 ubiquitin-protein ligase TRIP12 OS=Homo sapiens GN=TRIP12 PE=1 SV=1	RSESPPAELPSLR	0.0002000000000.0	0	0	2	2	2	0	3	0
SHOT1_HUMAN	Shootin-1 OS=Homo sapiens GN=KIAA1598 PE=1 SV=4	TLEAEFNSPSPPTPEPGEGPR	0.000000000000200000000.0	1	1	2	0	0	4	0	1
SAFB1_HUMAN	Scaffold attachment factor B1 OS=Homo sapiens GN=SAFB PE=1 SV=4	ADSLLAVVKR	0.0020000000.0	0	1	0	2	2	0	1	0
GEPH_HUMAN	Gephyrin OS=Homo sapiens GN=GPHN PE=1 SV=1	DTASLSTTPSESPR	0.00000000020000.0	0	0	2	1	1	2	0	0
ZN217_HUMAN	Zinc finger protein 217 OS=Homo sapiens GN=ZNF217 PE=1 SV=1	GKQSPPGPGKAPLTSGIDSSTLAPSNLK	0.0002000000000000000000000000.0	0	0	2	1	2	1	0	0
NBN_HUMAN	Nibrin OS=Homo sapiens GN=NBN PE=1 SV=1	IPNYQLSPTKLPSINK	0.0000002000000000.0	4	3	9	9	10	6	10	10
CNOT4_HUMAN	CCR4-NOT transcription complex subunit 4 OS=Homo sapiens GN=CNOT4 PE=1 SV=3	SPFEGAVTESQSLFSDNFR	0.2000000000000000000.0	0	0	2	7	0	2	2	5
CSTF3_HUMAN	Cleavage stimulation factor subunit 3 OS=Homo sapiens GN=CSTF3 PE=1 SV=1	RPNEDSDEDEEKGAVVPPVHDIYR	0.000002000000000000000000.0	5	4	3	0	6	2	3	2
MEPCE_HUMAN	7SK snRNA methylphosphate capping enzyme OS=Homo sapiens GN=MEPCE PE=1 SV=1	DITDPLSLNTCTDEGHVVLASPLK	0.000000000000000000002000.0	1	3	12	5	5	0	11	3
FA21A_HUMAN	WASH complex subunit FAM21A OS=Homo sapiens GN=FAM21A PE=1 SV=3	AVASPEATVSQTDENK	0.0002000000000000.0	2	1	6	6	3	2	12	7
AZI1_HUMAN	5-azacytidine-induced protein 1 OS=Homo sapiens GN=AZI1 PE=1 SV=2	SNSTTQVSQPR	0.00200000000.0	3	4	2	6	3	4	7	7
NUCKS_HUMAN	Nuclear ubiquitous casein and cyclin-dependent kinases substrate OS=Homo sapiens GN=NUCKS1 PE=1 SV=1	LKATVTPSPVKGK	0.0000020200000.0	3	3	3	1	9	3	2	2
PML_HUMAN	Probable transcription factor PML OS=Homo sapiens GN=PML PE=1 SV=3	AVSPPHLDGPPSPR	0.00000000000200.0	0	3	6	3	2	2	4	4
SGPP1_HUMAN	Sphingosine-1-phosphate phosphatase 1 OS=Homo sapiens GN=SGPP1 PE=1 SV=2	NGLAAELGPASPR	0.0000000000200.0	2	0	4	3	2	2	4	2
PRPK_HUMAN	TP53-regulating kinase OS=Homo sapiens GN=TP53RK PE=1 SV=2	ATTPADGEEPAPEAEALAAAR	0.002000000000000000000.0	1	1	3	3	3	2	3	2
KI67_HUMAN	Antigen KI-67 OS=Homo sapiens GN=MKI67 PE=1 SV=2	LDLLGNLPGSKR	0.000000000200.0	0	3	4	2	2	0	4	3
K1671_HUMAN	Uncharacterized protein KIAA1671 OS=Homo sapiens GN=KIAA1671 PE=1 SV=2	SPTVEPSTLPR	0.20000000000.0	0	1	3	2	1	2	5	2
OSBL3_HUMAN	Oxysterol-binding protein-related protein 3 OS=Homo sapiens GN=OSBPL3 PE=1 SV=1	IHAESLLLDSPAVAK	0.000000000200000.0	0	1	3	3	2	1	2	3
TOP2B_HUMAN	DNA topoisomerase 2-beta OS=Homo sapiens GN=TOP2B PE=1 SV=3	VKASPITNDGEDEFVPSDGLDKDEYTFSPGK	0.0002000000000000000000000000000.0	0	0	4	3	0	2	4	2
MAP1B_HUMAN	Microtubule-associated protein 1B OS=Homo sapiens GN=MAP1B PE=1 SV=1	ADSRESLKPAAKPLPSK	0.00200000000000000.0	6	0	1	0	4	2	1	0
GTSE1_HUMAN	G2 and S phase-expressed protein 1 OS=Homo sapiens GN=GTSE1 PE=1 SV=2	ETYYLSDSPLLGPPVGEPR	0.0000000200000000000.0	0	1	3	1	0	3	5	1
ZN652_HUMAN	Zinc finger protein 652 OS=Homo sapiens GN=ZNF652 PE=1 SV=3	AASVAAATTSPTPR	0.00200000000000.0	1	0	2	3	1	2	2	2
RBP2_HUMAN	E3 SUMO-protein ligase RanBP2 OS=Homo sapiens GN=RANBP2 PE=1 SV=2	SGSSFVHQASFK	0.000000000200.0	0	1	3	2	2	1	2	2
F122A_HUMAN	Protein FAM122A OS=Homo sapiens GN=FAM122A PE=1 SV=1	SNSAPLIHGLSDTSPVFQAEAPSAR	0.2000000000000000000000000.0	0	1	2	3	2	1	2	2
WDR44_HUMAN	WD repeat-containing protein 44 OS=Homo sapiens GN=WDR44 PE=1 SV=1	YNTEGRVSPSPSQESLSSSK	0.00000002000000000000.0	0	1	3	2	2	1	2	2
MS18B_HUMAN	Protein Mis18-beta OS=Homo sapiens GN=OIP5 PE=1 SV=2	GSSPLGPAGLGAEEPAAGPQLPSWLQPER	0.00200000000000000000000000000.0	0	0	1	3	0	0	3	5
N4BP1_HUMAN	NEDD4-binding protein 1 OS=Homo sapiens GN=N4BP1 PE=1 SV=4	GVYSSTNELTTDSTPK	0.0000000000000200.0	0	1	3	1	1	2	2	2
ZFY26_HUMAN	Zinc finger FYVE domain-containing protein 26 OS=Homo sapiens GN=ZFYVE26 PE=1 SV=2	SPSAEFSPAAPPGISSIHSPSLR	0.00200000000000000000000.0	1	0	1	3	2	0	3	2
PARN_HUMAN	Poly(A)-specific ribonuclease PARN OS=Homo sapiens GN=PARN PE=1 SV=1	ELSPAGSISK	0.0020000000.0	1	1	0	3	1	1	2	2
ZO1_HUMAN	Tight junction protein ZO-1 OS=Homo sapiens GN=TJP1 PE=1 SV=3	SREDLSAQPVQTK	0.2000000000000.0	0	0	3	2	2	0	2	2
CE350_HUMAN	Centrosome-associated protein 350 OS=Homo sapiens GN=CEP350 PE=1 SV=1	AVTPPVKDDNEDVFSAR	0.00200000000000000.0	0	0	3	1	0	2	2	1
K0528_HUMAN	Uncharacterized protein KIAA0528 OS=Homo sapiens GN=KIAA0528 PE=1 SV=1	LSSPAAFLPACNSPSK	0.0000000000002000.0	0	0	3	1	2	0	2	1
VP26A_HUMAN	Vacuolar protein sorting-associated protein 26A OS=Homo sapiens GN=VPS26A PE=1 SV=2	FESPESQASAEQPEM	0.002000000000001.0	0	0	0	3	2	0	0	2
KTN1_HUMAN	Kinectin OS=Homo sapiens GN=KTN1 PE=1 SV=1	KVEPVPVTKQPTPPSEAAASK	0.000000000002000000000.0	0	3	3	1	1	3	2	3
MAST4_HUMAN	Microtubule-associated serine/threonine-protein kinase 4 OS=Homo sapiens GN=MAST4 PE=1 SV=3	SQALGQSAPSLTASLK	0.0000002000000000.0	3	1	2	1	2	2	2	3
BAT3_HUMAN	Large proline-rich protein BAT3 OS=Homo sapiens GN=BAT3 PE=1 SV=2	AAGARPLTSPESLSR	0.000000002000000.0	0	1	3	3	2	1	4	1
NIPA_HUMAN	Nuclear-interacting partner of ALK OS=Homo sapiens GN=ZC3HC1 PE=1 SV=1	SQDATFSPGSEQAEKSPGPIVSR	0.00000000000000020000000.0	3	2	1	0	2	2	3	1
WIPF3_HUMAN	WAS/WASL-interacting protein family member 3 OS=Homo sapiens GN=WIPF3 PE=2 SV=3	TISGPLIPPASPR	0.0000000000200.0	3	1	1	1	2	3	1	2
RGAP1_HUMAN	Rac GTPase-activating protein 1 OS=Homo sapiens GN=RACGAP1 PE=1 SV=1	DRCPLPCIPTLIGTPVK	0.00000000000002000.0	0	0	3	0	0	0	8	1
RPR1B_HUMAN	Regulation of nuclear pre-mRNA domain-containing protein 1B OS=Homo sapiens GN=RPRD1B PE=1 SV=1	LSMEDSKSPPPK	0.000000020000.0	0	0	3	0	1	0	8	0
CCM2_HUMAN	Malcavernin OS=Homo sapiens GN=CCM2 PE=1 SV=1	GIITDSFGR	0.000002000.0	1	1	3	0	1	1	2	2
ABL1_HUMAN	Tyrosine-protein kinase ABL1 OS=Homo sapiens GN=ABL1 PE=1 SV=4	GSALGTPAAAEPVTPTSK	0.000000000000020000.0	0	0	3	1	0	1	2	3
BRAF_HUMAN	Serine/threonine-protein kinase B-raf OS=Homo sapiens GN=BRAF PE=1 SV=4	DQGFRGDGGSTTGLSATPPASLPGSLTNVK	0.000000000000000020000000000000.0	3	0	0	0	2	0	2	0
UBE2O_HUMAN	Ubiquitin-conjugating enzyme E2 O OS=Homo sapiens GN=UBE2O PE=1 SV=3	NMTVEQLLTGSPTSPTVEPEKPTR	0.000000000020000000000000.0	3	0	0	0	2	0	2	0
F122B_HUMAN	Protein FAM122B OS=Homo sapiens GN=FAM122B PE=1 SV=2	RIDFTPVSPAPSPTR	0.000000000002000.0	0	0	3	0	0	0	2	2
MINT_HUMAN	Msx2-interacting protein OS=Homo sapiens GN=SPEN PE=1 SV=1	VHSIIESDPVTPPSDPSIPIPTLPSVTAAK	0.000000000020000000000000000000.0	0	0	3	0	0	0	2	2
RFIP1_HUMAN	Rab11 family-interacting protein 1 OS=Homo sapiens GN=RAB11FIP1 PE=1 SV=2	HLFSSTENLAAGSWKEPAEGGGLSSDR	0.000020000000000000000000000.0	5	1	3	1	4	0	7	3
AMOT_HUMAN	Angiomotin OS=Homo sapiens GN=AMOT PE=1 SV=1	NSQPHSPTSSLTSGGSLPLLQSPPSTR	0.000000000200000000000000000.0	5	0	3	2	9	1	1	5
KTN1_HUMAN	Kinectin OS=Homo sapiens GN=KTN1 PE=1 SV=1	EIQNGNLHESDSESVPR	0.00000000020000000.0	3	3	12	7	7	6	12	9
PCBP2_HUMAN	Poly(rC)-binding protein 2 OS=Homo sapiens GN=PCBP2 PE=1 SV=1	GVTIPYRPKPSSSPVIFAGGQDR	0.00000000000020000000000.0	1	5	5	5	4	6	3	4
UNG_HUMAN	Uracil-DNA glycosylase OS=Homo sapiens GN=UNG PE=1 SV=2	TLYSFFSPSPAR	0.000000200000.0	1	1	5	2	4	1	3	2
SET1A_HUMAN	Histone-lysine N-methyltransferase SETD1A OS=Homo sapiens GN=SETD1A PE=1 SV=3	SGSPAPETTNESVPFAQHSSLDSR	0.002000000000000000000000.0	5	1	1	1	3	3	2	1
SYEP_HUMAN	Bifunctional aminoacyl-tRNA synthetase OS=Homo sapiens GN=EPRS PE=1 SV=5	EYIPGQPPLSQSSDSSPTR	0.0000000000000020000.0	3	1	2	1	1	2	0	4
PERQ2_HUMAN	PERQ amino acid-rich with GYF domain-containing protein 2 OS=Homo sapiens GN=GIGYF2 PE=1 SV=1	ALSSGGSITSPPLSPALPK	0.0000000002000200000.0	2	3	4	2	4	4	5	4
PCBP1_HUMAN	Poly(rC)-binding protein 1 OS=Homo sapiens GN=PCBP1 PE=1 SV=2	VMTIPYQPMPASSPVICAGGQDR	0.01000000100020000000000.0	7	1	7	5	9	3	6	7
SRRM1_HUMAN	Serine/arginine repetitive matrix protein 1 OS=Homo sapiens GN=SRRM1 PE=1 SV=2	RYSPSPPPK	0.002020000.0	1	1	15	7	4	0	13	8
CDK12_HUMAN	Cell division protein kinase 12 OS=Homo sapiens GN=CDK12 PE=1 SV=1	HLLTDLPLPPELPGGDLSPPDSPEPK	0.00000000000000000200000000.0	0	1	9	6	0	2	15	11
SRRM2_HUMAN	Serine/arginine repetitive matrix protein 2 OS=Homo sapiens GN=SRRM2 PE=1 SV=2	AGMSSNQSISSPVLDAVPRTPSR	0.00100000002000000002000.0	6	1	3	6	6	3	6	3
SNX17_HUMAN	Sorting nexin-17 OS=Homo sapiens GN=SNX17 PE=1 SV=1	VTSSVPLPSGSTSSPGR	0.00000000000002000.0	3	2	4	3	9	1	8	3
ADAS_HUMAN	Alkyldihydroxyacetonephosphate synthase, peroxisomal OS=Homo sapiens GN=AGPS PE=1 SV=1	AASAATAAPTATPAAQESGTIPK	0.00200000000000000000000.0	3	4	4	1	3	4	6	3
OTUD4_HUMAN	OTU domain-containing protein 4 OS=Homo sapiens GN=OTUD4 PE=1 SV=2	ESNYFGLSPEER	0.000000020000.0	2	0	4	3	2	1	6	6
MEPCE_HUMAN	7SK snRNA methylphosphate capping enzyme OS=Homo sapiens GN=MEPCE PE=1 SV=1	TLNAETPKSSPLPAK	0.000000000200000.0	2	1	3	4	4	2	6	2
RCC1_HUMAN	Regulator of chromosome condensation OS=Homo sapiens GN=RCC1 PE=1 SV=1	SPPADAIPK	0.200000000.0	0	0	7	2	0	0	7	7
RBP10_HUMAN	Ran-binding protein 10 OS=Homo sapiens GN=RANBP10 PE=1 SV=1	SQDSYPGSPSLSPR	0.00000002000200.0	3	2	2	2	3	3	4	4
PDIP3_HUMAN	Polymerase delta-interacting protein 3 OS=Homo sapiens GN=POLDIP3 PE=1 SV=2	SSPAAFINPPIGTVTPALK	0.0200000000000000000.0	2	1	2	4	4	1	5	4
NUP88_HUMAN	Nuclear pore complex protein Nup88 OS=Homo sapiens GN=NUP88 PE=1 SV=2	FFTSSTSLTLK	0.00002000000.0	3	0	4	4	3	2	3	3
DREB_HUMAN	Drebrin OS=Homo sapiens GN=DBN1 PE=1 SV=4	MAPTPIPTRSPSDSSTASTPVAEQIER	0.100000020000000000000000000.0	1	2	4	2	2	2	4	5
PININ_HUMAN	Pinin OS=Homo sapiens GN=PNN PE=1 SV=4	GFSDSGGGPPAK	0.002000000000.0	3	0	3	2	3	0	3	7
AT2B1_HUMAN	Plasma membrane calcium-transporting ATPase 1 OS=Homo sapiens GN=ATP2B1 PE=1 SV=3	IEDSEPHIPLIDDTDAEDDAPTK	0.00020000000000000000000.0	0	0	3	4	0	1	6	6
NCOAT_HUMAN	Bifunctional protein NCOAT OS=Homo sapiens GN=MGEA5 PE=1 SV=2	LENEGSDEDIETDVLYSPQMALK	0.00000200000000000001000.0	0	0	4	6	0	2	2	6
P66B_HUMAN	Transcriptional repressor p66-beta OS=Homo sapiens GN=GATAD2B PE=1 SV=1	LTPSPDIIVLSDNEASSPR	0.0002000000000000000.0	0	4	5	1	2	2	5	1
TTC33_HUMAN	Tetratricopeptide repeat protein 33 OS=Homo sapiens GN=TTC33 PE=1 SV=2	SEAPAEVTHFSPK	0.0000000000200.0	0	3	3	4	2	3	3	2
COF1_HUMAN	Cofilin-1 OS=Homo sapiens GN=CFL1 PE=1 SV=3	ASGVAVSDGVIK	0.020000000000.0	1	2	2	3	3	2	3	3
UBP1_HUMAN	Ubiquitin carboxyl-terminal hydrolase 1 OS=Homo sapiens GN=USP1 PE=1 SV=1	ATSDTLESPPKIIPK	0.000000020000000.0	3	1	2	2	3	3	3	2
MED24_HUMAN	Mediator of RNA polymerase II transcription subunit 24 OS=Homo sapiens GN=MED24 PE=1 SV=1	LLSSNEDDANILSSPTDR	0.000000000000020000.0	2	1	3	2	3	3	3	2
RPB1_HUMAN	DNA-directed RNA polymerase II subunit RPB1 OS=Homo sapiens GN=POLR2A PE=1 SV=2	YSPTSPTYSPTSPVYTPTSPK	0.000020000000000000000.0	1	2	2	3	3	2	3	3
F16A2_HUMAN	FTS and Hook-interacting protein OS=Homo sapiens GN=FAM160A2 PE=1 SV=3	DGAGLGLSGGSPGASTPVLLTR	0.0000000000200000000000.0	2	2	2	1	4	2	3	2
RREB1_HUMAN	Ras-responsive element-binding protein 1 OS=Homo sapiens GN=RREB1 PE=1 SV=3	QVAGDAPVEQATAETASPVHR	0.000000000000000020000.0	2	1	2	2	2	2	3	4
AMERL_HUMAN	AMMECR1-like protein OS=Homo sapiens GN=AMMECR1L PE=1 SV=1	ENVSDLTLGPGNSPITR	0.00000000000020000.0	1	1	2	3	2	2	3	3
NEK9_HUMAN	Serine/threonine-protein kinase Nek9 OS=Homo sapiens GN=NEK9 PE=1 SV=2	SSTVTEAPIAVVTSR	0.020000000000000.0	1	1	2	3	2	2	3	3
HDAC4_HUMAN	Histone deacetylase 4 OS=Homo sapiens GN=HDAC4 PE=1 SV=3	AQSSPASATFPVSVQEPPTKPR	0.0020000000000000000000.0	4	1	0	1	6	2	1	1
TNIK_HUMAN	TRAF2 and NCK-interacting protein kinase OS=Homo sapiens GN=TNIK PE=1 SV=1	LGSQPIRASNPDLR	0.00000000200000.0	0	2	4	2	2	2	2	2
FARP2_HUMAN	FERM, RhoGEF and pleckstrin domain-containing protein 2 OS=Homo sapiens GN=FARP2 PE=1 SV=3	DSSSSLTDPQVSYVKSPAAER	0.000000000000000200000.0	2	1	1	2	2	1	3	3
HIC2_HUMAN	Hypermethylated in cancer 2 protein OS=Homo sapiens GN=HIC2 PE=1 SV=2	GSDDELFLGGSNQDSVQGLGR	0.020000000000000000000.0	0	0	3	2	0	1	6	3
DOT1L_HUMAN	Histone-lysine N-methyltransferase, H3 lysine-79 specific OS=Homo sapiens GN=DOT1L PE=1 SV=2	LSGLAAPDYTRLSPAK	0.0000000000002000.0	1	2	2	1	1	1	4	3
UBP2L_HUMAN	Ubiquitin-associated protein 2-like OS=Homo sapiens GN=UBAP2L PE=1 SV=2	NPSDSAVHSPFTK	0.0000000020000.0	0	2	3	2	2	1	3	2
SCML2_HUMAN	Sex comb on midleg-like protein 2 OS=Homo sapiens GN=SCML2 PE=1 SV=1	RSPQQTVPYVVPLSPK	0.0200000000000200.0	3	2	0	2	3	1	2	2
LMNB1_HUMAN	Lamin-B1 OS=Homo sapiens GN=LMNB1 PE=1 SV=2	AGGPTTPLSPTR	0.000000002000.0	1	2	2	1	2	1	2	3
SI1L3_HUMAN	Signal-induced proliferation-associated 1-like protein 3 OS=Homo sapiens GN=SIPA1L3 PE=1 SV=3	EVSPAPAVAGQSK	0.0020000000000.0	1	0	2	2	1	1	5	2
CI005_HUMAN	Transmembrane protein C9orf5 OS=Homo sapiens GN=C9orf5 PE=1 SV=2	GESAPTLSTSPSPSSPSPTSPSPTLGR	0.000000000000000000000200000.0	3	1	1	1	3	0	3	2
NOP58_HUMAN	Nucleolar protein 58 OS=Homo sapiens GN=NOP58 PE=1 SV=1	HIKEEPLSEEEPCTSTAIASPEK	0.00000002000000000000000.0	3	1	1	1	3	0	3	2
UBP24_HUMAN	Ubiquitin carboxyl-terminal hydrolase 24 OS=Homo sapiens GN=USP24 PE=1 SV=3	IILNSHSPAGSAAISQQDFHPK	0.0000002000000000000000.0	1	1	1	3	2	0	3	3
PARD3_HUMAN	Partitioning defective 3 homolog OS=Homo sapiens GN=PARD3 PE=1 SV=2	RSSDPALIGLSTSVSDSNFSSEEPSR	0.00200000000000000000000000.0	2	0	2	1	5	1	2	1
MK07_HUMAN	Mitogen-activated protein kinase 7 OS=Homo sapiens GN=MAPK7 PE=1 SV=2	SQVEDPLPPVFSGTPK	0.0000000000000200.0	0	0	2	3	0	1	5	3
RIOK1_HUMAN	Serine/threonine-protein kinase RIO1 OS=Homo sapiens GN=RIOK1 PE=1 SV=2	VVPGQFDDADSSDSENR	0.00000000002000000.0	1	0	2	2	1	1	5	2
SSF1_HUMAN	Suppressor of SWI4 1 homolog OS=Homo sapiens GN=PPAN PE=1 SV=1	ARVGGSDEEASGIPSR	0.0000020000000000.0	0	2	2	2	2	1	2	2
E2AK2_HUMAN	Interferon-induced, double-stranded RNA-activated protein kinase OS=Homo sapiens GN=EIF2AK2 PE=1 SV=2	AVSPLLLTTTNSSEGLSMGNYIGLINR	0.002000000000000001000000000.0	2	1	0	2	2	3	0	3
MREG_HUMAN	Melanoregulin OS=Homo sapiens GN=MREG PE=1 SV=1	ELHYLPFPSP	0.0000000020.0	0	0	4	2	2	0	4	1
CL045_HUMAN	Uncharacterized protein C12orf45 OS=Homo sapiens GN=C12orf45 PE=1 SV=1	GKIEVLDSPASK	0.000000020000.0	0	2	2	2	2	1	2	2
ZC11A_HUMAN	Zinc finger CCCH domain-containing protein 11A OS=Homo sapiens GN=ZC3H11A PE=1 SV=3	LSVQSNPSPQLR	0.000000020000.0	1	0	2	2	3	0	4	1
[truncated: 16,615 more rows]
