# Supplementary material for: The Shigella kinase effector OspG modulates host ubiquitin signaling to escape septin-cage entrapment
Source: Nat Commun. 2024 May 8;15:3890. doi: 10.1038/s41467-024-48205-4 (PMC11078946; doi:10.1038/s41467-024-48205-4)
Supplement: Supplementary file 6 — Supplementary Data 3 [file 41467_2024_48205_MOESM6_ESM.xlsx]

## Sheet: Spectral counts
Spectral counts of candidate ubiquitinated proteins detected in S. flexneri infected cells (ΔospG: ospG versus ΔospG: vector). The P value was derived by G-test (Seyfried NT, Gozal YM, Dammer EB, et al. Mol Cell Proteomics. 2010 Apr;9(4):705-18.),G values approximately fit to the χ2 distribution (1 degree of freedom), allowing the calculation of related P values. Missing values were replaced by a…
Reference	Description	Mass (Da)	Gene	Vector_Exp1	Vector_Exp2	Vector_Exp3	OspG_Exp1	OspG_Exp2	OspG_Exp3	P value
Q9C0C9	(E3-independent) E2 ubiquitin-conjugating enzyme OS=Homo sapiens OX=9606 GN=UBE2O PE=1 SV=3	142631	UBE2O	11	19	45	14	32	81	0.000233775
O14874	[3-methyl-2-oxobutanoate dehydrogenase [lipoamide]] kinase, mitochondrial OS=Homo sapiens OX=9606 GN=BCKDK PE=1 SV=2	46616	BCKDK	0.1	0.1	0.1	1	0.1	0.1	0.447005
P61604	10 kDa heat shock protein, mitochondrial OS=Homo sapiens OX=9606 GN=HSPE1 PE=1 SV=2	10925	HSPE1	1	4	1	0.1	0.1	0.1	0.0119285
Q15029	116 kDa U5 small nuclear ribonucleoprotein component OS=Homo sapiens OX=9606 GN=EFTUD2 PE=1 SV=1	110336	EFTUD2	0.1	13	6	1	24	7	0.0696157
P31946	14-3-3 protein beta/alpha OS=Homo sapiens OX=9606 GN=YWHAB PE=1 SV=3	28179	YWHAB	0.1	26	12	17	18	17	0.142293
P62258	14-3-3 protein epsilon OS=Homo sapiens OX=9606 GN=YWHAE PE=1 SV=1	29326	YWHAE	26	51	29	24	32	37	0.356594
Q04917	14-3-3 protein eta OS=Homo sapiens OX=9606 GN=YWHAH PE=1 SV=4	28372	YWHAH	14	25	11	0.1	18	15	0.0628309
P61981	14-3-3 protein gamma OS=Homo sapiens OX=9606 GN=YWHAG PE=1 SV=2	28456	YWHAG	24	34	22	23	31	25	0.93679
P31947	14-3-3 protein sigma OS=Homo sapiens OX=9606 GN=SFN PE=1 SV=1	27871	SFN	13	17	0.1	13	15	0.1	0.793177
P27348	14-3-3 protein theta OS=Homo sapiens OX=9606 GN=YWHAQ PE=1 SV=1	28032	YWHAQ	22	46	25	24	37	25	0.600785
P63104	14-3-3 protein zeta/delta OS=Homo sapiens OX=9606 GN=YWHAZ PE=1 SV=1	27899	YWHAZ	28	68	39	42	47	42	0.806255
Q9C0C2	182 kDa tankyrase-1-binding protein OS=Homo sapiens OX=9606 GN=TNKS1BP1 PE=1 SV=4	182711	TNKS1BP1	0.1	0.1	0.1	0.1	0.1	1	0.447005
P19174	1-phosphatidylinositol 4,5-bisphosphate phosphodiesterase gamma-1 OS=Homo sapiens OX=9606 GN=PLCG1 PE=1 SV=1	149749	PLCG1	0.1	1	0.1	0.1	3	1	0.195279
P09543	2~,3~-cyclic-nucleotide 3~-phosphodiesterase OS=Homo sapiens OX=9606 GN=CNP PE=1 SV=2	47948	CNP	3	8	4	1	5	0.1	0.0490361
Q6L8Q7	2~,5~-phosphodiesterase 12 OS=Homo sapiens OX=9606 GN=PDE12 PE=1 SV=2	68221	PDE12	27	34	82	30	54	78	0.276467
Q9Y6K5	2~-5~-oligoadenylate synthase 3 OS=Homo sapiens OX=9606 GN=OAS3 PE=1 SV=3	122861	OAS3	0.1	2	2	0.1	0.1	0.1	0.04802
O43598	2~-deoxynucleoside 5~-phosphate N-hydrolase 1 OS=Homo sapiens OX=9606 GN=DNPH1 PE=1 SV=1	19211	DNPH1	0.1	1	0.1	0.1	0.1	0.1	0.447005
Q99460	26S proteasome non-ATPase regulatory subunit 1 OS=Homo sapiens OX=9606 GN=PSMD1 PE=1 SV=2	106795	PSMD1	59	116	106	120	114	71	0.321408
O75832	26S proteasome non-ATPase regulatory subunit 10 OS=Homo sapiens OX=9606 GN=PSMD10 PE=1 SV=1	24697	PSMD10	5	16	14	5	11	3	0.0282513
O00231	26S proteasome non-ATPase regulatory subunit 11 OS=Homo sapiens OX=9606 GN=PSMD11 PE=1 SV=3	47719	PSMD11	142	153	130	227	146	94	0.159569
O00232	26S proteasome non-ATPase regulatory subunit 12 OS=Homo sapiens OX=9606 GN=PSMD12 PE=1 SV=3	53270	PSMD12	132	127	101	163	124	75	0.940666
Q9UNM6	26S proteasome non-ATPase regulatory subunit 13 OS=Homo sapiens OX=9606 GN=PSMD13 PE=1 SV=2	43203	PSMD13	111	133	100	131	123	76	0.589694
O00487	26S proteasome non-ATPase regulatory subunit 14 OS=Homo sapiens OX=9606 GN=PSMD14 PE=1 SV=1	34726	PSMD14	33	34	33	42	32	25	0.943487
Q13200	26S proteasome non-ATPase regulatory subunit 2 OS=Homo sapiens OX=9606 GN=PSMD2 PE=1 SV=3	100877	PSMD2	79	139	171	129	151	126	0.546541
O43242	26S proteasome non-ATPase regulatory subunit 3 OS=Homo sapiens OX=9606 GN=PSMD3 PE=1 SV=2	61054	PSMD3	85	106	97	137	105	74	0.254491
P55036	26S proteasome non-ATPase regulatory subunit 4 OS=Homo sapiens OX=9606 GN=PSMD4 PE=1 SV=1	40939	PSMD4	100	110	105	134	93	63	0.309373
Q16401	26S proteasome non-ATPase regulatory subunit 5 OS=Homo sapiens OX=9606 GN=PSMD5 PE=1 SV=3	56560	PSMD5	59	104	117	62	116	103	0.966323
Q15008	26S proteasome non-ATPase regulatory subunit 6 OS=Homo sapiens OX=9606 GN=PSMD6 PE=1 SV=1	45787	PSMD6	75	93	74	127	88	40	0.559784
P51665	26S proteasome non-ATPase regulatory subunit 7 OS=Homo sapiens OX=9606 GN=PSMD7 PE=1 SV=2	37060	PSMD7	38	48	47	45	61	39	0.471633
P48556	26S proteasome non-ATPase regulatory subunit 8 OS=Homo sapiens OX=9606 GN=PSMD8 PE=1 SV=2	39872	PSMD8	20	16	0.1	27	12	1	0.654756
O00233	26S proteasome non-ATPase regulatory subunit 9 OS=Homo sapiens OX=9606 GN=PSMD9 PE=1 SV=3	24838	PSMD9	14	28	19	10	27	6	0.0768106
P62333	26S proteasome regulatory subunit 10B OS=Homo sapiens OX=9606 GN=PSMC6 PE=1 SV=1	44430	PSMC6	172	167	153	232	180	120	0.211241
P62191	26S proteasome regulatory subunit 4 OS=Homo sapiens OX=9606 GN=PSMC1 PE=1 SV=1	49325	PSMC1	151	200	200	207	234	183	0.0331456
P17980	26S proteasome regulatory subunit 6A OS=Homo sapiens OX=9606 GN=PSMC3 PE=1 SV=3	49458	PSMC3	304	321	370	357	314	251	0.0954162
P43686	26S proteasome regulatory subunit 6B OS=Homo sapiens OX=9606 GN=PSMC4 PE=1 SV=2	47451	PSMC4	135	132	135	194	126	81	0.971849
P35998	26S proteasome regulatory subunit 7 OS=Homo sapiens OX=9606 GN=PSMC2 PE=1 SV=3	49002	PSMC2	220	264	274	325	285	260	0.00548778
P62195	26S proteasome regulatory subunit 8 OS=Homo sapiens OX=9606 GN=PSMC5 PE=1 SV=1	45768	PSMC5	272	217	194	303	197	126	0.115095
O60783	28S ribosomal protein S14, mitochondrial OS=Homo sapiens OX=9606 GN=MRPS14 PE=1 SV=1	15243	MRPS14	0.1	0.1	0.1	0.1	2	3	0.0229967
Q9Y3D3	28S ribosomal protein S16, mitochondrial OS=Homo sapiens OX=9606 GN=MRPS16 PE=1 SV=1	15563	MRPS16	0.1	1	0.1	2	0.1	0.1	0.584817
Q9Y2R5	28S ribosomal protein S17, mitochondrial OS=Homo sapiens OX=9606 GN=MRPS17 PE=1 SV=1	14607	MRPS17	2	2	2	1	2	2	0.762866
Q9Y676	28S ribosomal protein S18b, mitochondrial OS=Homo sapiens OX=9606 GN=MRPS18B PE=1 SV=1	29719	MRPS18B	1	1	1	0.1	1	3	0.679126
Q9Y399	28S ribosomal protein S2, mitochondrial OS=Homo sapiens OX=9606 GN=MRPS2 PE=1 SV=1	33513	MRPS2	0.1	0.1	0.1	0.1	0.1	2	0.201549
P82921	28S ribosomal protein S21, mitochondrial OS=Homo sapiens OX=9606 GN=MRPS21 PE=1 SV=3	10909	MRPS21	1	0.1	0.1	0.1	0.1	0.1	0.447005
P82650	28S ribosomal protein S22, mitochondrial OS=Homo sapiens OX=9606 GN=MRPS22 PE=1 SV=1	41425	MRPS22	3	2	2	7	3	6	0.0571707
Q9Y3D9	28S ribosomal protein S23, mitochondrial OS=Homo sapiens OX=9606 GN=MRPS23 PE=1 SV=2	21814	MRPS23	0.1	0.1	0.1	0.1	0.1	3	0.0940018
Q9BYN8	28S ribosomal protein S26, mitochondrial OS=Homo sapiens OX=9606 GN=MRPS26 PE=1 SV=1	24254	MRPS26	0.1	0.1	1	0.1	1	3	0.195279
Q92552	28S ribosomal protein S27, mitochondrial OS=Homo sapiens OX=9606 GN=MRPS27 PE=1 SV=3	47924	MRPS27	6	3	3	5	4	4	0.84146
Q9Y2Q9	28S ribosomal protein S28, mitochondrial OS=Homo sapiens OX=9606 GN=MRPS28 PE=1 SV=1	21001	MRPS28	3	2	1	2	1	6	0.437031
P51398	28S ribosomal protein S29, mitochondrial OS=Homo sapiens OX=9606 GN=DAP3 PE=1 SV=1	45880	DAP3	1	2	2	5	5	5	0.0221689
P82673	28S ribosomal protein S35, mitochondrial OS=Homo sapiens OX=9606 GN=MRPS35 PE=1 SV=1	37106	MRPS35	1	0.1	0.1	0.1	0.1	0.1	0.447005
P82932	28S ribosomal protein S6, mitochondrial OS=Homo sapiens OX=9606 GN=MRPS6 PE=1 SV=3	14275	MRPS6	0.1	0.1	0.1	0.1	0.1	1	0.447005
Q9Y2R9	28S ribosomal protein S7, mitochondrial OS=Homo sapiens OX=9606 GN=MRPS7 PE=1 SV=2	28230	MRPS7	6	2	2	6	2	3	0.827227
P82933	28S ribosomal protein S9, mitochondrial OS=Homo sapiens OX=9606 GN=MRPS9 PE=1 SV=2	46034	MRPS9	5	0.1	4	5	1	12	0.0844125
Q96P11	28S rRNA (cytosine-C(5))-methyltransferase OS=Homo sapiens OX=9606 GN=NSUN5 PE=1 SV=2	47290	NSUN5	0.1	2	0.1	0.1	0.1	0.1	0.201549
A1L0T0	2-hydroxyacyl-CoA lyase 2 OS=Homo sapiens OX=9606 GN=ILVBL PE=1 SV=2	68452	ILVBL	1	1	0.1	0.1	1	1	1
Q8IV48	3~-5~ exoribonuclease 1 OS=Homo sapiens OX=9606 GN=ERI1 PE=1 SV=3	40494	ERI1	0.1	1	1	0.1	1	1	1
Q9H6S0	3~-5~ RNA helicase YTHDC2 OS=Homo sapiens OX=9606 GN=YTHDC2 PE=1 SV=2	161573	YTHDC2	1	1	2	0.1	0.1	0.1	0.0517155
Q9Y3B7	39S ribosomal protein L11, mitochondrial OS=Homo sapiens OX=9606 GN=MRPL11 PE=1 SV=1	20727	MRPL11	0.1	0.1	0.1	2	0.1	0.1	0.201549
P52815	39S ribosomal protein L12, mitochondrial OS=Homo sapiens OX=9606 GN=MRPL12 PE=1 SV=2	21563	MRPL12	8	5	5	9	11	16	0.0133936
Q9NRX2	39S ribosomal protein L17, mitochondrial OS=Homo sapiens OX=9606 GN=MRPL17 PE=1 SV=1	20095	MRPL17	0.1	0.1	0.1	1	0.1	1	0.21783
P49406	39S ribosomal protein L19, mitochondrial OS=Homo sapiens OX=9606 GN=MRPL19 PE=1 SV=2	33799	MRPL19	1	0.1	0.1	0.1	0.1	0.1	0.447005
Q9NWU5	39S ribosomal protein L22, mitochondrial OS=Homo sapiens OX=9606 GN=MRPL22 PE=1 SV=1	23797	MRPL22	1	0.1	0.1	0.1	1	2	0.351165
Q16540	39S ribosomal protein L23, mitochondrial OS=Homo sapiens OX=9606 GN=MRPL23 PE=1 SV=1	17770	MRPL23	0.1	0.1	0.1	0.1	0.1	1	0.447005
Q8TCC3	39S ribosomal protein L30, mitochondrial OS=Homo sapiens OX=9606 GN=MRPL30 PE=1 SV=1	18648	MRPL30	0.1	0.1	0.1	1	0.1	0.1	0.447005
Q9BZE1	39S ribosomal protein L37, mitochondrial OS=Homo sapiens OX=9606 GN=MRPL37 PE=1 SV=2	48600	MRPL37	0.1	0.1	0.1	1	0.1	5	0.0110927
Q96DV4	39S ribosomal protein L38, mitochondrial OS=Homo sapiens OX=9606 GN=MRPL38 PE=1 SV=2	44968	MRPL38	0.1	0.1	0.1	0.1	1	7	0.00261778
Q9NYK5	39S ribosomal protein L39, mitochondrial OS=Homo sapiens OX=9606 GN=MRPL39 PE=1 SV=3	39200	MRPL39	0.1	2	1	0.1	2	3	0.482699
Q9BYD3	39S ribosomal protein L4, mitochondrial OS=Homo sapiens OX=9606 GN=MRPL4 PE=1 SV=1	34954	MRPL4	0.1	0.1	0.1	0.1	1	2	0.101358
Q9NQ50	39S ribosomal protein L40, mitochondrial OS=Homo sapiens OX=9606 GN=MRPL40 PE=1 SV=1	24475	MRPL40	0.1	0.1	0.1	0.1	1	2	0.101358
Q8N983	39S ribosomal protein L43, mitochondrial OS=Homo sapiens OX=9606 GN=MRPL43 PE=1 SV=1	23701	MRPL43	0.1	0.1	0.1	0.1	0.1	2	0.201549
Q9H9J2	39S ribosomal protein L44, mitochondrial OS=Homo sapiens OX=9606 GN=MRPL44 PE=1 SV=1	37854	MRPL44	0.1	0.1	0.1	0.1	0.1	2	0.201549
Q13405	39S ribosomal protein L49, mitochondrial OS=Homo sapiens OX=9606 GN=MRPL49 PE=1 SV=1	19243	MRPL49	4	4	2	3	4	6	0.531029
Q8N5N7	39S ribosomal protein L50, mitochondrial OS=Homo sapiens OX=9606 GN=MRPL50 PE=1 SV=2	18484	MRPL50	0.1	3	0.1	1	2	4	0.228464
Q96EL3	39S ribosomal protein L53, mitochondrial OS=Homo sapiens OX=9606 GN=MRPL53 PE=1 SV=1	12270	MRPL53	0.1	0.1	1	1	1	3	0.113661
Q9BYD2	39S ribosomal protein L9, mitochondrial OS=Homo sapiens OX=9606 GN=MRPL9 PE=1 SV=2	30395	MRPL9	1	0.1	0.1	0.1	0.1	0.1	0.447005
Q9NP92	39S ribosomal protein S30, mitochondrial OS=Homo sapiens OX=9606 GN=MRPS30 PE=1 SV=2	50960	MRPS30	0.1	0.1	1	0.1	0.1	0.1	0.447005
Q99714	3-hydroxyacyl-CoA dehydrogenase type-2 OS=Homo sapiens OX=9606 GN=HSD17B10 PE=1 SV=3	27134	HSD17B10	3	4	1	2	5	1	1
P42765	3-ketoacyl-CoA thiolase, mitochondrial OS=Homo sapiens OX=9606 GN=ACAA2 PE=1 SV=2	42354	ACAA2	5	6	9	3	9	9	0.87589
P25325	3-mercaptopyruvate sulfurtransferase OS=Homo sapiens OX=9606 GN=MPST PE=1 SV=3	33443	MPST	0.1	1	0.1	0.1	0.1	0.1	0.447005
Q9NVE7	4~-phosphopantetheine phosphatase OS=Homo sapiens OX=9606 GN=PANK4 PE=1 SV=1	86621	PANK4	0.1	0.1	1	0.1	0.1	0.1	0.447005
P46783	40S ribosomal protein S10 OS=Homo sapiens OX=9606 GN=RPS10 PE=1 SV=1	18886	RPS10	11	10	17	12	22	22	0.0625598
P62280	40S ribosomal protein S11 OS=Homo sapiens OX=9606 GN=RPS11 PE=1 SV=3	18590	RPS11	28	32	39	28	34	48	0.44662
P25398	40S ribosomal protein S12 OS=Homo sapiens OX=9606 GN=RPS12 PE=1 SV=3	14905	RPS12	32	32	36	37	31	42	0.490071
P62277	40S ribosomal protein S13 OS=Homo sapiens OX=9606 GN=RPS13 PE=1 SV=2	17212	RPS13	23	16	21	15	23	27	0.654678
P62263	40S ribosomal protein S14 OS=Homo sapiens OX=9606 GN=RPS14 PE=1 SV=3	16434	RPS14	37	37	42	39	49	43	0.339719
P62841	40S ribosomal protein S15 OS=Homo sapiens OX=9606 GN=RPS15 PE=1 SV=2	17029	RPS15	11	15	16	17	18	30	0.0256017
P62244	40S ribosomal protein S15a OS=Homo sapiens OX=9606 GN=RPS15A PE=1 SV=2	14944	RPS15A	49	58	64	61	61	56	0.707873
P62249	40S ribosomal protein S16 OS=Homo sapiens OX=9606 GN=RPS16 PE=1 SV=2	16549	RPS16	42	39	35	35	39	49	0.650675
P08708	40S ribosomal protein S17 OS=Homo sapiens OX=9606 GN=RPS17 PE=1 SV=2	15597	RPS17	23	25	33	15	30	44	0.539423
P62269	40S ribosomal protein S18 OS=Homo sapiens OX=9606 GN=RPS18 PE=1 SV=3	17708	RPS18	78	72	89	79	84	116	0.0786838
P39019	40S ribosomal protein S19 OS=Homo sapiens OX=9606 GN=RPS19 PE=1 SV=2	16051	RPS19	22	38	47	28	48	51	0.190792
P15880	40S ribosomal protein S2 OS=Homo sapiens OX=9606 GN=RPS2 PE=1 SV=2	31590	RPS2	59	38	58	60	43	74	0.227105
P60866	40S ribosomal protein S20 OS=Homo sapiens OX=9606 GN=RPS20 PE=1 SV=1	13478	RPS20	25	23	27	24	29	47	0.0583499
P63220	40S ribosomal protein S21 OS=Homo sapiens OX=9606 GN=RPS21 PE=1 SV=1	9220	RPS21	3	6	2	5	6	8	0.141703
P62847	40S ribosomal protein S24 OS=Homo sapiens OX=9606 GN=RPS24 PE=1 SV=1	15413	RPS24	14	25	30	23	23	35	0.326928
P62851	40S ribosomal protein S25 OS=Homo sapiens OX=9606 GN=RPS25 PE=1 SV=1	13791	RPS25	17	41	55	25	49	70	0.0528574
P62854	40S ribosomal protein S26 OS=Homo sapiens OX=9606 GN=RPS26 PE=1 SV=3	13292	RPS26	11	22	34	11	23	36	0.797706
P42677	40S ribosomal protein S27 OS=Homo sapiens OX=9606 GN=RPS27 PE=1 SV=3	9797	RPS27	11	21	26	18	17	23	1
Q71UM5	40S ribosomal protein S27-like OS=Homo sapiens OX=9606 GN=RPS27L PE=1 SV=3	9813	RPS27L	0.1	0.1	0.1	0.1	0.1	23	5.99451e-08
P62857	40S ribosomal protein S28 OS=Homo sapiens OX=9606 GN=RPS28 PE=1 SV=1	7893	RPS28	22	35	32	20	33	47	0.423503
P62273	40S ribosomal protein S29 OS=Homo sapiens OX=9606 GN=RPS29 PE=1 SV=2	6900	RPS29	3	5	7	5	4	6	1
P23396	40S ribosomal protein S3 OS=Homo sapiens OX=9606 GN=RPS3 PE=1 SV=2	26842	RPS3	192	147	180	197	200	193	0.0329448
P62861	40S ribosomal protein S30 OS=Homo sapiens OX=9606 GN=FAU PE=1 SV=1	6644	FAU	1	0.1	0.1	0.1	0.1	0.1	0.447005
P61247	40S ribosomal protein S3a OS=Homo sapiens OX=9606 GN=RPS3A PE=1 SV=2	30154	RPS3A	48	82	92	68	109	108	0.0050858
P62701	40S ribosomal protein S4, X isoform OS=Homo sapiens OX=9606 GN=RPS4X PE=1 SV=2	29807	RPS4X	59	68	79	68	84	114	0.00568418
P46782	40S ribosomal protein S5 OS=Homo sapiens OX=9606 GN=RPS5 PE=1 SV=4	23033	RPS5	75	66	75	68	77	88	0.422336
P62753	40S ribosomal protein S6 OS=Homo sapiens OX=9606 GN=RPS6 PE=1 SV=1	28834	RPS6	13	36	41	28	44	43	0.0804205
P62081	40S ribosomal protein S7 OS=Homo sapiens OX=9606 GN=RPS7 PE=1 SV=1	22113	RPS7	42	23	8	36	26	15	0.743957
P62241	40S ribosomal protein S8 OS=Homo sapiens OX=9606 GN=RPS8 PE=1 SV=2	24475	RPS8	20	58	52	25	62	62	0.255145
P46781	40S ribosomal protein S9 OS=Homo sapiens OX=9606 GN=RPS9 PE=1 SV=3	22635	RPS9	34	31	47	32	46	53	0.222665
P08865	40S ribosomal protein SA OS=Homo sapiens OX=9606 GN=RPSA PE=1 SV=4	32947	RPSA	26	27	35	22	43	43	0.15277
P08195	4F2 cell-surface antigen heavy chain OS=Homo sapiens OX=9606 GN=SLC3A2 PE=1 SV=3	68180	SLC3A2	0.1	11	17	3	25	20	0.0217609
Q8IV08	5~-3~ exonuclease PLD3 OS=Homo sapiens OX=9606 GN=PLD3 PE=1 SV=1	55127	PLD3	0.1	3	2	0.1	5	4	0.285197
Q9H0D6	5~-3~ exoribonuclease 2 OS=Homo sapiens OX=9606 GN=XRN2 PE=1 SV=1	109426	XRN2	1	2	4	1	3	2	0.781406
Q13131	5~-AMP-activated protein kinase catalytic subunit alpha-1 OS=Homo sapiens OX=9606 GN=PRKAA1 PE=1 SV=4	64596	PRKAA1	0.1	1	2	1	1	0.1	0.66001
P54646	5~-AMP-activated protein kinase catalytic subunit alpha-2 OS=Homo sapiens OX=9606 GN=PRKAA2 PE=1 SV=2	62850	PRKAA2	0.1	1	2	1	1	0.1	0.66001
P54619	5~-AMP-activated protein kinase subunit gamma-1 OS=Homo sapiens OX=9606 GN=PRKAG1 PE=1 SV=1	37727	PRKAG1	2	5	5	0.1	2	0.1	0.006378
Q9UGJ0	5~-AMP-activated protein kinase subunit gamma-2 OS=Homo sapiens OX=9606 GN=PRKAG2 PE=1 SV=1	63198	PRKAG2	0.1	0.1	0.1	0.1	2	0.1	0.201549
P10809	60 kDa heat shock protein, mitochondrial OS=Homo sapiens OX=9606 GN=HSPD1 PE=1 SV=2	61187	HSPD1	36	88	85	43	87	85	0.770753
P10155	60 kDa SS-A/Ro ribonucleoprotein OS=Homo sapiens OX=9606 GN=RO60 PE=1 SV=2	61372	RO60	0.1	1	0.1	1	3	0.1	0.195279
P05388	60S acidic ribosomal protein P0 OS=Homo sapiens OX=9606 GN=RPLP0 PE=1 SV=1	34423	RPLP0	50	102	103	70	122	92	0.211511
P05386	60S acidic ribosomal protein P1 OS=Homo sapiens OX=9606 GN=RPLP1 PE=1 SV=1	11621	RPLP1	8	25	16	11	24	16	0.841475
P05387	60S acidic ribosomal protein P2 OS=Homo sapiens OX=9606 GN=RPLP2 PE=1 SV=1	11658	RPLP2	38	66	56	36	68	49	0.692341
Q96D46	60S ribosomal export protein NMD3 OS=Homo sapiens OX=9606 GN=NMD3 PE=1 SV=1	58763	NMD3	0.1	3	0.1	0.1	2	0.1	0.666049
P27635	60S ribosomal protein L10 OS=Homo sapiens OX=9606 GN=RPL10 PE=1 SV=4	25044	RPL10	25	39	54	35	39	49	0.747385
P62906	60S ribosomal protein L10a OS=Homo sapiens OX=9606 GN=RPL10A PE=1 SV=2	24987	RPL10A	12	24	25	18	32	26	0.199554
Q96L21	60S ribosomal protein L10-like OS=Homo sapiens OX=9606 GN=RPL10L PE=1 SV=3	24959	RPL10L	13	12	18	9	11	20	0.741907
P62913	60S ribosomal protein L11 OS=Homo sapiens OX=9606 GN=RPL11 PE=1 SV=2	20468	RPL11	23	39	33	20	32	38	0.713149
P30050	60S ribosomal protein L12 OS=Homo sapiens OX=9606 GN=RPL12 PE=1 SV=1	17979	RPL12	59	88	79	73	90	73	0.641745
P26373	60S ribosomal protein L13 OS=Homo sapiens OX=9606 GN=RPL13 PE=1 SV=4	24304	RPL13	24	43	56	28	37	57	0.94906
P40429	60S ribosomal protein L13a OS=Homo sapiens OX=9606 GN=RPL13A PE=1 SV=2	23619	RPL13A	2	8	10	7	12	18	0.0232711
P50914	60S ribosomal protein L14 OS=Homo sapiens OX=9606 GN=RPL14 PE=1 SV=4	23531	RPL14	13	35	34	14	37	35	0.75761
P61313	60S ribosomal protein L15 OS=Homo sapiens OX=9606 GN=RPL15 PE=1 SV=2	24245	RPL15	5	19	19	7	21	13	0.827251
P18621	60S ribosomal protein L17 OS=Homo sapiens OX=9606 GN=RPL17 PE=1 SV=3	21611	RPL17	16	31	23	21	34	21	0.619448
Q07020	60S ribosomal protein L18 OS=Homo sapiens OX=9606 GN=RPL18 PE=1 SV=2	21735	RPL18	17	33	58	23	45	60	0.192687
Q02543	60S ribosomal protein L18a OS=Homo sapiens OX=9606 GN=RPL18A PE=1 SV=2	21034	RPL18A	12	25	25	17	24	29	0.486101
P84098	60S ribosomal protein L19 OS=Homo sapiens OX=9606 GN=RPL19 PE=1 SV=1	23565	RPL19	16	17	32	17	27	46	0.0441733
P46778	60S ribosomal protein L21 OS=Homo sapiens OX=9606 GN=RPL21 PE=1 SV=2	18610	RPL21	2	13	11	1	12	11	0.777268
P35268	60S ribosomal protein L22 OS=Homo sapiens OX=9606 GN=RPL22 PE=1 SV=2	14835	RPL22	11	25	20	13	28	16	0.925051
P62829	60S ribosomal protein L23 OS=Homo sapiens OX=9606 GN=RPL23 PE=1 SV=1	14970	RPL23	50	66	77	44	69	84	0.839487
P62750	60S ribosomal protein L23a OS=Homo sapiens OX=9606 GN=RPL23A PE=1 SV=1	17684	RPL23A	16	25	36	21	28	36	0.529567
P83731	60S ribosomal protein L24 OS=Homo sapiens OX=9606 GN=RPL24 PE=1 SV=1	17882	RPL24	7	17	33	11	20	33	0.524424
P61254	60S ribosomal protein L26 OS=Homo sapiens OX=9606 GN=RPL26 PE=1 SV=1	17248	RPL26	2	8	13	13	12	17	0.0175976
Q9UNX3	60S ribosomal protein L26-like 1 OS=Homo sapiens OX=9606 GN=RPL26L1 PE=1 SV=1	17246	RPL26L1	2	8	13	13	12	0.1	0.76201
P61353	60S ribosomal protein L27 OS=Homo sapiens OX=9606 GN=RPL27 PE=1 SV=2	15788	RPL27	4	7	2	4	10	6	0.221259
P46776	60S ribosomal protein L27a OS=Homo sapiens OX=9606 GN=RPL27A PE=1 SV=2	16665	RPL27A	14	13	19	16	19	17	0.544328
P46779	60S ribosomal protein L28 OS=Homo sapiens OX=9606 GN=RPL28 PE=1 SV=3	15795	RPL28	2	6	6	1	4	7	0.694743
P47914	60S ribosomal protein L29 OS=Homo sapiens OX=9606 GN=RPL29 PE=1 SV=2	17798	RPL29	5	10	10	7	9	9	1
P39023	60S ribosomal protein L3 OS=Homo sapiens OX=9606 GN=RPL3 PE=1 SV=2	46365	RPL3	5	44	22	12	37	20	0.86577
P62888	60S ribosomal protein L30 OS=Homo sapiens OX=9606 GN=RPL30 PE=1 SV=2	12947	RPL30	29	34	48	29	38	50	0.691085
P62899	60S ribosomal protein L31 OS=Homo sapiens OX=9606 GN=RPL31 PE=1 SV=1	14454	RPL31	5	17	23	4	20	25	0.679877
P62910	60S ribosomal protein L32 OS=Homo sapiens OX=9606 GN=RPL32 PE=1 SV=2	15964	RPL32	1	10	15	5	16	16	0.164702
P49207	60S ribosomal protein L34 OS=Homo sapiens OX=9606 GN=RPL34 PE=1 SV=3	13513	RPL34	1	7	6	3	7	4	1
P42766	60S ribosomal protein L35 OS=Homo sapiens OX=9606 GN=RPL35 PE=1 SV=2	14543	RPL35	4	6	13	6	11	15	0.223873
P18077	60S ribosomal protein L35a OS=Homo sapiens OX=9606 GN=RPL35A PE=1 SV=2	12587	RPL35A	1	1	0.1	2	1	14	0.000273232
Q9Y3U8	60S ribosomal protein L36 OS=Homo sapiens OX=9606 GN=RPL36 PE=1 SV=3	12303	RPL36	0.1	7	13	1	9	12	0.769616
P61927	60S ribosomal protein L37 OS=Homo sapiens OX=9606 GN=RPL37 PE=1 SV=2	11299	RPL37	0.1	0.1	0.1	0.1	1	0.1	0.447005
P61513	60S ribosomal protein L37a OS=Homo sapiens OX=9606 GN=RPL37A PE=1 SV=2	10497	RPL37A	0.1	1	1	0.1	0.1	0.1	0.21783
P63173	60S ribosomal protein L38 OS=Homo sapiens OX=9606 GN=RPL38 PE=1 SV=2	8270	RPL38	3	11	8	7	13	13	0.136683
P36578	60S ribosomal protein L4 OS=Homo sapiens OX=9606 GN=RPL4 PE=1 SV=5	47953	RPL4	9	35	29	4	48	38	0.182612
P46777	60S ribosomal protein L5 OS=Homo sapiens OX=9606 GN=RPL5 PE=1 SV=3	34569	RPL5	1	16	17	4	22	22	0.121181
Q02878	60S ribosomal protein L6 OS=Homo sapiens OX=9606 GN=RPL6 PE=1 SV=3	32765	RPL6	2	13	12	7	10	18	0.308954
P18124	60S ribosomal protein L7 OS=Homo sapiens OX=9606 GN=RPL7 PE=1 SV=1	29264	RPL7	4	13	23	12	29	30	0.00305577
P62424	60S ribosomal protein L7a OS=Homo sapiens OX=9606 GN=RPL7A PE=1 SV=2	30148	RPL7A	17	50	80	21	71	67	0.492661
P62917	60S ribosomal protein L8 OS=Homo sapiens OX=9606 GN=RPL8 PE=1 SV=2	28235	RPL8	9	24	24	11	30	26	0.368911
P32969	60S ribosomal protein L9 OS=Homo sapiens OX=9606 GN=RPL9 PE=1 SV=1	21964	RPL9	22	21	30	19	21	32	0.933815
O75173	A disintegrin and metalloproteinase with thrombospondin motifs 4 OS=Homo sapiens OX=9606 GN=ADAMTS4 PE=1 SV=3	92135	ADAMTS4	0.1	0.1	2	0.1	2	0.1	1
Q86V21	Acetoacetyl-CoA synthetase OS=Homo sapiens OX=9606 GN=AACS PE=1 SV=1	75666	AACS	1	1	4	0.1	2	1	0.332152
P24752	Acetyl-CoA acetyltransferase, mitochondrial OS=Homo sapiens OX=9606 GN=ACAT1 PE=1 SV=1	45456	ACAT1	11	18	14	12	24	15	0.40901
Q13085	Acetyl-CoA carboxylase 1 OS=Homo sapiens OX=9606 GN=ACACA PE=1 SV=2	267095	ACACA	0.1	7	2	1	8	0.1	1
P39687	Acidic leucine-rich nuclear phosphoprotein 32 family member A OS=Homo sapiens OX=9606 GN=ANP32A PE=1 SV=1	28682	ANP32A	0.1	7	0.1	0.1	2	1	0.195173
Q92688	Acidic leucine-rich nuclear phosphoprotein 32 family member B OS=Homo sapiens OX=9606 GN=ANP32B PE=1 SV=1	28941	ANP32B	0.1	0.1	0.1	0.1	2	1	0.101358
Q9BTT0	Acidic leucine-rich nuclear phosphoprotein 32 family member E OS=Homo sapiens OX=9606 GN=ANP32E PE=1 SV=1	30902	ANP32E	0.1	4	0.1	0.1	3	0.1	0.712746
P68032	Actin, alpha cardiac muscle 1 OS=Homo sapiens OX=9606 GN=ACTC1 PE=1 SV=1	42334	ACTC1	71	131	89	78	78	56	0.000415966
P68133	Actin, alpha skeletal muscle OS=Homo sapiens OX=9606 GN=ACTA1 PE=1 SV=1	42366	ACTA1	71	131	89	78	78	56	0.000415966
P62736	Actin, aortic smooth muscle OS=Homo sapiens OX=9606 GN=ACTA2 PE=1 SV=1	42381	ACTA2	71	131	89	78	78	56	0.000415966
P60709	Actin, cytoplasmic 1 OS=Homo sapiens OX=9606 GN=ACTB PE=1 SV=1	42052	ACTB	140	266	176	134	158	114	1.97378e-08
P63261	Actin, cytoplasmic 2 OS=Homo sapiens OX=9606 GN=ACTG1 PE=1 SV=1	42108	ACTG1	140	266	176	134	158	114	1.97378e-08
P63267	Actin, gamma-enteric smooth muscle OS=Homo sapiens OX=9606 GN=ACTG2 PE=1 SV=1	42249	ACTG2	71	131	89	78	78	56	0.000415966
O96019	Actin-like protein 6A OS=Homo sapiens OX=9606 GN=ACTL6A PE=1 SV=1	47944	ACTL6A	2	2	1	1	4	0.1	0.974898
Q9H568	Actin-like protein 8 OS=Homo sapiens OX=9606 GN=ACTL8 PE=1 SV=1	41733	ACTL8	0.1	0.1	0.1	0.1	1	0.1	0.447005
P61160	Actin-related protein 2 OS=Homo sapiens OX=9606 GN=ACTR2 PE=1 SV=1	45017	ACTR2	12	23	18	9	19	2	0.0110474
O15145	Actin-related protein 2/3 complex subunit 3 OS=Homo sapiens OX=9606 GN=ARPC3 PE=1 SV=3	20761	ARPC3	0.1	2	3	0.1	1	0.1	0.106961
O15511	Actin-related protein 2/3 complex subunit 5 OS=Homo sapiens OX=9606 GN=ARPC5 PE=1 SV=3	16367	ARPC5	0.1	1	0.1	0.1	0.1	0.1	0.447005
Q9BPX5	Actin-related protein 2/3 complex subunit 5-like protein OS=Homo sapiens OX=9606 GN=ARPC5L PE=1 SV=1	16931	ARPC5L	1	4	0.1	0.1	2	0.1	0.276452
P61158	Actin-related protein 3 OS=Homo sapiens OX=9606 GN=ACTR3 PE=1 SV=3	47797	ACTR3	0.1	2	0.1	0.1	2	2	0.445516
Q9BYD9	Actin-related protein T3 OS=Homo sapiens OX=9606 GN=ACTRT3 PE=2 SV=1	41665	ACTRT3	0.1	0.1	0.1	0.1	1	0.1	0.447005
P53999	Activated RNA polymerase II transcriptional coactivator p15 OS=Homo sapiens OX=9606 GN=SUB1 PE=1 SV=3	14386	SUB1	3	7	0.1	2	4	1	0.45221
Q9C0C7	Activating molecule in BECN1-regulated autophagy protein 1 OS=Homo sapiens OX=9606 GN=AMBRA1 PE=1 SV=2	143275	AMBRA1	7	4	6	7	5	11	0.34187
Q8N9N2	Activating signal cointegrator 1 complex subunit 1 OS=Homo sapiens OX=9606 GN=ASCC1 PE=1 SV=1	45994	ASCC1	0.1	0.1	0.1	1	0.1	0.1	0.447005
Q8N3C0	Activating signal cointegrator 1 complex subunit 3 OS=Homo sapiens OX=9606 GN=ASCC3 PE=1 SV=3	252898	ASCC3	0.1	3	0.1	1	1	0.1	0.631546
P13798	Acylamino-acid-releasing enzyme OS=Homo sapiens OX=9606 GN=APEH PE=1 SV=4	82142	APEH	0.1	2	2	1	6	1	0.257946
O00767	Acyl-CoA desaturase OS=Homo sapiens OX=9606 GN=SCD PE=1 SV=2	41667	SCD	2	4	3	0.1	4	2	0.454087
Q5T8D3	Acyl-CoA-binding domain-containing protein 5 OS=Homo sapiens OX=9606 GN=ACBD5 PE=1 SV=1	60510	ACBD5	0.1	0.1	0.1	0.1	1	2	0.101358
Q9Y305	Acyl-coenzyme A thioesterase 9, mitochondrial OS=Homo sapiens OX=9606 GN=ACOT9 PE=1 SV=2	50269	ACOT9	6	1	3	5	1	3	0.818505
Q53H12	Acylglycerol kinase, mitochondrial OS=Homo sapiens OX=9606 GN=AGK PE=1 SV=2	47564	AGK	0.1	1	0.1	0.1	1	1	0.618068
O95372	Acyl-protein thioesterase 2 OS=Homo sapiens OX=9606 GN=LYPLA2 PE=1 SV=1	25063	LYPLA2	0.1	1	0.1	0.1	0.1	0.1	0.447005
Q8NC96	Adaptin ear-binding coat-associated protein 1 OS=Homo sapiens OX=9606 GN=NECAP1 PE=1 SV=2	29833	NECAP1	0.1	1	0.1	0.1	0.1	0.1	0.447005
P07741	Adenine phosphoribosyltransferase OS=Homo sapiens OX=9606 GN=APRT PE=1 SV=2	19766	APRT	3	10	5	0.1	8	0.1	0.0526088
P25054	Adenomatous polyposis coli protein OS=Homo sapiens OX=9606 GN=APC PE=1 SV=2	313622	APC	0.1	0.1	0.1	0.1	1	0.1	0.447005
P55263	Adenosine kinase OS=Homo sapiens OX=9606 GN=ADK PE=1 SV=2	40919	ADK	0.1	1	0.1	0.1	0.1	0.1	0.447005
P23526	Adenosylhomocysteinase OS=Homo sapiens OX=9606 GN=AHCY PE=1 SV=4	48255	AHCY	1	9	7	4	3	12	0.738818
Q9Y3D8	Adenylate kinase isoenzyme 6 OS=Homo sapiens OX=9606 GN=AK6 PE=1 SV=1	20220	AK6	23	25	21	15	23	0.1	0.00263685
P30520	Adenylosuccinate synthetase isozyme 2 OS=Homo sapiens OX=9606 GN=ADSS2 PE=1 SV=3	50465	ADSS2	0.1	3	0.1	0.1	1	0.1	0.331427
Q01518	Adenylyl cyclase-associated protein 1 OS=Homo sapiens OX=9606 GN=CAP1 PE=1 SV=5	52325	CAP1	4	8	9	3	8	4	0.31618
O95396	Adenylyltransferase and sulfurtransferase MOCS3 OS=Homo sapiens OX=9606 GN=MOCS3 PE=1 SV=1	50550	MOCS3	0.1	1	0.1	0.1	1	0.1	1
P48960	Adhesion G protein-coupled receptor E5 OS=Homo sapiens OX=9606 GN=ADGRE5 PE=1 SV=4	94603	ADGRE5	0.1	1	1	0.1	2	1	0.66001
P12235	ADP/ATP translocase 1 OS=Homo sapiens OX=9606 GN=SLC25A4 PE=1 SV=4	33271	SLC25A4	16	0.1	0.1	0.1	44	0.1	0.000239796
P05141	ADP/ATP translocase 2 OS=Homo sapiens OX=9606 GN=SLC25A5 PE=1 SV=7	33059	SLC25A5	57	84	94	52	90	84	0.675081
P12236	ADP/ATP translocase 3 OS=Homo sapiens OX=9606 GN=SLC25A6 PE=1 SV=4	33073	SLC25A6	31	58	62	27	72	55	0.86361
P84077	ADP-ribosylation factor 1 OS=Homo sapiens OX=9606 GN=ARF1 PE=1 SV=2	20741	ARF1	6	11	9	6	12	10	0.785471
P61204	ADP-ribosylation factor 3 OS=Homo sapiens OX=9606 GN=ARF3 PE=1 SV=2	20645	ARF3	6	11	9	6	12	10	0.785471
P18085	ADP-ribosylation factor 4 OS=Homo sapiens OX=9606 GN=ARF4 PE=1 SV=3	20612	ARF4	16	22	16	14	23	13	0.694851
P84085	ADP-ribosylation factor 5 OS=Homo sapiens OX=9606 GN=ARF5 PE=1 SV=2	20631	ARF5	0.1	11	0.1	7	12	9	0.00638465
P62330	ADP-ribosylation factor 6 OS=Homo sapiens OX=9606 GN=ARF6 PE=1 SV=2	20183	ARF6	0.1	8	5	1	8	2	0.668621
Q8N6H7	ADP-ribosylation factor GTPase-activating protein 2 OS=Homo sapiens OX=9606 GN=ARFGAP2 PE=1 SV=1	57027	ARFGAP2	0.1	1	0.1	1	0.1	0.1	1
P36404	ADP-ribosylation factor-like protein 2 OS=Homo sapiens OX=9606 GN=ARL2 PE=1 SV=4	21036	ARL2	10	22	27	14	20	20	0.638043
P36405	ADP-ribosylation factor-like protein 3 OS=Homo sapiens OX=9606 GN=ARL3 PE=1 SV=2	20614	ARL3	1	5	1	0.1	1	0.1	0.0331091
Q9Y689	ADP-ribosylation factor-like protein 5A OS=Homo sapiens OX=9606 GN=ARL5A PE=1 SV=1	20943	ARL5A	0.1	1	0.1	0.1	0.1	0.1	0.447005
Q96KC2	ADP-ribosylation factor-like protein 5B OS=Homo sapiens OX=9606 GN=ARL5B PE=1 SV=1	20646	ARL5B	0.1	1	0.1	0.1	0.1	0.1	0.447005
Q15041	ADP-ribosylation factor-like protein 6-interacting protein 1 OS=Homo sapiens OX=9606 GN=ARL6IP1 PE=1 SV=2	23518	ARL6IP1	0.1	0.1	1	0.1	0.1	1	1
Q96BM9	ADP-ribosylation factor-like protein 8A OS=Homo sapiens OX=9606 GN=ARL8A PE=1 SV=1	21630	ARL8A	0.1	7	10	6	0.1	0.1	0.0212811
Q9NVJ2	ADP-ribosylation factor-like protein 8B OS=Homo sapiens OX=9606 GN=ARL8B PE=1 SV=1	21753	ARL8B	6	8	12	6	9	6	0.465381
P51816	AF4/FMR2 family member 2 OS=Homo sapiens OX=9606 GN=AFF2 PE=1 SV=4	145536	AFF2	1	4	4	0.1	0.1	1	0.00936895
Q9Y4W6	AFG3-like protein 2 OS=Homo sapiens OX=9606 GN=AFG3L2 PE=1 SV=2	88984	AFG3L2	0.1	1	0.1	0.1	1	1	0.618068
O00170	AH receptor-interacting protein OS=Homo sapiens OX=9606 GN=AIP PE=1 SV=2	38068	AIP	0.1	1	0.1	0.1	1	0.1	1
Q92667	A-kinase anchor protein 1, mitochondrial OS=Homo sapiens OX=9606 GN=AKAP1 PE=1 SV=1	98250	AKAP1	0.1	1	0.1	0.1	1	0.1	1
Q12802	A-kinase anchor protein 13 OS=Homo sapiens OX=9606 GN=AKAP13 PE=1 SV=2	310381	AKAP13	0.1	1	2	0.1	0.1	0.1	0.101358
Q02040	A-kinase anchor protein 17A OS=Homo sapiens OX=9606 GN=AKAP17A PE=1 SV=2	81313	AKAP17A	0.1	1	0.1	0.1	0.1	0.1	0.447005
P24588	A-kinase anchor protein 5 OS=Homo sapiens OX=9606 GN=AKAP5 PE=1 SV=3	47345	AKAP5	0.1	0.1	0.1	0.1	0.1	1	0.447005
O43823	A-kinase anchor protein 8 OS=Homo sapiens OX=9606 GN=AKAP8 PE=1 SV=1	76631	AKAP8	0.1	1	0.1	2	0.1	0.1	0.584817
Q9ULX6	A-kinase anchor protein 8-like OS=Homo sapiens OX=9606 GN=AKAP8L PE=1 SV=4	72051	AKAP8L	0.1	0.1	0.1	0.1	1	0.1	0.447005
Q9NRG9	Aladin OS=Homo sapiens OX=9606 GN=AAAS PE=1 SV=1	60392	AAAS	1	1	0.1	0.1	0.1	0.1	0.21783
P49588	Alanine--tRNA ligase, cytoplasmic OS=Homo sapiens OX=9606 GN=AARS1 PE=1 SV=2	107484	AARS1	0.1	6	8	0.1	6	1	0.124861
Q9BTE6	Alanyl-tRNA editing protein Aarsd1 OS=Homo sapiens OX=9606 GN=AARSD1 PE=1 SV=2	45793	AARSD1	0.1	1	0.1	0.1	0.1	0.1	0.447005
P02768	Albumin OS=Homo sapiens OX=9606 GN=ALB PE=1 SV=2	71317	ALB	22	41	23	16	41	36	0.600785
Q8IZ83	Aldehyde dehydrogenase family 16 member A1 OS=Homo sapiens OX=9606 GN=ALDH16A1 PE=1 SV=2	86100	ALDH16A1	0.1	0.1	2	0.1	0.1	5	0.263183
P51648	Aldehyde dehydrogenase family 3 member A2 OS=Homo sapiens OX=9606 GN=ALDH3A2 PE=1 SV=1	55269	ALDH3A2	2	11	4	0.1	11	3	0.602788
P30837	Aldehyde dehydrogenase X, mitochondrial OS=Homo sapiens OX=9606 GN=ALDH1B1 PE=1 SV=3	57626	ALDH1B1	1	0.1	0.1	0.1	0.1	0.1	0.447005
P42330	Aldo-keto reductase family 1 member C3 OS=Homo sapiens OX=9606 GN=AKR1C3 PE=1 SV=4	37229	AKR1C3	0.1	4	5	0.1	3	4	0.618809
P10696	Alkaline phosphatase, germ cell type OS=Homo sapiens OX=9606 GN=ALPG PE=2 SV=4	57626	ALPG	0.1	0.1	2	0.1	0.1	5	0.263183
P05187	Alkaline phosphatase, placental type OS=Homo sapiens OX=9606 GN=ALPP PE=1 SV=2	58259	ALPP	0.1	4	2	0.1	5	6	0.224608
P02765	Alpha-2-HS-glycoprotein OS=Homo sapiens OX=9606 GN=AHSG PE=1 SV=2	40114	AHSG	1	3	0.1	0.1	4	3	0.367097
P12814	Alpha-actinin-1 OS=Homo sapiens OX=9606 GN=ACTN1 PE=1 SV=2	103563	ACTN1	0.1	4	0.1	0.1	0.1	0.1	0.0445933
O43707	Alpha-actinin-4 OS=Homo sapiens OX=9606 GN=ACTN4 PE=1 SV=2	105245	ACTN4	0.1	4	8	1	11	17	0.00745655
P61163	Alpha-centractin OS=Homo sapiens OX=9606 GN=ACTR1A PE=1 SV=1	42701	ACTR1A	0.1	2	0.1	0.1	1	0.1	0.584817
P06733	Alpha-enolase OS=Homo sapiens OX=9606 GN=ENO1 PE=1 SV=2	47481	ENO1	23	81	42	20	42	50	0.0340204
Q12800	Alpha-globin transcription factor CP2 OS=Homo sapiens OX=9606 GN=TFCP2 PE=1 SV=2	57676	TFCP2	0.1	3	0.1	0.1	1	0.1	0.331427
Q16706	Alpha-mannosidase 2 OS=Homo sapiens OX=9606 GN=MAN2A1 PE=1 SV=2	131742	MAN2A1	0.1	0.1	0.1	0.1	0.1	1	0.447005
P40222	Alpha-taxilin OS=Homo sapiens OX=9606 GN=TXLNA PE=1 SV=3	62195	TXLNA	0.1	0.1	0.1	0.1	1	1	0.21783
P21397	Amine oxidase [flavin-containing] A OS=Homo sapiens OX=9606 GN=MAOA PE=1 SV=1	60157	MAOA	0.1	2	0.1	0.1	0.1	0.1	0.201549
Q12904	Aminoacyl tRNA synthase complex-interacting multifunctional protein 1 OS=Homo sapiens OX=9606 GN=AIMP1 PE=1 SV=2	34616	AIMP1	12	22	32	16	25	13	0.272921
Q13155	Aminoacyl tRNA synthase complex-interacting multifunctional protein 2 OS=Homo sapiens OX=9606 GN=AIMP2 PE=1 SV=2	35668	AIMP2	6	7	15	5	12	7	0.578912
O76080	AN1-type zinc finger protein 5 OS=Homo sapiens OX=9606 GN=ZFAND5 PE=1 SV=1	23744	ZFAND5	1	0.1	0.1	3	0.1	0.1	0.331427
Q9H1A4	Anaphase-promoting complex subunit 1 OS=Homo sapiens OX=9606 GN=ANAPC1 PE=1 SV=1	218528	ANAPC1	6	13	24	5	24	1	0.127109
Q96DE5	Anaphase-promoting complex subunit 16 OS=Homo sapiens OX=9606 GN=ANAPC16 PE=1 SV=1	11717	ANAPC16	0.1	1	0.1	0.1	0.1	0.1	0.447005
Q9UJX4	Anaphase-promoting complex subunit 5 OS=Homo sapiens OX=9606 GN=ANAPC5 PE=1 SV=2	85707	ANAPC5	0.1	2	2	0.1	3	0.1	0.738735
Q9UJX3	Anaphase-promoting complex subunit 7 OS=Homo sapiens OX=9606 GN=ANAPC7 PE=1 SV=4	67440	ANAPC7	4	2	5	6	6	3	0.431853
Q13685	Angio-associated migratory cell protein OS=Homo sapiens OX=9606 GN=AAMP PE=1 SV=2	47406	AAMP	0.1	0.1	2	3	2	2	0.104696
O43827	Angiopoietin-related protein 7 OS=Homo sapiens OX=9606 GN=ANGPTL7 PE=1 SV=1	40506	ANGPTL7	0.1	0.1	0.1	1	0.1	0.1	0.447005
Q9P0K7	Ankycorbin OS=Homo sapiens OX=9606 GN=RAI14 PE=1 SV=2	110601	RAI14	1	0.1	0.1	1	1	0.1	0.618068
Q9P2G1	Ankyrin repeat and IBR domain-containing protein 1 OS=Homo sapiens OX=9606 GN=ANKIB1 PE=1 SV=3	124034	ANKIB1	1	4	9	2	3	0.1	0.0378447
Q8IWZ3	Ankyrin repeat and KH domain-containing protein 1 OS=Homo sapiens OX=9606 GN=ANKHD1 PE=1 SV=1	271286	ANKHD1	1	9	0.1	4	9	3	0.246099
Q86XL3	Ankyrin repeat and LEM domain-containing protein 2 OS=Homo sapiens OX=9606 GN=ANKLE2 PE=1 SV=4	104905	ANKLE2	0.1	1	0.1	0.1	0.1	0.1	0.447005
Q96DX5	Ankyrin repeat and SOCS box protein 9 OS=Homo sapiens OX=9606 GN=ASB9 PE=1 SV=1	32407	ASB9	0.1	1	2	3	3	3	0.0830938
Q6UB99	Ankyrin repeat domain-containing protein 11 OS=Homo sapiens OX=9606 GN=ANKRD11 PE=1 SV=3	299613	ANKRD11	1	0.1	0.1	0.1	0.1	0.1	0.447005
Q8IZ07	Ankyrin repeat domain-containing protein 13A OS=Homo sapiens OX=9606 GN=ANKRD13A PE=1 SV=3	67976	ANKRD13A	0.1	2	1	0.1	2	2	0.708939
O75179	Ankyrin repeat domain-containing protein 17 OS=Homo sapiens OX=9606 GN=ANKRD17 PE=1 SV=3	275970	ANKRD17	0.1	8	2	2	5	0.1	0.468318
Q9BXX3	Ankyrin repeat domain-containing protein 30A OS=Homo sapiens OX=9606 GN=ANKRD30A PE=1 SV=3	160446	ANKRD30A	0.1	1	0.1	0.1	0.1	0.1	0.447005
Q8N7Z5	Ankyrin repeat domain-containing protein 31 OS=Homo sapiens OX=9606 GN=ANKRD31 PE=2 SV=2	212794	ANKRD31	0.1	0.1	1	0.1	0.1	0.1	0.447005
Q53LP3	Ankyrin repeat domain-containing protein SOWAHC OS=Homo sapiens OX=9606 GN=SOWAHC PE=1 SV=1	55923	SOWAHC	1	0.1	0.1	0.1	0.1	0.1	0.447005
P04083	Annexin A1 OS=Homo sapiens OX=9606 GN=ANXA1 PE=1 SV=2	38918	ANXA1	7	7	6	7	9	6	0.757576
P50995	Annexin A11 OS=Homo sapiens OX=9606 GN=ANXA11 PE=1 SV=1	54697	ANXA11	0.1	0.1	1	0.1	2	0.1	0.584817
P07355	Annexin A2 OS=Homo sapiens OX=9606 GN=ANXA2 PE=1 SV=2	38808	ANXA2	15	28	25	22	31	31	0.193953
P12429	Annexin A3 OS=Homo sapiens OX=9606 GN=ANXA3 PE=1 SV=3	36524	ANXA3	0.1	1	0.1	0.1	1	0.1	1
P08758	Annexin A5 OS=Homo sapiens OX=9606 GN=ANXA5 PE=1 SV=2	35971	ANXA5	0.1	1	0.1	0.1	2	0.1	0.584817
P20073	Annexin A7 OS=Homo sapiens OX=9606 GN=ANXA7 PE=1 SV=3	52991	ANXA7	0.1	0.1	1	0.1	1	2	0.351165
P13928	Annexin A8 OS=Homo sapiens OX=9606 GN=ANXA8 PE=1 SV=3	37086	ANXA8	0.1	0.1	0.1	0.1	0.1	1	0.447005
Q5VT79	Annexin A8-like protein 1 OS=Homo sapiens OX=9606 GN=ANXA8L1 PE=2 SV=2	37084	ANXA8L1	0.1	0.1	0.1	0.1	0.1	1	0.447005
Q03518	Antigen peptide transporter 1 OS=Homo sapiens OX=9606 GN=TAP1 PE=1 SV=2	87733	TAP1	0.1	3	0.1	0.1	2	0.1	0.666049
Q03519	Antigen peptide transporter 2 OS=Homo sapiens OX=9606 GN=TAP2 PE=1 SV=1	76186	TAP2	0.1	4	2	0.1	4	0.1	0.552701
Q10567	AP-1 complex subunit beta-1 OS=Homo sapiens OX=9606 GN=AP1B1 PE=1 SV=2	105482	AP1B1	0.1	2	0.1	0.1	1	0.1	0.584817
O43747	AP-1 complex subunit gamma-1 OS=Homo sapiens OX=9606 GN=AP1G1 PE=1 SV=5	92148	AP1G1	0.1	1	1	0.1	1	0.1	0.618068
Q9BXS5	AP-1 complex subunit mu-1 OS=Homo sapiens OX=9606 GN=AP1M1 PE=1 SV=3	48727	AP1M1	1	1	1	0.1	0.1	0.1	0.10931
P61966	AP-1 complex subunit sigma-1A OS=Homo sapiens OX=9606 GN=AP1S1 PE=1 SV=1	18949	AP1S1	0.1	2	0.1	0.1	1	0.1	0.584817
O95782	AP-2 complex subunit alpha-1 OS=Homo sapiens OX=9606 GN=AP2A1 PE=1 SV=3	108561	AP2A1	0.1	2	0.1	0.1	4	1	0.276452
P63010	AP-2 complex subunit beta OS=Homo sapiens OX=9606 GN=AP2B1 PE=1 SV=1	105398	AP2B1	0.1	2	0.1	0.1	1	0.1	0.584817
Q96CW1	AP-2 complex subunit mu OS=Homo sapiens OX=9606 GN=AP2M1 PE=1 SV=2	49965	AP2M1	0.1	0.1	0.1	0.1	0.1	3	0.0940018
O00203	AP-3 complex subunit beta-1 OS=Homo sapiens OX=9606 GN=AP3B1 PE=1 SV=3	121815	AP3B1	0.1	3	1	1	5	3	0.170544
Q92572	AP-3 complex subunit sigma-1 OS=Homo sapiens OX=9606 GN=AP3S1 PE=1 SV=1	21946	AP3S1	0.1	0.1	0.1	0.1	1	0.1	0.447005
Q2VPB7	AP-5 complex subunit beta-1 OS=Homo sapiens OX=9606 GN=AP5B1 PE=1 SV=4	95087	AP5B1	0.1	2	6	0.1	4	0.1	0.261995
Q9NUS5	AP-5 complex subunit sigma-1 OS=Homo sapiens OX=9606 GN=AP5S1 PE=1 SV=1	22679	AP5S1	1	0.1	0.1	0.1	0.1	0.1	0.447005
P02647	Apolipoprotein A-I OS=Homo sapiens OX=9606 GN=APOA1 PE=1 SV=1	30759	APOA1	0.1	0.1	0.1	0.1	1	0.1	0.447005
P04114	Apolipoprotein B-100 OS=Homo sapiens OX=9606 GN=APOB PE=1 SV=2	516651	APOB	0.1	1	1	0.1	0.1	0.1	0.21783
Q9BQE5	Apolipoprotein L2 OS=Homo sapiens OX=9606 GN=APOL2 PE=1 SV=1	37126	APOL2	2	7	5	1	2	5	0.197971
Q9BZZ5	Apoptosis inhibitor 5 OS=Homo sapiens OX=9606 GN=API5 PE=1 SV=3	59310	API5	0.1	1	0.1	0.1	0.1	0.1	0.447005
O95831	Apoptosis-inducing factor 1, mitochondrial OS=Homo sapiens OX=9606 GN=AIFM1 PE=1 SV=1	67144	AIFM1	1	3	4	0.1	7	6	0.264511
Q96NN9	Apoptosis-inducing factor 3 OS=Homo sapiens OX=9606 GN=AIFM3 PE=1 SV=1	67376	AIFM3	0.1	0.1	1	0.1	0.1	0.1	0.447005
Q13625	Apoptosis-stimulating of p53 protein 2 OS=Homo sapiens OX=9606 GN=TP53BP2 PE=1 SV=2	126222	TP53BP2	0.1	0.1	0.1	0.1	1	0.1	0.447005
O14727	Apoptotic protease-activating factor 1 OS=Homo sapiens OX=9606 GN=APAF1 PE=1 SV=2	144087	APAF1	0.1	1	1	0.1	1	0.1	0.618068
Q9Y2X7	ARF GTPase-activating protein GIT1 OS=Homo sapiens OX=9606 GN=GIT1 PE=1 SV=2	85030	GIT1	0.1	0.1	4	0.1	0.1	3	0.712746
Q14161	ARF GTPase-activating protein GIT2 OS=Homo sapiens OX=9606 GN=GIT2 PE=1 SV=2	85117	GIT2	0.1	4	2	0.1	5	2	0.78303
Q8WWN8	Arf-GAP with Rho-GAP domain, ANK repeat and PH domain-containing protein 3 OS=Homo sapiens OX=9606 GN=ARAP3 PE=1 SV=1	171505	ARAP3	1	6	1	1	4	0.1	0.421068
P54136	Arginine--tRNA ligase, cytoplasmic OS=Homo sapiens OX=9606 GN=RARS1 PE=1 SV=2	76129	RARS1	27	42	43	18	42	32	0.161093
P00966	Argininosuccinate synthase OS=Homo sapiens OX=9606 GN=ASS1 PE=1 SV=2	46786	ASS1	19	18	17	9	27	8	0.312001
O95260	Arginyl-tRNA--protein transferase 1 OS=Homo sapiens OX=9606 GN=ATE1 PE=1 SV=2	59965	ATE1	0.1	0.1	1	0.1	0.1	0.1	0.447005
Q96C12	Armadillo repeat-containing protein 5 OS=Homo sapiens OX=9606 GN=ARMC5 PE=1 SV=2	99103	ARMC5	1	6	1	0.1	5	0.1	0.43916
Q6NXE6	Armadillo repeat-containing protein 6 OS=Homo sapiens OX=9606 GN=ARMC6 PE=1 SV=2	55191	ARMC6	49	67	87	40	72	16	3.46786e-05
Q9H6L4	Armadillo repeat-containing protein 7 OS=Homo sapiens OX=9606 GN=ARMC7 PE=1 SV=1	22195	ARMC7	0.1	5	1	0.1	4	0.1	0.552701
Q8IUR7	Armadillo repeat-containing protein 8 OS=Homo sapiens OX=9606 GN=ARMC8 PE=1 SV=2	76601	ARMC8	0.1	16	16	1	21	17	0.412816
Q9UH62	Armadillo repeat-containing X-linked protein 3 OS=Homo sapiens OX=9606 GN=ARMCX3 PE=1 SV=1	42816	ARMCX3	0.1	4	1	0.1	4	0.1	0.767724
P08243	Asparagine synthetase [glutamine-hydrolyzing] OS=Homo sapiens OX=9606 GN=ASNS PE=1 SV=4	64899	ASNS	9	14	5	2	8	0.1	0.00309576
O43776	Asparagine--tRNA ligase, cytoplasmic OS=Homo sapiens OX=9606 GN=NARS1 PE=1 SV=1	63758	NARS1	0.1	1	0.1	0.1	0.1	0.1	0.447005
P00505	Aspartate aminotransferase, mitochondrial OS=Homo sapiens OX=9606 GN=GOT2 PE=1 SV=3	47886	GOT2	0.1	5	0.1	0.1	0.1	0.1	0.0213738
P14868	Aspartate--tRNA ligase, cytoplasmic OS=Homo sapiens OX=9606 GN=DARS1 PE=1 SV=2	57499	DARS1	23	41	30	20	45	13	0.222135
Q9UBB4	Ataxin-10 OS=Homo sapiens OX=9606 GN=ATXN10 PE=1 SV=1	54196	ATXN10	1	18	16	0.1	23	6	0.460851
Q99700	Ataxin-2 OS=Homo sapiens OX=9606 GN=ATXN2 PE=1 SV=2	140823	ATXN2	0.1	0.1	0.1	0.1	0.1	1	0.447005
Q8WWM7	Ataxin-2-like protein OS=Homo sapiens OX=9606 GN=ATXN2L PE=1 SV=2	113589	ATXN2L	0.1	2	1	0.1	1	2	1
P54252	Ataxin-3 OS=Homo sapiens OX=9606 GN=ATXN3 PE=1 SV=5	41509	ATXN3	0.1	4	4	0.1	6	0.1	0.614834
Q6DD88	Atlastin-3 OS=Homo sapiens OX=9606 GN=ATL3 PE=1 SV=1	60960	ATL3	0.1	1	0.1	0.1	0.1	0.1	0.447005
P24539	ATP synthase F(0) complex subunit B1, mitochondrial OS=Homo sapiens OX=9606 GN=ATP5PB PE=1 SV=2	28947	ATP5PB	0.1	0.1	0.1	0.1	0.1	1	0.447005
Q96IX5	ATP synthase membrane subunit DAPIT, mitochondrial OS=Homo sapiens OX=9606 GN=ATP5MD PE=1 SV=1	6510	ATP5MD	0.1	2	3	2	3	3	0.421068
P25705	ATP synthase subunit alpha, mitochondrial OS=Homo sapiens OX=9606 GN=ATP5F1A PE=1 SV=1	59828	ATP5F1A	44	45	64	40	47	68	0.909269
P06576	ATP synthase subunit beta, mitochondrial OS=Homo sapiens OX=9606 GN=ATP5F1B PE=1 SV=3	56525	ATP5F1B	6	25	18	4	28	22	0.622181
O75947	ATP synthase subunit d, mitochondrial OS=Homo sapiens OX=9606 GN=ATP5PD PE=1 SV=3	18537	ATP5PD	1	0.1	2	0.1	1	5	0.318188
P30049	ATP synthase subunit delta, mitochondrial OS=Homo sapiens OX=9606 GN=ATP5F1D PE=1 SV=2	17479	ATP5F1D	0.1	0.1	1	0.1	0.1	1	1
P56385	ATP synthase subunit e, mitochondrial OS=Homo sapiens OX=9606 GN=ATP5ME PE=1 SV=2	7928	ATP5ME	0.1	1	0.1	0.1	0.1	0.1	0.447005
P56134	ATP synthase subunit f, mitochondrial OS=Homo sapiens OX=9606 GN=ATP5MF PE=1 SV=3	11025	ATP5MF	0.1	5	7	0.1	11	8	0.208191
O75964	ATP synthase subunit g, mitochondrial OS=Homo sapiens OX=9606 GN=ATP5MG PE=1 SV=3	11421	ATP5MG	2	1	6	2	3	5	0.818505
P36542	ATP synthase subunit gamma, mitochondrial OS=Homo sapiens OX=9606 GN=ATP5F1C PE=1 SV=1	33032	ATP5F1C	23	22	20	16	18	18	0.228941
P48047	ATP synthase subunit O, mitochondrial OS=Homo sapiens OX=9606 GN=ATP5PO PE=1 SV=1	23377	ATP5PO	2	7	12	1	12	12	0.555096
P18859	ATP synthase-coupling factor 6, mitochondrial OS=Homo sapiens OX=9606 GN=ATP5PF PE=1 SV=1	12580	ATP5PF	0.1	0.1	0.1	0.1	0.1	1	0.447005
Q8NBU5	ATPase family AAA domain-containing protein 1 OS=Homo sapiens OX=9606 GN=ATAD1 PE=1 SV=1	41060	ATAD1	1	6	1	0.1	4	0.1	0.272618
Q9ULI0	ATPase family AAA domain-containing protein 2B OS=Homo sapiens OX=9606 GN=ATAD2B PE=1 SV=3	166351	ATAD2B	0.1	1	1	0.1	0.1	0.1	0.21783
Q9NVI7	ATPase family AAA domain-containing protein 3A OS=Homo sapiens OX=9606 GN=ATAD3A PE=1 SV=2	71610	ATAD3A	22	12	21	17	29	31	0.0549424
Q5T9A4	ATPase family AAA domain-containing protein 3B OS=Homo sapiens OX=9606 GN=ATAD3B PE=1 SV=1	73098	ATAD3B	16	12	19	15	22	21	0.28261
Q8NB90	ATPase family protein 2 homolog OS=Homo sapiens OX=9606 GN=SPATA5 PE=1 SV=3	98470	SPATA5	36	47	36	31	51	12	0.0863548
O43681	ATPase GET3 OS=Homo sapiens OX=9606 GN=GET3 PE=1 SV=2	39224	GET3	14	44	59	38	67	67	0.00117373
Q96S55	ATPase WRNIP1 OS=Homo sapiens OX=9606 GN=WRNIP1 PE=1 SV=2	72829	WRNIP1	48	51	114	70	87	78	0.29852
P33897	ATP-binding cassette sub-family D member 1 OS=Homo sapiens OX=9606 GN=ABCD1 PE=1 SV=2	83398	ABCD1	1	8	11	2	12	2	0.504545
P28288	ATP-binding cassette sub-family D member 3 OS=Homo sapiens OX=9606 GN=ABCD3 PE=1 SV=1	75941	ABCD3	0.1	11	9	1	18	11	0.16053
P61221	ATP-binding cassette sub-family E member 1 OS=Homo sapiens OX=9606 GN=ABCE1 PE=1 SV=1	68240	ABCE1	19	32	24	6	28	3	0.000287157
Q8NE71	ATP-binding cassette sub-family F member 1 OS=Homo sapiens OX=9606 GN=ABCF1 PE=1 SV=2	96323	ABCF1	1	20	8	1	11	0.1	0.00745655
Q9UG63	ATP-binding cassette sub-family F member 2 OS=Homo sapiens OX=9606 GN=ABCF2 PE=1 SV=2	71815	ABCF2	97	113	133	78	125	24	1.08408e-06
Q9NUQ8	ATP-binding cassette sub-family F member 3 OS=Homo sapiens OX=9606 GN=ABCF3 PE=1 SV=2	80094	ABCF3	43	81	76	41	81	7	8.50137e-05
P53396	ATP-citrate synthase OS=Homo sapiens OX=9606 GN=ACLY PE=1 SV=3	121674	ACLY	2	8	4	0.1	5	1	0.074076
P17858	ATP-dependent 6-phosphofructokinase, liver type OS=Homo sapiens OX=9606 GN=PFKL PE=1 SV=6	85762	PFKL	0.1	1	0.1	0.1	2	0.1	0.584817
P08237	ATP-dependent 6-phosphofructokinase, muscle type OS=Homo sapiens OX=9606 GN=PFKM PE=1 SV=2	85984	PFKM	4	7	8	3	7	0.1	0.0962804
Q01813	ATP-dependent 6-phosphofructokinase, platelet type OS=Homo sapiens OX=9606 GN=PFKP PE=1 SV=2	86454	PFKP	7	7	3	2	2	1	0.00854163
O76031	ATP-dependent Clp protease ATP-binding subunit clpX-like, mitochondrial OS=Homo sapiens OX=9606 GN=CLPX PE=1 SV=2	69922	CLPX	1	1	1	0.1	3	1	0.679126
Q9H2U1	ATP-dependent DNA/RNA helicase DHX36 OS=Homo sapiens OX=9606 GN=DHX36 PE=1 SV=2	115600	DHX36	0.1	0.1	2	0.1	0.1	1	0.584817
Q08211	ATP-dependent RNA helicase A OS=Homo sapiens OX=9606 GN=DHX9 PE=1 SV=4	142181	DHX9	8	19	22	22	22	28	0.0359681
Q92499	ATP-dependent RNA helicase DDX1 OS=Homo sapiens OX=9606 GN=DDX1 PE=1 SV=2	83349	DDX1	5	3	1	4	1	2	0.616614
Q9NVP1	ATP-dependent RNA helicase DDX18 OS=Homo sapiens OX=9606 GN=DDX18 PE=1 SV=2	75702	DDX18	2	4	2	6	7	5	0.0469527
Q9NUU7	ATP-dependent RNA helicase DDX19A OS=Homo sapiens OX=9606 GN=DDX19A PE=1 SV=1	54397	DDX19A	9	10	8	2	4	0.1	0.000159759
Q9UMR2	ATP-dependent RNA helicase DDX19B OS=Homo sapiens OX=9606 GN=DDX19B PE=1 SV=1	54349	DDX19B	9	10	8	2	4	0.1	0.000159759
Q9GZR7	ATP-dependent RNA helicase DDX24 OS=Homo sapiens OX=9606 GN=DDX24 PE=1 SV=1	96899	DDX24	0.1	0.1	1	0.1	0.1	2	0.584817
O00148	ATP-dependent RNA helicase DDX39A OS=Homo sapiens OX=9606 GN=DDX39A PE=1 SV=2	49611	DDX39A	32	37	56	35	47	11	0.0299134
O00571	ATP-dependent RNA helicase DDX3X OS=Homo sapiens OX=9606 GN=DDX3X PE=1 SV=3	73597	DDX3X	36	58	49	28	68	20	0.0931085
Q86XP3	ATP-dependent RNA helicase DDX42 OS=Homo sapiens OX=9606 GN=DDX42 PE=1 SV=1	103197	DDX42	0.1	0.1	0.1	0.1	1	0.1	0.447005
Q9BQ39	ATP-dependent RNA helicase DDX50 OS=Homo sapiens OX=9606 GN=DDX50 PE=1 SV=1	83084	DDX50	0.1	0.1	9	0.1	0.1	0.1	0.00118974
Q7Z478	ATP-dependent RNA helicase DHX29 OS=Homo sapiens OX=9606 GN=DHX29 PE=1 SV=2	156222	DHX29	0.1	0.1	1	0.1	0.1	0.1	0.447005
Q7L2E3	ATP-dependent RNA helicase DHX30 OS=Homo sapiens OX=9606 GN=DHX30 PE=1 SV=1	134938	DHX30	17	12	8	25	14	13	0.110981
Q9H6R0	ATP-dependent RNA helicase DHX33 OS=Homo sapiens OX=9606 GN=DHX33 PE=1 SV=2	79565	DHX33	0.1	1	0.1	0.1	0.1	0.1	0.447005
P08183	ATP-dependent translocase ABCB1 OS=Homo sapiens OX=9606 GN=ABCB1 PE=1 SV=3	141788	ABCB1	0.1	0.1	0.1	1	0.1	0.1	0.447005
Q96TA2	ATP-dependent zinc metalloprotease YME1L1 OS=Homo sapiens OX=9606 GN=YME1L1 PE=1 SV=2	86686	YME1L1	0.1	12	4	0.1	10	8	0.732283
O14965	Aurora kinase A OS=Homo sapiens OX=9606 GN=AURKA PE=1 SV=2	46180	AURKA	7	9	5	2	8	0.1	0.0482118
Q96GD4	Aurora kinase B OS=Homo sapiens OX=9606 GN=AURKB PE=1 SV=3	39571	AURKB	6	5	3	1	5	0.1	0.074076
Q9BSB4	Autophagy-related protein 101 OS=Homo sapiens OX=9606 GN=ATG101 PE=1 SV=1	25272	ATG101	0.1	1	0.1	1	1	0.1	0.618068
Q13490	Baculoviral IAP repeat-containing protein 2 OS=Homo sapiens OX=9606 GN=BIRC2 PE=1 SV=2	71109	BIRC2	1	1	1	0.1	0.1	6	0.286362
Q9NR09	Baculoviral IAP repeat-containing protein 6 OS=Homo sapiens OX=9606 GN=BIRC6 PE=1 SV=2	536192	BIRC6	0.1	2	3	1	2	6	0.295826
Q99933	BAG family molecular chaperone regulator 1 OS=Homo sapiens OX=9606 GN=BAG1 PE=1 SV=4	38983	BAG1	8	11	11	8	9	3	0.1559
O95816	BAG family molecular chaperone regulator 2 OS=Homo sapiens OX=9606 GN=BAG2 PE=1 SV=1	23928	BAG2	181	175	162	142	163	103	0.000295633
O95817	BAG family molecular chaperone regulator 3 OS=Homo sapiens OX=9606 GN=BAG3 PE=1 SV=3	61728	BAG3	44	43	50	46	47	19	0.11282
O95429	BAG family molecular chaperone regulator 4 OS=Homo sapiens OX=9606 GN=BAG4 PE=1 SV=1	49792	BAG4	4	3	4	1	2	2	0.12888
Q9UL15	BAG family molecular chaperone regulator 5 OS=Homo sapiens OX=9606 GN=BAG5 PE=1 SV=1	51738	BAG5	55	37	42	48	43	4	0.00978071
O43491	Band 4.1-like protein 2 OS=Homo sapiens OX=9606 GN=EPB41L2 PE=1 SV=1	113032	EPB41L2	1	13	5	0.1	9	1	0.0962804
Q6ZT62	Bargin OS=Homo sapiens OX=9606 GN=BARGIN PE=1 SV=2	74009	BARGIN	0.1	0.1	1	0.1	0.1	1	1
Q7L1Q6	Basic leucine zipper and W2 domain-containing protein 1 OS=Homo sapiens OX=9606 GN=BZW1 PE=1 SV=1	48184	BZW1	0.1	0.1	0.1	0.1	0.1	1	0.447005
Q9Y6E2	Basic leucine zipper and W2 domain-containing protein 2 OS=Homo sapiens OX=9606 GN=BZW2 PE=1 SV=1	48360	BZW2	0.1	0.1	0.1	0.1	0.1	1	0.447005
P35613	Basigin OS=Homo sapiens OX=9606 GN=BSG PE=1 SV=2	42573	BSG	0.1	3	3	0.1	4	7	0.224608
O95999	B-cell lymphoma/leukemia 10 OS=Homo sapiens OX=9606 GN=BCL10 PE=1 SV=1	26520	BCL10	5	6	9	7	8	13	0.247109
P51572	B-cell receptor-associated protein 31 OS=Homo sapiens OX=9606 GN=BCAP31 PE=1 SV=3	28031	BCAP31	0.1	0.1	1	1	0.1	1	0.618068
Q12982	BCL2/adenovirus E1B 19 kDa protein-interacting protein 2 OS=Homo sapiens OX=9606 GN=BNIP2 PE=1 SV=1	36166	BNIP2	1	1	1	0.1	0.1	0.1	0.10931
Q9NYF8	Bcl-2-associated transcription factor 1 OS=Homo sapiens OX=9606 GN=BCLAF1 PE=1 SV=2	106173	BCLAF1	0.1	0.1	0.1	1	0.1	0.1	0.447005
Q8N1P7	Beta/gamma crystallin domain-containing protein 2 OS=Homo sapiens OX=9606 GN=CRYBG2 PE=2 SV=2	179001	CRYBG2	0.1	0.1	0.1	1	0.1	0.1	0.447005
P61769	Beta-2-microglobulin OS=Homo sapiens OX=9606 GN=B2M PE=1 SV=1	13820	B2M	0.1	0.1	2	1	0.1	1	0.961536
Q13425	Beta-2-syntrophin OS=Homo sapiens OX=9606 GN=SNTB2 PE=1 SV=1	58369	SNTB2	0.1	1	1	0.1	0.1	0.1	0.21783
Q562R1	Beta-actin-like protein 2 OS=Homo sapiens OX=9606 GN=ACTBL2 PE=1 SV=2	42318	ACTBL2	0.1	0.1	63	0.1	0.1	0.1	4.43095e-20
P25098	Beta-adrenergic receptor kinase 1 OS=Homo sapiens OX=9606 GN=GRK2 PE=1 SV=2	80321	GRK2	0.1	2	0.1	0.1	0.1	0.1	0.201549
Q9ULI2	Beta-citrylglutamate synthase B OS=Homo sapiens OX=9606 GN=RIMKLB PE=2 SV=2	43121	RIMKLB	0.1	1	0.1	0.1	2	0.1	0.584817
P13929	Beta-enolase OS=Homo sapiens OX=9606 GN=ENO3 PE=1 SV=5	47299	ENO3	13	20	19	10	17	21	0.689117
P06865	Beta-hexosaminidase subunit alpha OS=Homo sapiens OX=9606 GN=HEXA PE=1 SV=2	61120	HEXA	1	0.1	0.1	0.1	3	2	0.106961
O95340	Bifunctional 3~-phosphoadenosine 5~-phosphosulfate synthase 2 OS=Homo sapiens OX=9606 GN=PAPSS2 PE=1 SV=2	70027	PAPSS2	0.1	7	3	0.1	5	0.1	0.20629
Q6NYC1	Bifunctional arginine demethylase and lysyl-hydroxylase JMJD6 OS=Homo sapiens OX=9606 GN=JMJD6 PE=1 SV=1	46718	JMJD6	0.1	0.1	0.1	0.1	1	0.1	0.447005
Q13057	Bifunctional coenzyme A synthase OS=Homo sapiens OX=9606 GN=COASY PE=1 SV=4	62632	COASY	11	34	26	0.1	28	2	3.67968e-05
P07814	Bifunctional glutamate/proline--tRNA ligase OS=Homo sapiens OX=9606 GN=EPRS1 PE=1 SV=5	172080	EPRS1	84	122	99	80	118	52	0.0194633
Q9Y223	Bifunctional UDP-N-acetylglucosamine 2-epimerase/N-acetylmannosamine kinase OS=Homo sapiens OX=9606 GN=GNE PE=1 SV=1	80193	GNE	0.1	1	0.1	0.1	4	0.1	0.183982
P54132	Bloom syndrome protein OS=Homo sapiens OX=9606 GN=BLM PE=1 SV=1	160611	BLM	1	0.1	0.1	1	0.1	0.1	1
Q96MC5	bMERB domain-containing protein 1 OS=Homo sapiens OX=9606 GN=BMERB1 PE=1 SV=1	23944	BMERB1	0.1	1	2	0.1	1	0.1	0.351165
Q9H3K6	BolA-like protein 2 OS=Homo sapiens OX=9606 GN=BOLA2 PE=1 SV=1	10281	BOLA2	0.1	3	0.1	0.1	0.1	0.1	0.0940018
Q10589	Bone marrow stromal antigen 2 OS=Homo sapiens OX=9606 GN=BST2 PE=1 SV=1	20041	BST2	0.1	0.1	0.1	0.1	1	0.1	0.447005
Q8TDL5	BPI fold-containing family B member 1 OS=Homo sapiens OX=9606 GN=BPIFB1 PE=1 SV=1	52580	BPIFB1	0.1	0.1	0.1	0.1	1	0.1	0.447005
P80723	Brain acid soluble protein 1 OS=Homo sapiens OX=9606 GN=BASP1 PE=1 SV=2	22680	BASP1	4	4	4	6	10	12	0.0102979
Q9UHR4	Brain-specific angiogenesis inhibitor 1-associated protein 2-like protein 1 OS=Homo sapiens OX=9606 GN=BAIAP2L1 PE=1 SV=2	57189	BAIAP2L1	0.1	0.1	1	2	0.1	1	0.351165
Q6PJG6	BRCA1-associated ATM activator 1 OS=Homo sapiens OX=9606 GN=BRAT1 PE=1 SV=2	89774	BRAT1	15	25	33	10	28	11	0.0292601
Q7Z569	BRCA1-associated protein OS=Homo sapiens OX=9606 GN=BRAP PE=1 SV=2	68573	BRAP	0.1	6	9	0.1	10	41	5.43268e-06
P56945	Breast cancer anti-estrogen resistance protein 1 OS=Homo sapiens OX=9606 GN=BCAR1 PE=1 SV=2	93542	BCAR1	0.1	3	2	0.1	4	0.1	0.767724
Q9UBW5	Bridging integrator 2 OS=Homo sapiens OX=9606 GN=BIN2 PE=1 SV=3	62008	BIN2	3	8	4	6	7	5	0.601257
Q9NWV8	BRISC and BRCA1-A complex member 1 OS=Homo sapiens OX=9606 GN=BABAM1 PE=1 SV=1	37050	BABAM1	2	9	9	4	6	2	0.155099
Q9NXR7	BRISC and BRCA1-A complex member 2 OS=Homo sapiens OX=9606 GN=BABAM2 PE=1 SV=2	43980	BABAM2	0.1	7	13	4	5	6	0.388492
Q15018	BRISC complex subunit Abraxas 2 OS=Homo sapiens OX=9606 GN=ABRAXAS2 PE=1 SV=2	47100	ABRAXAS2	1	1	0.1	0.1	3	0.1	0.631546
Q9UIF8	Bromodomain adjacent to zinc finger domain protein 2B OS=Homo sapiens OX=9606 GN=BAZ2B PE=1 SV=3	242078	BAZ2B	0.1	0.1	1	0.1	0.1	0.1	0.447005
Q13829	BTB/POZ domain-containing adapter for CUL3-mediated RhoA degradation protein 2 OS=Homo sapiens OX=9606 GN=TNFAIP1 PE=1 SV=1	36695	TNFAIP1	1	1	0.1	2	2	0.1	0.417676
Q9H3F6	BTB/POZ domain-containing adapter for CUL3-mediated RhoA degradation protein 3 OS=Homo sapiens OX=9606 GN=KCTD10 PE=1 SV=1	35809	KCTD10	4	11	7	11	13	3	0.474666
Q9H0C5	BTB/POZ domain-containing protein 1 OS=Homo sapiens OX=9606 GN=BTBD1 PE=1 SV=1	53365	BTBD1	0.1	0.1	1	0.1	0.1	1	1
Q9BX70	BTB/POZ domain-containing protein 2 OS=Homo sapiens OX=9606 GN=BTBD2 PE=1 SV=1	56580	BTBD2	0.1	0.1	1	0.1	0.1	1	1
Q96Q07	BTB/POZ domain-containing protein 9 OS=Homo sapiens OX=9606 GN=BTBD9 PE=1 SV=2	70113	BTBD9	0.1	0.1	0.1	0.1	1	0.1	0.447005
Q9Y597	BTB/POZ domain-containing protein KCTD3 OS=Homo sapiens OX=9606 GN=KCTD3 PE=1 SV=2	89613	KCTD3	2	5	10	5	6	13	0.273123
Q7L273	BTB/POZ domain-containing protein KCTD9 OS=Homo sapiens OX=9606 GN=KCTD9 PE=1 SV=1	43167	KCTD9	1	0.1	0.1	1	0.1	0.1	1
O00481	Butyrophilin subfamily 3 member A1 OS=Homo sapiens OX=9606 GN=BTN3A1 PE=1 SV=3	58154	BTN3A1	0.1	0.1	0.1	1	0.1	0.1	0.447005
Q13895	Bystin OS=Homo sapiens OX=9606 GN=BYSL PE=1 SV=3	49798	BYSL	0.1	0.1	2	3	3	2	0.0612293
P11586	C-1-tetrahydrofolate synthase, cytoplasmic OS=Homo sapiens OX=9606 GN=MTHFD1 PE=1 SV=3	102180	MTHFD1	6	28	17	3	21	1	0.00258857
P27708	CAD protein OS=Homo sapiens OX=9606 GN=CAD PE=1 SV=3	245167	CAD	200	291	294	229	306	112	0.000262654
Q99653	Calcineurin B homologous protein 1 OS=Homo sapiens OX=9606 GN=CHP1 PE=1 SV=3	22442	CHP1	1	2	3	0.1	2	7	0.423359
Q9UM00	Calcium load-activated calcium channel OS=Homo sapiens OX=9606 GN=TMCO1 PE=1 SV=2	27461	TMCO1	0.1	1	0.1	0.1	0.1	0.1	0.447005
Q8NE86	Calcium uniporter protein, mitochondrial OS=Homo sapiens OX=9606 GN=MCU PE=1 SV=1	40127	MCU	1	1	0.1	0.1	2	0.1	0.961536
Q8IYU8	Calcium uptake protein 2, mitochondrial OS=Homo sapiens OX=9606 GN=MICU2 PE=1 SV=2	49919	MICU2	0.1	0.1	0.1	0.1	0.1	1	0.447005
Q14012	Calcium/calmodulin-dependent protein kinase type 1 OS=Homo sapiens OX=9606 GN=CAMK1 PE=1 SV=1	41881	CAMK1	0.1	1	0.1	0.1	0.1	0.1	0.447005
Q8IU85	Calcium/calmodulin-dependent protein kinase type 1D OS=Homo sapiens OX=9606 GN=CAMK1D PE=1 SV=1	43286	CAMK1D	0.1	1	0.1	0.1	0.1	0.1	0.447005
Q13557	Calcium/calmodulin-dependent protein kinase type II subunit delta OS=Homo sapiens OX=9606 GN=CAMK2D PE=1 SV=3	56961	CAMK2D	0.1	0.1	0.1	10	0.1	0.1	0.000582359
Q13555	Calcium/calmodulin-dependent protein kinase type II subunit gamma OS=Homo sapiens OX=9606 GN=CAMK2G PE=1 SV=4	63309	CAMK2G	23	22	42	25	34	7	0.0890495
Q13137	Calcium-binding and coiled-coil domain-containing protein 2 OS=Homo sapiens OX=9606 GN=CALCOCO2 PE=1 SV=1	52962	CALCOCO2	2	3	4	2	2	5	1
O75746	Calcium-binding mitochondrial carrier protein Aralar1 OS=Homo sapiens OX=9606 GN=SLC25A12 PE=1 SV=2	75114	SLC25A12	0.1	2	0.1	0.1	4	3	0.0992952
Q9UJS0	Calcium-binding mitochondrial carrier protein Aralar2 OS=Homo sapiens OX=9606 GN=SLC25A13 PE=1 SV=2	74528	SLC25A13	1	12	9	2	14	5	0.878788
Q6NUK1	Calcium-binding mitochondrial carrier protein SCaMC-1 OS=Homo sapiens OX=9606 GN=SLC25A24 PE=1 SV=2	53548	SLC25A24	0.1	0.1	0.1	1	0.1	0.1	0.447005
Q8N187	Calcium-responsive transcription factor OS=Homo sapiens OX=9606 GN=CARF PE=1 SV=2	81218	CARF	0.1	0.1	0.1	0.1	1	0.1	0.447005
Q9HB71	Calcyclin-binding protein OS=Homo sapiens OX=9606 GN=CACYBP PE=1 SV=2	26308	CACYBP	1	5	0.1	2	3	0.1	0.764935
P0DP23	Calmodulin-1 OS=Homo sapiens OX=9606 GN=CALM1 PE=1 SV=1	16827	CALM1	6	24	27	15	26	21	0.646653
P0DP24	Calmodulin-2 OS=Homo sapiens OX=9606 GN=CALM2 PE=1 SV=1	16827	CALM2	6	24	27	15	26	21	0.646653
P0DP25	Calmodulin-3 OS=Homo sapiens OX=9606 GN=CALM3 PE=1 SV=1	16827	CALM3	6	24	27	15	26	21	0.646653
P27824	Calnexin OS=Homo sapiens OX=9606 GN=CANX PE=1 SV=2	67982	CANX	0.1	9	0.1	0.1	0.1	0.1	0.00118974
P04632	Calpain small subunit 1 OS=Homo sapiens OX=9606 GN=CAPNS1 PE=1 SV=1	28469	CAPNS1	0.1	1	0.1	0.1	5	0.1	0.100645
O75808	Calpain-15 OS=Homo sapiens OX=9606 GN=CAPN15 PE=1 SV=1	119862	CAPN15	0.1	0.1	0.1	0.1	1	1	0.21783
Q99439	Calponin-2 OS=Homo sapiens OX=9606 GN=CNN2 PE=1 SV=4	34074	CNN2	0.1	2	1	0.1	1	0.1	0.351165
Q15417	Calponin-3 OS=Homo sapiens OX=9606 GN=CNN3 PE=1 SV=1	36562	CNN3	0.1	0.1	1	0.1	0.1	0.1	0.447005
P27797	Calreticulin OS=Homo sapiens OX=9606 GN=CALR PE=1 SV=1	48283	CALR	0.1	4	0.1	0.1	1	1	0.398259
P17612	cAMP-dependent protein kinase catalytic subunit alpha OS=Homo sapiens OX=9606 GN=PRKACA PE=1 SV=2	40678	PRKACA	0.1	0.1	0.1	0.1	3	0.1	0.0940018
P10644	cAMP-dependent protein kinase type I-alpha regulatory subunit OS=Homo sapiens OX=9606 GN=PRKAR1A PE=1 SV=1	43183	PRKAR1A	2	8	8	2	10	3	0.601257
P31321	cAMP-dependent protein kinase type I-beta regulatory subunit OS=Homo sapiens OX=9606 GN=PRKAR1B PE=1 SV=4	43388	PRKAR1B	1	3	5	0.1	6	4	0.801222
P13861	cAMP-dependent protein kinase type II-alpha regulatory subunit OS=Homo sapiens OX=9606 GN=PRKAR2A PE=1 SV=2	45832	PRKAR2A	2	14	8	2	9	4	0.147708
Q08499	cAMP-specific 3~,5~-cyclic phosphodiesterase 4D OS=Homo sapiens OX=9606 GN=PDE4D PE=1 SV=2	91628	PDE4D	0.1	0.1	0.1	0.1	1	0.1	0.447005
O75638	Cancer/testis antigen 2 OS=Homo sapiens OX=9606 GN=CTAG2 PE=1 SV=3	21248	CTAG2	0.1	2	0.1	1	3	0.1	0.445516
Q5HYN5	Cancer/testis antigen family 45 member A1 OS=Homo sapiens OX=9606 GN=CT45A1 PE=1 SV=1	21487	CT45A1	0.1	0.1	0.1	0.1	0.1	1	0.447005
P0DMU9	Cancer/testis antigen family 45 member A10 OS=Homo sapiens OX=9606 GN=CT45A10 PE=1 SV=1	21417	CT45A10	0.1	0.1	0.1	1	0.1	1	0.21783
Q5DJT8	Cancer/testis antigen family 45 member A2 OS=Homo sapiens OX=9606 GN=CT45A2 PE=2 SV=3	21577	CT45A2	0.1	0.1	0.1	1	0.1	1	0.21783
Q8NHU0	Cancer/testis antigen family 45 member A3 OS=Homo sapiens OX=9606 GN=CT45A3 PE=1 SV=1	21545	CT45A3	0.1	0.1	0.1	0.1	0.1	1	0.447005
P0DMU8	Cancer/testis antigen family 45 member A5 OS=Homo sapiens OX=9606 GN=CT45A5 PE=2 SV=1	21446	CT45A5	0.1	0.1	0.1	0.1	0.1	1	0.447005
P0DMU7	Cancer/testis antigen family 45 member A6 OS=Homo sapiens OX=9606 GN=CT45A6 PE=2 SV=1	21446	CT45A6	0.1	0.1	0.1	0.1	0.1	1	0.447005
P0DMV0	Cancer/testis antigen family 45 member A7 OS=Homo sapiens OX=9606 GN=CT45A7 PE=3 SV=1	21446	CT45A7	0.1	0.1	0.1	0.1	0.1	1	0.447005
P0DMV1	Cancer/testis antigen family 45 member A8 OS=Homo sapiens OX=9606 GN=CT45A8 PE=3 SV=1	21577	CT45A8	0.1	0.1	0.1	1	0.1	1	0.21783
P0DMV2	Cancer/testis antigen family 45 member A9 OS=Homo sapiens OX=9606 GN=CT45A9 PE=3 SV=1	21577	CT45A9	0.1	0.1	0.1	1	0.1	1	0.21783
Q9BSD7	Cancer-related nucleoside-triphosphatase OS=Homo sapiens OX=9606 GN=NTPCR PE=1 SV=1	20928	NTPCR	4	24	20	7	24	5	0.189672
Q14444	Caprin-1 OS=Homo sapiens OX=9606 GN=CAPRIN1 PE=1 SV=2	78489	CAPRIN1	19	13	16	31	21	30	0.00270488
Q8IYT2	Cap-specific mRNA (nucleoside-2~-O-)-methyltransferase 2 OS=Homo sapiens OX=9606 GN=CMTR2 PE=1 SV=2	89944	CMTR2	0.1	1	1	1	1	0.1	1
P31327	Carbamoyl-phosphate synthase [ammonia], mitochondrial OS=Homo sapiens OX=9606 GN=CPS1 PE=1 SV=2	165975	CPS1	9	9	8	6	9	1	0.121027
P16152	Carbonyl reductase [NADPH] 1 OS=Homo sapiens OX=9606 GN=CBR1 PE=1 SV=3	30641	CBR1	0.1	1	1	0.1	1	2	0.66001
O75828	Carbonyl reductase [NADPH] 3 OS=Homo sapiens OX=9606 GN=CBR3 PE=1 SV=3	31230	CBR3	0.1	1	1	0.1	1	2	0.66001
O75052	Carboxyl-terminal PDZ ligand of neuronal nitric oxide synthase protein OS=Homo sapiens OX=9606 GN=NOS1AP PE=1 SV=3	56457	NOS1AP	0.1	1	0.1	0.1	0.1	0.1	0.447005
O75976	Carboxypeptidase D OS=Homo sapiens OX=9606 GN=CPD PE=1 SV=2	153919	CPD	0.1	0.1	0.1	0.1	0.1	1	0.447005
P50416	Carnitine O-palmitoyltransferase 1, liver isoform OS=Homo sapiens OX=9606 GN=CPT1A PE=1 SV=2	88995	CPT1A	0.1	2	3	0.1	4	7	0.131387
Q92523	Carnitine O-palmitoyltransferase 1, muscle isoform OS=Homo sapiens OX=9606 GN=CPT1B PE=1 SV=2	88600	CPT1B	1	0.1	0.1	0.1	0.1	0.1	0.447005
O75718	Cartilage-associated protein OS=Homo sapiens OX=9606 GN=CRTAP PE=1 SV=1	47159	CRTAP	0.1	1	0.1	0.1	1	0.1	1
P48729	Casein kinase I isoform alpha OS=Homo sapiens OX=9606 GN=CSNK1A1 PE=1 SV=2	39118	CSNK1A1	1	4	5	1	6	9	0.237197
Q8N752	Casein kinase I isoform alpha-like OS=Homo sapiens OX=9606 GN=CSNK1A1L PE=2 SV=2	39289	CSNK1A1L	0.1	0.1	0.1	1	0.1	0.1	0.447005
P19784	Casein kinase II subunit alpha~ OS=Homo sapiens OX=9606 GN=CSNK2A2 PE=1 SV=1	41358	CSNK2A2	0.1	0.1	0.1	0.1	0.1	1	0.447005
P67870	Casein kinase II subunit beta OS=Homo sapiens OX=9606 GN=CSNK2B PE=1 SV=1	25268	CSNK2B	0.1	0.1	0.1	2	1	6	0.00137284
Q9BXL6	Caspase recruitment domain-containing protein 14 OS=Homo sapiens OX=9606 GN=CARD14 PE=1 SV=2	114852	CARD14	0.1	1	0.1	0.1	1	0.1	1
P51878	Caspase-5 OS=Homo sapiens OX=9606 GN=CASP5 PE=1 SV=3	50388	CASP5	0.1	1	0.1	0.1	0.1	0.1	0.447005
Q14790	Caspase-8 OS=Homo sapiens OX=9606 GN=CASP8 PE=1 SV=1	56097	CASP8	0.1	4	4	0.1	3	6	0.809408
P35221	Catenin alpha-1 OS=Homo sapiens OX=9606 GN=CTNNA1 PE=1 SV=1	100693	CTNNA1	0.1	0.1	0.1	0.1	0.1	1	0.447005
P26232	Catenin alpha-2 OS=Homo sapiens OX=9606 GN=CTNNA2 PE=1 SV=5	106045	CTNNA2	0.1	0.1	0.1	0.1	0.1	1	0.447005
O60716	Catenin delta-1 OS=Homo sapiens OX=9606 GN=CTNND1 PE=1 SV=1	108674	CTNND1	3	8	8	1	8	2	0.141703
Q6NZI2	Caveolae-associated protein 1 OS=Homo sapiens OX=9606 GN=CAVIN1 PE=1 SV=1	43450	CAVIN1	2	2	1	4	2	9	0.0221689
Q969G5	Caveolae-associated protein 3 OS=Homo sapiens OX=9606 GN=CAVIN3 PE=1 SV=3	27685	CAVIN3	0.1	0.1	0.1	0.1	1	0.1	0.447005
Q9H9A5	CCR4-NOT transcription complex subunit 10 OS=Homo sapiens OX=9606 GN=CNOT10 PE=1 SV=1	83398	CNOT10	0.1	3	0.1	0.1	2	0.1	0.666049
Q9UKZ1	CCR4-NOT transcription complex subunit 11 OS=Homo sapiens OX=9606 GN=CNOT11 PE=1 SV=1	55522	CNOT11	0.1	0.1	0.1	2	0.1	0.1	0.201549
O75175	CCR4-NOT transcription complex subunit 3 OS=Homo sapiens OX=9606 GN=CNOT3 PE=1 SV=1	82050	CNOT3	0.1	1	0.1	0.1	0.1	0.1	0.447005
Q9UIV1	CCR4-NOT transcription complex subunit 7 OS=Homo sapiens OX=9606 GN=CNOT7 PE=1 SV=3	33066	CNOT7	1	1	3	1	2	3	0.762866
O95400	CD2 antigen cytoplasmic tail-binding protein 2 OS=Homo sapiens OX=9606 GN=CD2BP2 PE=1 SV=1	37737	CD2BP2	2	9	23	1	12	10	0.143859
Q9NPF0	CD320 antigen OS=Homo sapiens OX=9606 GN=CD320 PE=1 SV=1	29998	CD320	0.1	0.1	0.1	0.1	0.1	4	0.0445933
P16070	CD44 antigen OS=Homo sapiens OX=9606 GN=CD44 PE=1 SV=3	82001	CD44	1	0.1	0.1	1	2	0.1	0.351165
P13987	CD59 glycoprotein OS=Homo sapiens OX=9606 GN=CD59 PE=1 SV=1	14795	CD59	0.1	0.1	1	0.1	0.1	1	1
Q15642	Cdc42-interacting protein 4 OS=Homo sapiens OX=9606 GN=TRIP10 PE=1 SV=3	68538	TRIP10	0.1	4	0.1	0.1	0.1	0.1	0.0445933
Q9NZ45	CDGSH iron-sulfur domain-containing protein 1 OS=Homo sapiens OX=9606 GN=CISD1 PE=1 SV=1	12362	CISD1	6	6	11	15	12	8	0.11379
Q8N5K1	CDGSH iron-sulfur domain-containing protein 2 OS=Homo sapiens OX=9606 GN=CISD2 PE=1 SV=1	15497	CISD2	0.1	1	0.1	0.1	0.1	0.1	0.447005
Q96SN8	CDK5 regulatory subunit-associated protein 2 OS=Homo sapiens OX=9606 GN=CDK5RAP2 PE=1 SV=5	216444	CDK5RAP2	0.1	1	0.1	0.1	1	1	0.618068
Q96JB5	CDK5 regulatory subunit-associated protein 3 OS=Homo sapiens OX=9606 GN=CDK5RAP3 PE=1 SV=2	57227	CDK5RAP3	0.1	1	0.1	0.1	0.1	0.1	0.447005
Q8N163	Cell cycle and apoptosis regulator protein 2 OS=Homo sapiens OX=9606 GN=CCAR2 PE=1 SV=2	103465	CCAR2	18	33	34	14	32	6	0.00460695
P60953	Cell division control protein 42 homolog OS=Homo sapiens OX=9606 GN=CDC42 PE=1 SV=2	21587	CDC42	2	6	0.1	5	4	8	0.0725008
Q99741	Cell division control protein 6 homolog OS=Homo sapiens OX=9606 GN=CDC6 PE=1 SV=1	63650	CDC6	1	0.1	1	0.1	0.1	0.1	0.21783
Q99459	Cell division cycle 5-like protein OS=Homo sapiens OX=9606 GN=CDC5L PE=1 SV=2	92422	CDC5L	7	8	19	10	17	20	0.147736
Q8IX12	Cell division cycle and apoptosis regulator protein 1 OS=Homo sapiens OX=9606 GN=CCAR1 PE=1 SV=2	133423	CCAR1	0.1	0.1	1	0.1	2	0.1	0.584817
O75794	Cell division cycle protein 123 homolog OS=Homo sapiens OX=9606 GN=CDC123 PE=1 SV=1	39566	CDC123	42	63	63	37	54	35	0.01414
Q13042	Cell division cycle protein 16 homolog OS=Homo sapiens OX=9606 GN=CDC16 PE=1 SV=2	72408	CDC16	2	3	2	0.1	2	4	0.803548
P30260	Cell division cycle protein 27 homolog OS=Homo sapiens OX=9606 GN=CDC27 PE=1 SV=2	92893	CDC27	3	4	3	3	3	4	1
P62633	Cellular nucleic acid-binding protein OS=Homo sapiens OX=9606 GN=CNBP PE=1 SV=1	20704	CNBP	1	1	0.1	1	0.1	1	1
P41208	Centrin-2 OS=Homo sapiens OX=9606 GN=CETN2 PE=1 SV=1	19726	CETN2	1	1	0.1	0.1	1	0.1	0.618068
Q6IQ19	Centriole, cilia and spindle-associated protein OS=Homo sapiens OX=9606 GN=CCSAP PE=1 SV=2	30426	CCSAP	0.1	0.1	0.1	1	0.1	0.1	0.447005
O43264	Centromere/kinetochore protein zw10 homolog OS=Homo sapiens OX=9606 GN=ZW10 PE=1 SV=3	89628	ZW10	0.1	0.1	0.1	0.1	1	0.1	0.447005
Q02224	Centromere-associated protein E OS=Homo sapiens OX=9606 GN=CENPE PE=1 SV=2	317588	CENPE	0.1	1	0.1	0.1	0.1	0.1	0.447005
O95684	Centrosomal protein 43 OS=Homo sapiens OX=9606 GN=CEP43 PE=1 SV=1	43153	CEP43	0.1	1	1	0.1	2	0.1	0.961536
O60308	Centrosomal protein of 104 kDa OS=Homo sapiens OX=9606 GN=CEP104 PE=1 SV=1	105522	CEP104	1	0.1	0.1	0.1	0.1	0.1	0.447005
Q9UPN4	Centrosomal protein of 131 kDa OS=Homo sapiens OX=9606 GN=CEP131 PE=1 SV=3	122531	CEP131	0.1	0.1	0.1	1	1	0.1	0.21783
Q66GS9	Centrosomal protein of 135 kDa OS=Homo sapiens OX=9606 GN=CEP135 PE=1 SV=2	133864	CEP135	2	2	4	4	1	1	0.592347
Q5SW79	Centrosomal protein of 170 kDa OS=Homo sapiens OX=9606 GN=CEP170 PE=1 SV=1	175586	CEP170	0.1	1	1	1	2	2	0.269388
Q9Y4F5	Centrosomal protein of 170 kDa protein B OS=Homo sapiens OX=9606 GN=CEP170B PE=1 SV=4	172154	CEP170B	0.1	0.1	1	2	0.1	1	0.351165
Q53EZ4	Centrosomal protein of 55 kDa OS=Homo sapiens OX=9606 GN=CEP55 PE=1 SV=3	54487	CEP55	0.1	1	1	0.1	1	0.1	0.618068
Q86XR8	Centrosomal protein of 57 kDa OS=Homo sapiens OX=9606 GN=CEP57 PE=1 SV=2	57396	CEP57	0.1	1	0.1	0.1	0.1	0.1	0.447005
Q8NHQ1	Centrosomal protein of 70 kDa OS=Homo sapiens OX=9606 GN=CEP70 PE=1 SV=2	70278	CEP70	0.1	0.1	2	0.1	0.1	0.1	0.201549
Q9Y592	Centrosomal protein of 83 kDa OS=Homo sapiens OX=9606 GN=CEP83 PE=1 SV=3	83060	CEP83	0.1	0.1	0.1	0.1	0.1	1	0.447005
Q6P2H3	Centrosomal protein of 85 kDa OS=Homo sapiens OX=9606 GN=CEP85 PE=1 SV=1	86270	CEP85	0.1	1	0.1	0.1	2	0.1	0.584817
Q5SZL2	Centrosomal protein of 85 kDa-like OS=Homo sapiens OX=9606 GN=CEP85L PE=1 SV=1	92777	CEP85L	0.1	0.1	0.1	1	0.1	0.1	0.447005
Q8IW35	Centrosomal protein of 97 kDa OS=Homo sapiens OX=9606 GN=CEP97 PE=1 SV=1	97776	CEP97	0.1	0.1	0.1	0.1	1	0.1	0.447005
O43633	Charged multivesicular body protein 2a OS=Homo sapiens OX=9606 GN=CHMP2A PE=1 SV=1	25088	CHMP2A	0.1	0.1	0.1	1	0.1	0.1	0.447005
Q9H444	Charged multivesicular body protein 4b OS=Homo sapiens OX=9606 GN=CHMP4B PE=1 SV=1	24935	CHMP4B	0.1	1	0.1	0.1	1	1	0.618068
Q9BT22	Chitobiosyldiphosphodolichol beta-mannosyltransferase OS=Homo sapiens OX=9606 GN=ALG1 PE=1 SV=2	53282	ALG1	0.1	2	1	0.1	0.1	1	0.351165
P51800	Chloride channel protein ClC-Ka OS=Homo sapiens OX=9606 GN=CLCNKA PE=1 SV=1	75863	CLCNKA	0.1	0.1	1	0.1	0.1	0.1	0.447005
O00299	Chloride intracellular channel protein 1 OS=Homo sapiens OX=9606 GN=CLIC1 PE=1 SV=4	27248	CLIC1	0.1	2	5	0.1	5	6	0.346471
Q9Y696	Chloride intracellular channel protein 4 OS=Homo sapiens OX=9606 GN=CLIC4 PE=1 SV=4	28982	CLIC4	0.1	0.1	1	0.1	0.1	0.1	0.447005
Q9Y3Y2	Chromatin target of PRMT1 protein OS=Homo sapiens OX=9606 GN=CHTOP PE=1 SV=2	26380	CHTOP	4	3	6	3	3	5	0.682918
Q14781	Chromobox protein homolog 2 OS=Homo sapiens OX=9606 GN=CBX2 PE=1 SV=2	56388	CBX2	0.1	0.1	0.1	0.1	1	0.1	0.447005
Q13185	Chromobox protein homolog 3 OS=Homo sapiens OX=9606 GN=CBX3 PE=1 SV=4	20969	CBX3	1	6	1	2	8	2	0.369478
Q8WVB6	Chromosome transmission fidelity protein 18 homolog OS=Homo sapiens OX=9606 GN=CHTF18 PE=1 SV=1	108001	CHTF18	1	2	7	2	5	0.1	0.482061
O95239	Chromosome-associated kinesin KIF4A OS=Homo sapiens OX=9606 GN=KIF4A PE=1 SV=3	141390	KIF4A	12	11	18	8	13	2	0.0234961
Q2VIQ3	Chromosome-associated kinesin KIF4B OS=Homo sapiens OX=9606 GN=KIF4B PE=2 SV=2	141829	KIF4B	0.1	0.1	0.1	0.1	0.1	2	0.201549
Q5JU67	Cilia- and flagella-associated protein 157 OS=Homo sapiens OX=9606 GN=CFAP157 PE=2 SV=1	60667	CFAP157	0.1	0.1	0.1	0.1	0.1	1	0.447005
Q9Y6A4	Cilia- and flagella-associated protein 20 OS=Homo sapiens OX=9606 GN=CFAP20 PE=1 SV=1	22931	CFAP20	0.1	0.1	0.1	0.1	0.1	1	0.447005
Q96G28	Cilia- and flagella-associated protein 36 OS=Homo sapiens OX=9606 GN=CFAP36 PE=1 SV=2	39593	CFAP36	0.1	3	0.1	0.1	2	0.1	0.666049
D6REC4	Cilia- and flagella-associated protein 99 OS=Homo sapiens OX=9606 GN=CFAP99 PE=3 SV=1	52489	CFAP99	1	0.1	1	0.1	1	0.1	0.618068
Q6PI97	Cilia- and flagella-associated protein HOATZ OS=Homo sapiens OX=9606 GN=HOATZ PE=2 SV=2	19385	HOATZ	0.1	0.1	0.1	0.1	1	0.1	0.447005
Q9H799	Ciliogenesis and planar polarity effector 1 OS=Homo sapiens OX=9606 GN=CPLANE1 PE=1 SV=4	365280	CPLANE1	0.1	1	3	1	2	0.1	0.708939
O75390	Citrate synthase, mitochondrial OS=Homo sapiens OX=9606 GN=CS PE=1 SV=2	51908	CS	0.1	0.1	1	0.1	1	5	0.05793
O14578	Citron Rho-interacting kinase OS=Homo sapiens OX=9606 GN=CIT PE=1 SV=2	233339	CIT	0.1	0.1	1	0.1	0.1	0.1	0.447005
Q00610	Clathrin heavy chain 1 OS=Homo sapiens OX=9606 GN=CLTC PE=1 SV=5	193260	CLTC	14	49	41	13	51	29	0.433086
P53675	Clathrin heavy chain 2 OS=Homo sapiens OX=9606 GN=CLTCL1 PE=1 SV=2	189020	CLTCL1	0.1	0.1	0.1	0.1	3	0.1	0.0940018
Q14677	Clathrin interactor 1 OS=Homo sapiens OX=9606 GN=CLINT1 PE=1 SV=1	68273	CLINT1	0.1	5	5	0.1	13	12	0.0101916
P09496	Clathrin light chain A OS=Homo sapiens OX=9606 GN=CLTA PE=1 SV=1	27174	CLTA	0.1	1	2	0.1	1	0.1	0.351165
P09497	Clathrin light chain B OS=Homo sapiens OX=9606 GN=CLTB PE=1 SV=1	25289	CLTB	2	3	5	2	1	4	0.465686
Q10570	Cleavage and polyadenylation specificity factor subunit 1 OS=Homo sapiens OX=9606 GN=CPSF1 PE=1 SV=2	162036	CPSF1	1	2	0.1	1	1	0.1	0.66001
Q9P2I0	Cleavage and polyadenylation specificity factor subunit 2 OS=Homo sapiens OX=9606 GN=CPSF2 PE=1 SV=2	89286	CPSF2	0.1	0.1	0.1	0.1	0.1	1	0.447005
O43809	Cleavage and polyadenylation specificity factor subunit 5 OS=Homo sapiens OX=9606 GN=NUDT21 PE=1 SV=1	26268	NUDT21	2	0.1	0.1	1	0.1	0.1	0.584817
Q16630	Cleavage and polyadenylation specificity factor subunit 6 OS=Homo sapiens OX=9606 GN=CPSF6 PE=1 SV=2	59344	CPSF6	3	0.1	0.1	2	0.1	0.1	0.666049
Q8N684	Cleavage and polyadenylation specificity factor subunit 7 OS=Homo sapiens OX=9606 GN=CPSF7 PE=1 SV=1	52189	CPSF7	1	0.1	0.1	0.1	0.1	0.1	0.447005
P33240	Cleavage stimulation factor subunit 2 OS=Homo sapiens OX=9606 GN=CSTF2 PE=1 SV=1	61035	CSTF2	3	0.1	8	3	0.1	1	0.0672635
Q9H0L4	Cleavage stimulation factor subunit 2 tau variant OS=Homo sapiens OX=9606 GN=CSTF2T PE=1 SV=1	64624	CSTF2T	4	5	6	0.1	4	0.1	0.0111296
O75122	CLIP-associating protein 2 OS=Homo sapiens OX=9606 GN=CLASP2 PE=1 SV=3	141775	CLASP2	0.1	1	2	0.1	3	0.1	0.968219
O75153	Clustered mitochondria protein homolog OS=Homo sapiens OX=9606 GN=CLUH PE=1 SV=2	148003	CLUH	0.1	3	5	0.1	6	5	0.492676
P10909	Clusterin OS=Homo sapiens OX=9606 GN=CLU PE=1 SV=1	53031	CLU	0.1	1	3	0.1	0.1	5	0.718005
Q92187	CMP-N-acetylneuraminate-poly-alpha-2,8-sialyltransferase OS=Homo sapiens OX=9606 GN=ST8SIA4 PE=1 SV=1	41611	ST8SIA4	0.1	0.1	0.1	0.1	0.1	1	0.447005
P53621	Coatomer subunit alpha OS=Homo sapiens OX=9606 GN=COPA PE=1 SV=2	139797	COPA	2	11	11	5	12	9	0.777268
P53618	Coatomer subunit beta OS=Homo sapiens OX=9606 GN=COPB1 PE=1 SV=3	108214	COPB1	0.1	4	0.1	0.1	3	0.1	0.712746
P35606	Coatomer subunit beta~ OS=Homo sapiens OX=9606 GN=COPB2 PE=1 SV=2	103278	COPB2	0.1	5	2	1	0.1	3	0.367097
P48444	Coatomer subunit delta OS=Homo sapiens OX=9606 GN=ARCN1 PE=1 SV=1	57630	ARCN1	9	13	10	7	15	7	0.700839
O14579	Coatomer subunit epsilon OS=Homo sapiens OX=9606 GN=COPE PE=1 SV=3	34688	COPE	2	6	9	0.1	6	2	0.0725008
P61923	Coatomer subunit zeta-1 OS=Homo sapiens OX=9606 GN=COPZ1 PE=1 SV=1	20242	COPZ1	0.1	4	1	1	4	2	0.584142
Q9BRT8	COBW domain-containing protein 1 OS=Homo sapiens OX=9606 GN=CBWD1 PE=1 SV=1	44383	CBWD1	4	13	2	1	4	0.1	0.00348569
Q8IUF1	COBW domain-containing protein 2 OS=Homo sapiens OX=9606 GN=CBWD2 PE=2 SV=1	44349	CBWD2	4	13	2	1	4	0.1	0.00348569
Q5JTY5	COBW domain-containing protein 3 OS=Homo sapiens OX=9606 GN=CBWD3 PE=1 SV=1	44353	CBWD3	0.1	0.1	2	0.1	4	0.1	0.425312
Q5RIA9	COBW domain-containing protein 5 OS=Homo sapiens OX=9606 GN=CBWD5 PE=2 SV=1	44383	CBWD5	0.1	0.1	2	0.1	4	0.1	0.425312
Q4V339	COBW domain-containing protein 6 OS=Homo sapiens OX=9606 GN=CBWD6 PE=3 SV=1	44336	CBWD6	0.1	0.1	2	0.1	4	0.1	0.425312
P23528	Cofilin-1 OS=Homo sapiens OX=9606 GN=CFL1 PE=1 SV=3	18719	CFL1	4	19	10	1	10	8	0.050761
Q9Y281	Cofilin-2 OS=Homo sapiens OX=9606 GN=CFL2 PE=1 SV=1	18839	CFL2	0.1	0.1	0.1	1	0.1	0.1	0.447005
Q8WVM7	Cohesin subunit SA-1 OS=Homo sapiens OX=9606 GN=STAG1 PE=1 SV=3	145305	STAG1	0.1	1	0.1	0.1	0.1	0.1	0.447005
Q68D86	Coiled-coil domain-containing protein 102B OS=Homo sapiens OX=9606 GN=CCDC102B PE=1 SV=4	60810	CCDC102B	0.1	0.1	0.1	0.1	0.1	1	0.447005
Q8IW40	Coiled-coil domain-containing protein 103 OS=Homo sapiens OX=9606 GN=CCDC103 PE=1 SV=1	27374	CCDC103	1	0.1	0.1	2	0.1	4	0.05793
Q8TBZ0	Coiled-coil domain-containing protein 110 OS=Homo sapiens OX=9606 GN=CCDC110 PE=1 SV=1	97235	CCDC110	0.1	0.1	1	4	0.1	2	0.05793
Q96HB5	Coiled-coil domain-containing protein 120 OS=Homo sapiens OX=9606 GN=CCDC120 PE=1 SV=1	68153	CCDC120	0.1	0.1	0.1	1	0.1	0.1	0.447005
A5D8V7	Coiled-coil domain-containing protein 151 OS=Homo sapiens OX=9606 GN=CCDC151 PE=1 SV=1	69268	CCDC151	0.1	0.1	1	0.1	0.1	0.1	0.447005
Q8IYT3	Coiled-coil domain-containing protein 170 OS=Homo sapiens OX=9606 GN=CCDC170 PE=1 SV=3	82853	CCDC170	2	1	1	0.1	1	0.1	0.207239
Q5T9S5	Coiled-coil domain-containing protein 18 OS=Homo sapiens OX=9606 GN=CCDC18 PE=1 SV=1	169998	CCDC18	1	0.1	3	1	1	3	0.765252
Q8N715	Coiled-coil domain-containing protein 185 OS=Homo sapiens OX=9606 GN=CCDC185 PE=1 SV=2	73046	CCDC185	0.1	1	0.1	0.1	0.1	0.1	0.447005
O60826	Coiled-coil domain-containing protein 22 OS=Homo sapiens OX=9606 GN=CCDC22 PE=1 SV=1	71054	CCDC22	0.1	3	1	0.1	2	1	0.708939
Q5VVM6	Coiled-coil domain-containing protein 30 OS=Homo sapiens OX=9606 GN=CCDC30 PE=2 SV=1	91905	CCDC30	0.1	1	0.1	0.1	0.1	0.1	0.447005
Q9UFE4	Coiled-coil domain-containing protein 39 OS=Homo sapiens OX=9606 GN=CCDC39 PE=2 SV=3	110346	CCDC39	0.1	2	0.1	0.1	0.1	0.1	0.201549
Q8IVM0	Coiled-coil domain-containing protein 50 OS=Homo sapiens OX=9606 GN=CCDC50 PE=1 SV=1	35914	CCDC50	0.1	0.1	0.1	0.1	1	1	0.21783
Q76M96	Coiled-coil domain-containing protein 80 OS=Homo sapiens OX=9606 GN=CCDC80 PE=1 SV=1	108505	CCDC80	0.1	2	2	0.1	1	0.1	0.195279
Q6ZN84	Coiled-coil domain-containing protein 81 OS=Homo sapiens OX=9606 GN=CCDC81 PE=1 SV=2	76777	CCDC81	0.1	0.1	0.1	0.1	0.1	1	0.447005
Q8IWF9	Coiled-coil domain-containing protein 83 OS=Homo sapiens OX=9606 GN=CCDC83 PE=1 SV=2	48934	CCDC83	1	0.1	0.1	1	1	1	0.372
Q9H6F5	Coiled-coil domain-containing protein 86 OS=Homo sapiens OX=9606 GN=CCDC86 PE=1 SV=1	40325	CCDC86	0.1	0.1	0.1	1	1	0.1	0.21783
A6NC98	Coiled-coil domain-containing protein 88B OS=Homo sapiens OX=9606 GN=CCDC88B PE=1 SV=1	165166	CCDC88B	1	0.1	0.1	0.1	0.1	0.1	0.447005
Q8N998	Coiled-coil domain-containing protein 89 OS=Homo sapiens OX=9606 GN=CCDC89 PE=1 SV=1	44181	CCDC89	0.1	1	0.1	0.1	0.1	0.1	0.447005
Q53HC0	Coiled-coil domain-containing protein 92 OS=Homo sapiens OX=9606 GN=CCDC92 PE=1 SV=2	37052	CCDC92	0.1	0.1	1	0.1	0.1	0.1	0.447005
Q96F63	Coiled-coil domain-containing protein 97 OS=Homo sapiens OX=9606 GN=CCDC97 PE=1 SV=1	39265	CCDC97	0.1	0.1	1	0.1	0.1	0.1	0.447005
O75534	Cold shock domain-containing protein E1 OS=Homo sapiens OX=9606 GN=CSDE1 PE=1 SV=2	89684	CSDE1	7	14	8	6	17	9	0.700839
P12109	Collagen alpha-1(VI) chain OS=Homo sapiens OX=9606 GN=COL6A1 PE=1 SV=3	109602	COL6A1	3	9	7	3	7	0.1	0.0962804
Q99715	Collagen alpha-1(XII) chain OS=Homo sapiens OX=9606 GN=COL12A1 PE=1 SV=2	334138	COL12A1	1	0.1	0.1	0.1	1	0.1	1
Q9UBI1	COMM domain-containing protein 3 OS=Homo sapiens OX=9606 GN=COMMD3 PE=1 SV=1	22365	COMMD3	0.1	1	1	0.1	1	0.1	0.618068
Q9P000	COMM domain-containing protein 9 OS=Homo sapiens OX=9606 GN=COMMD9 PE=1 SV=2	22034	COMMD9	0.1	2	0.1	0.1	0.1	0.1	0.201549
Q07021	Complement component 1 Q subcomponent-binding protein, mitochondrial OS=Homo sapiens OX=9606 GN=C1QBP PE=1 SV=1	31742	C1QBP	33	31	42	51	40	45	0.0534884
P08174	Complement decay-accelerating factor OS=Homo sapiens OX=9606 GN=CD55 PE=1 SV=4	42400	CD55	0.1	4	1	0.1	2	0.1	0.276452
Q9NPL8	Complex I assembly factor TIMMDC1, mitochondrial OS=Homo sapiens OX=9606 GN=TIMMDC1 PE=1 SV=2	32329	TIMMDC1	0.1	0.1	0.1	0.1	0.1	1	0.447005
Q5U5X0	Complex III assembly factor LYRM7 OS=Homo sapiens OX=9606 GN=LYRM7 PE=1 SV=1	12004	LYRM7	1	0.1	0.1	0.1	0.1	0.1	0.447005
Q15021	Condensin complex subunit 1 OS=Homo sapiens OX=9606 GN=NCAPD2 PE=1 SV=3	158508	NCAPD2	16	36	47	15	53	4	0.0385395
Q15003	Condensin complex subunit 2 OS=Homo sapiens OX=9606 GN=NCAPH PE=1 SV=3	83310	NCAPH	3	14	16	0.1	13	2	0.00899261
Q9BPX3	Condensin complex subunit 3 OS=Homo sapiens OX=9606 GN=NCAPG PE=1 SV=1	115345	NCAPG	1	8	5	0.1	2	0.1	0.00196022
P42695	Condensin-2 complex subunit D3 OS=Homo sapiens OX=9606 GN=NCAPD3 PE=1 SV=2	170950	NCAPD3	0.1	0.1	1	0.1	0.1	0.1	0.447005
Q86XI2	Condensin-2 complex subunit G2 OS=Homo sapiens OX=9606 GN=NCAPG2 PE=1 SV=1	132587	NCAPG2	3	4	4	1	6	1	0.490389
Q8WTW3	Conserved oligomeric Golgi complex subunit 1 OS=Homo sapiens OX=9606 GN=COG1 PE=1 SV=1	110107	COG1	1	0.1	0.1	0.1	0.1	0.1	0.447005
Q96JB2	Conserved oligomeric Golgi complex subunit 3 OS=Homo sapiens OX=9606 GN=COG3 PE=1 SV=3	95006	COG3	0.1	0.1	1	0.1	0.1	0.1	0.447005
Q9UP83	Conserved oligomeric Golgi complex subunit 5 OS=Homo sapiens OX=9606 GN=COG5 PE=1 SV=3	93141	COG5	0.1	2	0.1	0.1	0.1	0.1	0.201549
Q9Y2V7	Conserved oligomeric Golgi complex subunit 6 OS=Homo sapiens OX=9606 GN=COG6 PE=1 SV=2	73746	COG6	0.1	1	0.1	0.1	0.1	0.1	0.447005
P83436	Conserved oligomeric Golgi complex subunit 7 OS=Homo sapiens OX=9606 GN=COG7 PE=1 SV=1	86973	COG7	0.1	1	1	0.1	2	0.1	0.961536
Q9NZB2	Constitutive coactivator of PPAR-gamma-like protein 1 OS=Homo sapiens OX=9606 GN=FAM120A PE=1 SV=2	123008	FAM120A	13	1	1	7	2	0.1	0.22706
Q13098	COP9 signalosome complex subunit 1 OS=Homo sapiens OX=9606 GN=GPS1 PE=1 SV=4	56071	GPS1	22	46	33	25	40	18	0.184165
P61201	COP9 signalosome complex subunit 2 OS=Homo sapiens OX=9606 GN=COPS2 PE=1 SV=1	51849	COPS2	15	41	34	22	35	13	0.113374
Q9UNS2	COP9 signalosome complex subunit 3 OS=Homo sapiens OX=9606 GN=COPS3 PE=1 SV=3	48412	COPS3	17	43	17	15	29	4	0.00916857
Q9BT78	COP9 signalosome complex subunit 4 OS=Homo sapiens OX=9606 GN=COPS4 PE=1 SV=1	46525	COPS4	54	101	81	49	78	32	0.000101604
Q92905	COP9 signalosome complex subunit 5 OS=Homo sapiens OX=9606 GN=COPS5 PE=1 SV=4	37783	COPS5	19	46	21	22	27	2	0.00263919
Q7L5N1	COP9 signalosome complex subunit 6 OS=Homo sapiens OX=9606 GN=COPS6 PE=1 SV=1	36482	COPS6	26	55	42	27	47	10	0.00655173
Q9UBW8	COP9 signalosome complex subunit 7a OS=Homo sapiens OX=9606 GN=COPS7A PE=1 SV=1	30429	COPS7A	33	50	39	21	41	6	7.9887e-05
Q9H9Q2	COP9 signalosome complex subunit 7b OS=Homo sapiens OX=9606 GN=COPS7B PE=1 SV=1	29889	COPS7B	10	28	7	12	15	2	0.0618552
Q99627	COP9 signalosome complex subunit 8 OS=Homo sapiens OX=9606 GN=COPS8 PE=1 SV=1	23268	COPS8	17	24	26	16	21	13	0.115387
Q8WXC6	COP9 signalosome complex subunit 9 OS=Homo sapiens OX=9606 GN=COPS9 PE=1 SV=3	6207	COPS9	5	0.1	0.1	3	0.1	0.1	0.488062
Q99829	Copine-1 OS=Homo sapiens OX=9606 GN=CPNE1 PE=1 SV=1	59649	CPNE1	0.1	0.1	0.1	0.1	1	0.1	0.447005
Q96FN4	Copine-2 OS=Homo sapiens OX=9606 GN=CPNE2 PE=1 SV=3	61835	CPNE2	0.1	0.1	2	0.1	0.1	2	1
O75131	Copine-3 OS=Homo sapiens OX=9606 GN=CPNE3 PE=1 SV=1	60947	CPNE3	0.1	2	2	0.1	0.1	2	0.445516
Q96A23	Copine-4 OS=Homo sapiens OX=9606 GN=CPNE4 PE=1 SV=1	63210	CPNE4	0.1	0.1	2	0.1	0.1	2	1
Q9HCH3	Copine-5 OS=Homo sapiens OX=9606 GN=CPNE5 PE=1 SV=2	66319	CPNE5	0.1	2	2	0.1	4	2	0.529834
O95741	Copine-6 OS=Homo sapiens OX=9606 GN=CPNE6 PE=1 SV=3	62864	CPNE6	0.1	0.1	2	0.1	0.1	2	1
Q9UBL6	Copine-7 OS=Homo sapiens OX=9606 GN=CPNE7 PE=1 SV=1	71390	CPNE7	0.1	0.1	2	0.1	0.1	2	1
Q86YQ8	Copine-8 OS=Homo sapiens OX=9606 GN=CPNE8 PE=1 SV=2	63638	CPNE8	0.1	2	2	0.1	4	2	0.529834
Q8IYJ1	Copine-9 OS=Homo sapiens OX=9606 GN=CPNE9 PE=1 SV=3	62281	CPNE9	0.1	2	2	0.1	4	2	0.529834
Q04656	Copper-transporting ATPase 1 OS=Homo sapiens OX=9606 GN=ATP7A PE=1 SV=4	164751	ATP7A	0.1	1	0.1	0.1	0.1	3	0.331427
Q9ULV4	Coronin-1C OS=Homo sapiens OX=9606 GN=CORO1C PE=1 SV=1	53899	CORO1C	0.1	4	1	0.1	0.1	0.1	0.0229967
P10589	COUP transcription factor 1 OS=Homo sapiens OX=9606 GN=NR2F1 PE=1 SV=1	47095	NR2F1	7	7	8	3	8	5	0.329377
P24468	COUP transcription factor 2 OS=Homo sapiens OX=9606 GN=NR2F2 PE=1 SV=1	46454	NR2F2	7	7	8	3	8	5	0.329377
P12277	Creatine kinase B-type OS=Homo sapiens OX=9606 GN=CKB PE=1 SV=1	42902	CKB	12	29	21	44	27	51	8.04307e-06
Q9NS37	CREB/ATF bZIP transcription factor OS=Homo sapiens OX=9606 GN=CREBZF PE=1 SV=2	37396	CREBZF	0.1	0.1	0.1	0.1	0.1	1	0.447005
Q92793	CREB-binding protein OS=Homo sapiens OX=9606 GN=CREBBP PE=1 SV=3	268033	CREBBP	0.1	0.1	0.1	0.1	1	0.1	0.447005
Q05D32	CTD small phosphatase-like protein 2 OS=Homo sapiens OX=9606 GN=CTDSPL2 PE=1 SV=2	53137	CTDSPL2	0.1	2	0.1	1	2	1	0.466531
P17812	CTP synthase 1 OS=Homo sapiens OX=9606 GN=CTPS1 PE=1 SV=2	67332	CTPS1	2	4	1	0.1	2	0.1	0.104696
Q92879	CUGBP Elav-like family member 1 OS=Homo sapiens OX=9606 GN=CELF1 PE=1 SV=2	52429	CELF1	2	4	0.1	0.1	2	0.1	0.167326
Q13616	Cullin-1 OS=Homo sapiens OX=9606 GN=CUL1 PE=1 SV=2	90306	CUL1	12	25	32	20	30	32	0.289791
Q13617	Cullin-2 OS=Homo sapiens OX=9606 GN=CUL2 PE=1 SV=2	87554	CUL2	6	15	6	13	14	11	0.171415
Q13618	Cullin-3 OS=Homo sapiens OX=9606 GN=CUL3 PE=1 SV=2	89444	CUL3	5	8	5	11	8	10	0.106965
Q13619	Cullin-4A OS=Homo sapiens OX=9606 GN=CUL4A PE=1 SV=3	88138	CUL4A	42	95	51	47	77	26	0.0385353
Q13620	Cullin-4B OS=Homo sapiens OX=9606 GN=CUL4B PE=1 SV=4	104486	CUL4B	16	49	18	21	36	0.1	0.0282011
Q14999	Cullin-7 OS=Homo sapiens OX=9606 GN=CUL7 PE=1 SV=2	192808	CUL7	0.1	1	1	0.1	0.1	0.1	0.21783
Q8IWT3	Cullin-9 OS=Homo sapiens OX=9606 GN=CUL9 PE=1 SV=2	285440	CUL9	0.1	2	2	0.1	0.1	1	0.195279
Q86VP6	Cullin-associated NEDD8-dissociated protein 1 OS=Homo sapiens OX=9606 GN=CAND1 PE=1 SV=2	137999	CAND1	0.1	0.1	0.1	28	30	2	4.11563e-19
Q2TBE0	CWF19-like protein 2 OS=Homo sapiens OX=9606 GN=CWF19L2 PE=1 SV=4	104292	CWF19L2	0.1	0.1	0.1	0.1	1	0.1	0.447005
P06493	Cyclin-dependent kinase 1 OS=Homo sapiens OX=9606 GN=CDK1 PE=1 SV=3	34131	CDK1	45	73	82	32	61	31	2.21562e-05
Q07002	Cyclin-dependent kinase 18 OS=Homo sapiens OX=9606 GN=CDK18 PE=1 SV=4	54732	CDK18	0.1	11	10	0.1	9	6	0.317533
P24941	Cyclin-dependent kinase 2 OS=Homo sapiens OX=9606 GN=CDK2 PE=1 SV=2	34079	CDK2	0.1	17	17	9	17	10	0.820466
Q8IZL9	Cyclin-dependent kinase 20 OS=Homo sapiens OX=9606 GN=CDK20 PE=1 SV=1	38898	CDK20	2	0.1	4	4	0.1	3	0.78303
Q9BW66	Cyclin-dependent kinase 2-interacting protein OS=Homo sapiens OX=9606 GN=CINP PE=1 SV=1	24480	CINP	3	7	8	5	8	0.1	0.378597
Q00526	Cyclin-dependent kinase 3 OS=Homo sapiens OX=9606 GN=CDK3 PE=1 SV=1	35138	CDK3	0.1	17	17	9	17	10	0.820466
P11802	Cyclin-dependent kinase 4 OS=Homo sapiens OX=9606 GN=CDK4 PE=1 SV=2	33936	CDK4	3	8	6	0.1	9	6	0.737286
P50613	Cyclin-dependent kinase 7 OS=Homo sapiens OX=9606 GN=CDK7 PE=1 SV=1	39299	CDK7	0.1	1	2	0.1	2	0.1	0.695144
P50750	Cyclin-dependent kinase 9 OS=Homo sapiens OX=9606 GN=CDK9 PE=1 SV=3	43149	CDK9	7	14	16	6	17	0.1	0.071681
P42771	Cyclin-dependent kinase inhibitor 2A OS=Homo sapiens OX=9606 GN=CDKN2A PE=1 SV=2	16579	CDKN2A	9	25	19	10	24	6	0.176937
Q00535	Cyclin-dependent-like kinase 5 OS=Homo sapiens OX=9606 GN=CDK5 PE=1 SV=3	33739	CDK5	0.1	8	6	0.1	8	0.1	0.2088
Q9H0Q0	CYFIP-related Rac1 interactor A OS=Homo sapiens OX=9606 GN=CYRIA PE=2 SV=1	37688	CYRIA	0.1	0.1	1	0.1	0.1	1	1
P04080	Cystatin-B OS=Homo sapiens OX=9606 GN=CSTB PE=1 SV=2	11190	CSTB	0.1	1	0.1	0.1	0.1	0.1	0.447005
P21291	Cysteine and glycine-rich protein 1 OS=Homo sapiens OX=9606 GN=CSRP1 PE=1 SV=3	21409	CSRP1	6	2	4	6	5	1	1
Q9UHD1	Cysteine and histidine-rich domain-containing protein 1 OS=Homo sapiens OX=9606 GN=CHORDC1 PE=1 SV=2	38264	CHORDC1	2	7	3	3	9	5	0.351956
Q86TL0	Cysteine protease ATG4D OS=Homo sapiens OX=9606 GN=ATG4D PE=1 SV=1	53687	ATG4D	0.1	0.1	1	0.1	0.1	0.1	0.447005
P50238	Cysteine-rich protein 1 OS=Homo sapiens OX=9606 GN=CRIP1 PE=1 SV=3	8926	CRIP1	0.1	1	0.1	0.1	0.1	0.1	0.447005
P22695	Cytochrome b-c1 complex subunit 2, mitochondrial OS=Homo sapiens OX=9606 GN=UQCRC2 PE=1 SV=3	48584	UQCRC2	7	7	8	8	6	9	0.881493
P07919	Cytochrome b-c1 complex subunit 6, mitochondrial OS=Homo sapiens OX=9606 GN=UQCRH PE=1 SV=2	11017	UQCRH	1	6	1	1	6	1	1
O14949	Cytochrome b-c1 complex subunit 8 OS=Homo sapiens OX=9606 GN=UQCRQ PE=1 SV=4	9900	UQCRQ	3	1	0.1	2	0.1	0.1	0.445516
Q5RI15	Cytochrome c oxidase assembly protein COX20, mitochondrial OS=Homo sapiens OX=9606 GN=COX20 PE=1 SV=2	13511	COX20	0.1	2	0.1	0.1	0.1	0.1	0.201549
P20674	Cytochrome c oxidase subunit 5A, mitochondrial OS=Homo sapiens OX=9606 GN=COX5A PE=1 SV=2	16923	COX5A	0.1	0.1	0.1	1	0.1	0.1	0.447005
P14854	Cytochrome c oxidase subunit 6B1 OS=Homo sapiens OX=9606 GN=COX6B1 PE=1 SV=2	10414	COX6B1	0.1	1	0.1	0.1	0.1	0.1	0.447005
P09669	Cytochrome c oxidase subunit 6C OS=Homo sapiens OX=9606 GN=COX6C PE=1 SV=2	8776	COX6C	0.1	2	0.1	0.1	2	0.1	1
P14406	Cytochrome c oxidase subunit 7A2, mitochondrial OS=Homo sapiens OX=9606 GN=COX7A2 PE=1 SV=1	9390	COX7A2	0.1	1	0.1	0.1	1	0.1	1
O00483	Cytochrome c oxidase subunit NDUFA4 OS=Homo sapiens OX=9606 GN=NDUFA4 PE=1 SV=1	9421	NDUFA4	3	0.1	1	2	1	1	0.971971
P08574	Cytochrome c1, heme protein, mitochondrial OS=Homo sapiens OX=9606 GN=CYC1 PE=1 SV=3	35741	CYC1	4	2	2	2	1	0.1	0.134529
P05177	Cytochrome P450 1A2 OS=Homo sapiens OX=9606 GN=CYP1A2 PE=1 SV=4	58770	CYP1A2	0.1	0.1	2	0.1	1	2	0.695144
Q16696	Cytochrome P450 2A13 OS=Homo sapiens OX=9606 GN=CYP2A13 PE=1 SV=3	56822	CYP2A13	0.1	0.1	0.1	0.1	0.1	1	0.447005
P11509	Cytochrome P450 2A6 OS=Homo sapiens OX=9606 GN=CYP2A6 PE=1 SV=4	56652	CYP2A6	0.1	0.1	0.1	0.1	0.1	1	0.447005
P20853	Cytochrome P450 2A7 OS=Homo sapiens OX=9606 GN=CYP2A7 PE=2 SV=2	56674	CYP2A7	0.1	0.1	0.1	0.1	0.1	1	0.447005
Q14204	Cytoplasmic dynein 1 heavy chain 1 OS=Homo sapiens OX=9606 GN=DYNC1H1 PE=1 SV=5	534809	DYNC1H1	5	60	46	5	58	9	0.003803
Q13409	Cytoplasmic dynein 1 intermediate chain 2 OS=Homo sapiens OX=9606 GN=DYNC1I2 PE=1 SV=3	71811	DYNC1I2	0.1	1	0.1	0.1	0.1	0.1	0.447005
Q9Y6G9	Cytoplasmic dynein 1 light intermediate chain 1 OS=Homo sapiens OX=9606 GN=DYNC1LI1 PE=1 SV=3	56829	DYNC1LI1	0.1	7	4	0.1	5	0.1	0.139375
O43237	Cytoplasmic dynein 1 light intermediate chain 2 OS=Homo sapiens OX=9606 GN=DYNC1LI2 PE=1 SV=1	54351	DYNC1LI2	3	2	2	0.1	0.1	0.1	0.00578096
Q96EX3	Cytoplasmic dynein 2 intermediate chain 2 OS=Homo sapiens OX=9606 GN=DYNC2I2 PE=1 SV=2	58278	DYNC2I2	0.1	3	0.1	1	0.1	0.1	0.331427
P53384	Cytosolic Fe-S cluster assembly factor NUBP1 OS=Homo sapiens OX=9606 GN=NUBP1 PE=1 SV=2	35140	NUBP1	0.1	1	0.1	0.1	1	0.1	1
Q9Y5Y2	Cytosolic Fe-S cluster assembly factor NUBP2 OS=Homo sapiens OX=9606 GN=NUBP2 PE=1 SV=1	29206	NUBP2	4	12	1	1	10	0.1	0.263924
Q9Y3D0	Cytosolic iron-sulfur assembly component 2B OS=Homo sapiens OX=9606 GN=CIAO2B PE=1 SV=1	17766	CIAO2B	0.1	3	0.1	2	2	0.1	0.738735
P47712	Cytosolic phospholipase A2 OS=Homo sapiens OX=9606 GN=PLA2G4A PE=1 SV=2	85697	PLA2G4A	0.1	0.1	0.1	0.1	1	0.1	0.447005
O43175	D-3-phosphoglycerate dehydrogenase OS=Homo sapiens OX=9606 GN=PHGDH PE=1 SV=4	57356	PHGDH	1	2	0.1	0.1	2	0.1	0.695144
Q96EP5	DAZ-associated protein 1 OS=Homo sapiens OX=9606 GN=DAZAP1 PE=1 SV=1	43584	DAZAP1	1	3	1	0.1	1	0.1	0.113661
Q8NEU8	DCC-interacting protein 13-beta OS=Homo sapiens OX=9606 GN=APPL2 PE=1 SV=3	74959	APPL2	0.1	1	2	0.1	0.1	0.1	0.101358
Q9Y4B6	DDB1- and CUL4-associated factor 1 OS=Homo sapiens OX=9606 GN=DCAF1 PE=1 SV=3	170668	DCAF1	14	94	65	14	86	0.1	9.07189e-06
Q58WW2	DDB1- and CUL4-associated factor 6 OS=Homo sapiens OX=9606 GN=DCAF6 PE=1 SV=1	97259	DCAF6	0.1	0.1	2	0.1	2	0.1	1
P61962	DDB1- and CUL4-associated factor 7 OS=Homo sapiens OX=9606 GN=DCAF7 PE=1 SV=1	39528	DCAF7	0.1	2	1	0.1	3	1	0.708939
Q5TAQ9	DDB1- and CUL4-associated factor 8 OS=Homo sapiens OX=9606 GN=DCAF8 PE=1 SV=1	67495	DCAF8	1	1	6	1	2	3	0.592347
P30046	D-dopachrome decarboxylase OS=Homo sapiens OX=9606 GN=DDT PE=1 SV=3	12818	DDT	0.1	0.1	1	0.1	0.1	0.1	0.447005
A6NHG4	D-dopachrome decarboxylase-like protein OS=Homo sapiens OX=9606 GN=DDTL PE=2 SV=1	14414	DDTL	0.1	0.1	1	0.1	0.1	0.1	0.447005
Q92608	Dedicator of cytokinesis protein 2 OS=Homo sapiens OX=9606 GN=DOCK2 PE=1 SV=2	213123	DOCK2	0.1	0.1	2	0.1	0.1	0.1	0.201549
Q14739	Delta(14)-sterol reductase LBR OS=Homo sapiens OX=9606 GN=LBR PE=1 SV=2	71057	LBR	0.1	0.1	0.1	0.1	1	0.1	0.447005
Q13011	Delta(3,5)-Delta(2,4)-dienoyl-CoA isomerase, mitochondrial OS=Homo sapiens OX=9606 GN=ECH1 PE=1 SV=2	36136	ECH1	1	2	2	1	0.1	5	0.74107
P54886	Delta-1-pyrroline-5-carboxylate synthase OS=Homo sapiens OX=9606 GN=ALDH18A1 PE=1 SV=2	87989	ALDH18A1	0.1	0.1	0.1	0.1	0.1	1	0.447005
Q5VZ89	DENN domain-containing protein 4C OS=Homo sapiens OX=9606 GN=DENND4C PE=1 SV=3	214914	DENND4C	0.1	1	0.1	0.1	0.1	0.1	0.447005
P27707	Deoxycytidine kinase OS=Homo sapiens OX=9606 GN=DCK PE=1 SV=1	30841	DCK	0.1	0.1	1	0.1	0.1	0.1	0.447005
Q9Y3Z3	Deoxynucleoside triphosphate triphosphohydrolase SAMHD1 OS=Homo sapiens OX=9606 GN=SAMHD1 PE=1 SV=2	72896	SAMHD1	4	10	6	7	15	0.1	0.746151
Q9Y315	Deoxyribose-phosphate aldolase OS=Homo sapiens OX=9606 GN=DERA PE=1 SV=2	35494	DERA	0.1	0.1	0.1	0.1	2	0.1	0.201549
P33316	Deoxyuridine 5~-triphosphate nucleotidohydrolase, mitochondrial OS=Homo sapiens OX=9606 GN=DUT PE=1 SV=4	26832	DUT	2	2	7	1	2	11	0.548024
Q96QD5	DEP domain-containing protein 7 OS=Homo sapiens OX=9606 GN=DEPDC7 PE=2 SV=1	58615	DEPDC7	4	20	16	2	14	0.1	0.00118421
Q8WVC6	Dephospho-CoA kinase domain-containing protein OS=Homo sapiens OX=9606 GN=DCAKD PE=1 SV=1	26647	DCAKD	0.1	3	0.1	0.1	2	0.1	0.666049
P81605	Dermcidin OS=Homo sapiens OX=9606 GN=DCD PE=1 SV=2	11391	DCD	4	2	0.1	5	1	0.1	1
P15924	Desmoplakin OS=Homo sapiens OX=9606 GN=DSP PE=1 SV=3	334021	DSP	3	6	2	3	7	2	0.834802
P60981	Destrin OS=Homo sapiens OX=9606 GN=DSTN PE=1 SV=3	18950	DSTN	0.1	1	1	0.1	4	0.1	0.398259
Q9BW61	DET1- and DDB1-associated protein 1 OS=Homo sapiens OX=9606 GN=DDA1 PE=1 SV=1	11885	DDA1	3	13	2	10	8	4	0.526744
Q96JH7	Deubiquitinating protein VCPIP1 OS=Homo sapiens OX=9606 GN=VCPIP1 PE=1 SV=2	135604	VCPIP1	1	2	0.1	1	0.1	1	0.66001
Q9Y295	Developmentally-regulated GTP-binding protein 1 OS=Homo sapiens OX=9606 GN=DRG1 PE=1 SV=1	40802	DRG1	2	3	4	4	3	3	0.818505
P55039	Developmentally-regulated GTP-binding protein 2 OS=Homo sapiens OX=9606 GN=DRG2 PE=1 SV=1	41120	DRG2	0.1	1	1	0.1	2	0.1	0.961536
Q9NR28	Diablo homolog, mitochondrial OS=Homo sapiens OX=9606 GN=DIABLO PE=1 SV=1	27342	DIABLO	0.1	0.1	0.1	0.1	0.1	6	0.0103159
P21673	Diamine acetyltransferase 1 OS=Homo sapiens OX=9606 GN=SAT1 PE=1 SV=1	20239	SAT1	0.1	0.1	0.1	0.1	1	1	0.21783
P00374	Dihydrofolate reductase OS=Homo sapiens OX=9606 GN=DHFR PE=1 SV=2	21496	DHFR	8	6	5	5	6	0.1	0.147501
P36957	Dihydrolipoyllysine-residue succinyltransferase component of 2-oxoglutarate dehydrogenase complex, mitochondrial OS=Homo sapiens OX=9606 GN=DLST PE=1 SV=4	49067	DLST	0.1	0.1	0.1	1	0.1	0.1	0.447005
Q9H5Q4	Dimethyladenosine transferase 2, mitochondrial OS=Homo sapiens OX=9606 GN=TFB2M PE=1 SV=1	45776	TFB2M	1	0.1	0.1	0.1	0.1	2	0.584817
P42658	Dipeptidyl aminopeptidase-like protein 6 OS=Homo sapiens OX=9606 GN=DPP6 PE=1 SV=2	98154	DPP6	0.1	0.1	0.1	0.1	1	1	0.21783
Q9NY33	Dipeptidyl peptidase 3 OS=Homo sapiens OX=9606 GN=DPP3 PE=1 SV=2	82880	DPP3	0.1	1	0.1	0.1	0.1	0.1	0.447005
Q9NZJ9	Diphosphoinositol polyphosphate phosphohydrolase 2 OS=Homo sapiens OX=9606 GN=NUDT4 PE=1 SV=2	20521	NUDT4	0.1	1	0.1	0.1	0.1	0.1	0.447005
A0A024RBG1	Diphosphoinositol polyphosphate phosphohydrolase NUDT4B OS=Homo sapiens OX=9606 GN=NUDT4B PE=3 SV=1	20649	NUDT4B	0.1	1	0.1	0.1	0.1	0.1	0.447005
Q14689	Disco-interacting protein 2 homolog A OS=Homo sapiens OX=9606 GN=DIP2A PE=1 SV=2	172371	DIP2A	0.1	0.1	2	0.1	0.1	2	1
Q9Y4D1	Disheveled-associated activator of morphogenesis 1 OS=Homo sapiens OX=9606 GN=DAAM1 PE=1 SV=2	123966	DAAM1	0.1	0.1	0.1	0.1	0.1	1	0.447005
Q13443	Disintegrin and metalloproteinase domain-containing protein 9 OS=Homo sapiens OX=9606 GN=ADAM9 PE=1 SV=1	93006	ADAM9	0.1	1	1	1	2	2	0.269388
Q12959	Disks large homolog 1 OS=Homo sapiens OX=9606 GN=DLG1 PE=1 SV=2	100678	DLG1	1	0.1	0.1	0.1	0.1	0.1	0.447005
Q92796	Disks large homolog 3 OS=Homo sapiens OX=9606 GN=DLG3 PE=1 SV=2	90828	DLG3	0.1	1	0.1	2	0.1	0.1	0.584817
Q8TDM6	Disks large homolog 5 OS=Homo sapiens OX=9606 GN=DLG5 PE=1 SV=4	215446	DLG5	0.1	2	0.1	0.1	0.1	1	0.584817
Q8NDZ4	Divergent protein kinase domain 2A OS=Homo sapiens OX=9606 GN=DIPK2A PE=1 SV=1	50135	DIPK2A	0.1	1	0.1	0.1	0.1	0.1	0.447005
Q16531	DNA damage-binding protein 1 OS=Homo sapiens OX=9606 GN=DDB1 PE=1 SV=1	128142	DDB1	39	76	94	50	92	72	0.807919
P35638	DNA damage-inducible transcript 3 protein OS=Homo sapiens OX=9606 GN=DDIT3 PE=1 SV=1	19163	DDIT3	1	0.1	2	2	1	0.1	1
Q2NKX8	DNA excision repair protein ERCC-6-like OS=Homo sapiens OX=9606 GN=ERCC6L PE=1 SV=1	141985	ERCC6L	0.1	8	6	0.1	6	0.1	0.075597
P49917	DNA ligase 4 OS=Homo sapiens OX=9606 GN=LIG4 PE=1 SV=2	105044	LIG4	0.1	0.1	0.1	0.1	0.1	1	0.447005
Q9NPF5	DNA methyltransferase 1-associated protein 1 OS=Homo sapiens OX=9606 GN=DMAP1 PE=1 SV=1	53131	DMAP1	0.1	0.1	0.1	1	2	0.1	0.101358
P40692	DNA mismatch repair protein Mlh1 OS=Homo sapiens OX=9606 GN=MLH1 PE=1 SV=1	85175	MLH1	9	24	24	10	25	5	0.083531
P43246	DNA mismatch repair protein Msh2 OS=Homo sapiens OX=9606 GN=MSH2 PE=1 SV=1	105418	MSH2	30	48	53	25	47	4	0.000120138
P52701	DNA mismatch repair protein Msh6 OS=Homo sapiens OX=9606 GN=MSH6 PE=1 SV=2	154514	MSH6	26	48	56	17	61	6	0.00159506
P09884	DNA polymerase alpha catalytic subunit OS=Homo sapiens OX=9606 GN=POLA1 PE=1 SV=2	167575	POLA1	0.1	5	8	0.1	5	4	0.394616
Q14181	DNA polymerase alpha subunit B OS=Homo sapiens OX=9606 GN=POLA2 PE=1 SV=2	66762	POLA2	0.1	1	1	0.1	5	2	0.0902422
P28340	DNA polymerase delta catalytic subunit OS=Homo sapiens OX=9606 GN=POLD1 PE=1 SV=2	125035	POLD1	1	0.1	0.1	0.1	0.1	0.1	0.447005
Q15054	DNA polymerase delta subunit 3 OS=Homo sapiens OX=9606 GN=POLD3 PE=1 SV=2	51653	POLD3	1	0.1	1	0.1	1	1	1
Q9NR33	DNA polymerase epsilon subunit 4 OS=Homo sapiens OX=9606 GN=POLE4 PE=1 SV=2	12315	POLE4	0.1	0.1	0.1	0.1	2	0.1	0.201549
P49643	DNA primase large subunit OS=Homo sapiens OX=9606 GN=PRIM2 PE=1 SV=2	59225	PRIM2	0.1	6	7	0.1	5	2	0.178586
P49642	DNA primase small subunit OS=Homo sapiens OX=9606 GN=PRIM1 PE=1 SV=1	50327	PRIM1	1	1	0.1	0.1	0.1	0.1	0.21783
Q92698	DNA repair and recombination protein RAD54-like OS=Homo sapiens OX=9606 GN=RAD54L PE=1 SV=2	85496	RAD54L	0.1	0.1	1	0.1	0.1	0.1	0.447005
Q92878	DNA repair protein RAD50 OS=Homo sapiens OX=9606 GN=RAD50 PE=1 SV=1	154823	RAD50	4	11	8	2	9	0.1	0.039448
Q06609	DNA repair protein RAD51 homolog 1 OS=Homo sapiens OX=9606 GN=RAD51 PE=1 SV=1	37228	RAD51	0.1	2	1	0.1	1	0.1	0.351165
P51530	DNA replication ATP-dependent helicase/nuclease DNA2 OS=Homo sapiens OX=9606 GN=DNA2 PE=1 SV=3	122048	DNA2	2	15	8	3	15	0.1	0.292211
P49736	DNA replication licensing factor MCM2 OS=Homo sapiens OX=9606 GN=MCM2 PE=1 SV=4	102516	MCM2	0.1	7	3	0.1	5	9	0.415081
P25205	DNA replication licensing factor MCM3 OS=Homo sapiens OX=9606 GN=MCM3 PE=1 SV=3	91551	MCM3	0.1	10	13	0.1	10	0.1	0.0235096
P33991	DNA replication licensing factor MCM4 OS=Homo sapiens OX=9606 GN=MCM4 PE=1 SV=5	97068	MCM4	21	21	27	27	29	6	0.540711
P33992	DNA replication licensing factor MCM5 OS=Homo sapiens OX=9606 GN=MCM5 PE=1 SV=5	83031	MCM5	1	4	2	0.1	4	1	0.584142
Q14566	DNA replication licensing factor MCM6 OS=Homo sapiens OX=9606 GN=MCM6 PE=1 SV=1	93801	MCM6	0.1	2	6	4	7	7	0.0497211
P33993	DNA replication licensing factor MCM7 OS=Homo sapiens OX=9606 GN=MCM7 PE=1 SV=4	81884	MCM7	39	45	43	35	40	13	0.00764956
P11387	DNA topoisomerase 1 OS=Homo sapiens OX=9606 GN=TOP1 PE=1 SV=2	91125	TOP1	1	1	1	0.1	1	0.1	0.372
P11388	DNA topoisomerase 2-alpha OS=Homo sapiens OX=9606 GN=TOP2A PE=1 SV=3	175017	TOP2A	0.1	1	0.1	3	3	2	0.0176637
Q02880	DNA topoisomerase 2-beta OS=Homo sapiens OX=9606 GN=TOP2B PE=1 SV=3	184122	TOP2B	0.1	0.1	0.1	0.1	0.1	2	0.201549
Q969P6	DNA topoisomerase I, mitochondrial OS=Homo sapiens OX=9606 GN=TOP1MT PE=1 SV=1	70398	TOP1MT	1	0.1	0.1	0.1	0.1	0.1	0.447005
P29372	DNA-3-methyladenine glycosylase OS=Homo sapiens OX=9606 GN=MPG PE=1 SV=3	33247	MPG	0.1	1	0.1	0.1	0.1	0.1	0.447005
P41134	DNA-binding protein inhibitor ID-1 OS=Homo sapiens OX=9606 GN=ID1 PE=1 SV=3	16464	ID1	0.1	0.1	0.1	0.1	0.1	1	0.447005
P47928	DNA-binding protein inhibitor ID-4 OS=Homo sapiens OX=9606 GN=ID4 PE=1 SV=1	17068	ID4	0.1	1	0.1	0.1	0.1	2	0.584817
Q9H040	DNA-dependent metalloprotease SPRTN OS=Homo sapiens OX=9606 GN=SPRTN PE=1 SV=2	55670	SPRTN	1	0.1	2	0.1	1	1	0.66001
P78527	DNA-dependent protein kinase catalytic subunit OS=Homo sapiens OX=9606 GN=PRKDC PE=1 SV=3	473749	PRKDC	10	39	48	6	52	8	0.0148703
Q9H9Y6	DNA-directed RNA polymerase I subunit RPA2 OS=Homo sapiens OX=9606 GN=POLR1B PE=1 SV=2	129799	POLR1B	0.1	1	0.1	0.1	2	0.1	0.584817
P0CAP2	DNA-directed RNA polymerase II subunit GRINL1A OS=Homo sapiens OX=9606 GN=POLR2M PE=1 SV=1	42056	POLR2M	0.1	0.1	0.1	0.1	1	0.1	0.447005
P24928	DNA-directed RNA polymerase II subunit RPB1 OS=Homo sapiens OX=9606 GN=POLR2A PE=1 SV=2	218408	POLR2A	17	15	14	11	22	3	0.26886
P30876	DNA-directed RNA polymerase II subunit RPB2 OS=Homo sapiens OX=9606 GN=POLR2B PE=1 SV=1	135236	POLR2B	8	43	41	15	43	7	0.030757
P19387	DNA-directed RNA polymerase II subunit RPB3 OS=Homo sapiens OX=9606 GN=POLR2C PE=1 SV=2	31764	POLR2C	20	18	23	17	22	4	0.0768106
O15514	DNA-directed RNA polymerase II subunit RPB4 OS=Homo sapiens OX=9606 GN=POLR2D PE=1 SV=1	16415	POLR2D	2	2	3	1	2	0.1	0.213758
P62487	DNA-directed RNA polymerase II subunit RPB7 OS=Homo sapiens OX=9606 GN=POLR2G PE=1 SV=1	19453	POLR2G	0.1	2	3	2	2	3	0.584142
P36954	DNA-directed RNA polymerase II subunit RPB9 OS=Homo sapiens OX=9606 GN=POLR2I PE=1 SV=1	15027	POLR2I	2	0.1	1	1	1	0.1	0.66001
P05423	DNA-directed RNA polymerase III subunit RPC4 OS=Homo sapiens OX=9606 GN=POLR3D PE=1 SV=2	44539	POLR3D	0.1	1	0.1	0.1	0.1	0.1	0.447005
O15160	DNA-directed RNA polymerases I and III subunit RPAC1 OS=Homo sapiens OX=9606 GN=POLR1C PE=1 SV=1	39453	POLR1C	14	20	19	8	23	8	0.14362
P0DPB6	DNA-directed RNA polymerases I and III subunit RPAC2 OS=Homo sapiens OX=9606 GN=POLR1D PE=1 SV=1	15399	POLR1D	2	3	1	3	1	0.1	0.548748
P19388	DNA-directed RNA polymerases I, II, and III subunit RPABC1 OS=Homo sapiens OX=9606 GN=POLR2E PE=1 SV=4	24650	POLR2E	8	12	11	7	15	4	0.507528
P52434	DNA-directed RNA polymerases I, II, and III subunit RPABC3 OS=Homo sapiens OX=9606 GN=POLR2H PE=1 SV=4	17189	POLR2H	0.1	4	2	5	6	0.1	0.224608
P31689	DnaJ homolog subfamily A member 1 OS=Homo sapiens OX=9606 GN=DNAJA1 PE=1 SV=2	45581	DNAJA1	43	53	53	54	61	25	0.59649
O60884	DnaJ homolog subfamily A member 2 OS=Homo sapiens OX=9606 GN=DNAJA2 PE=1 SV=1	46344	DNAJA2	46	52	55	36	47	37	0.0455331
Q96EY1	DnaJ homolog subfamily A member 3, mitochondrial OS=Homo sapiens OX=9606 GN=DNAJA3 PE=1 SV=2	53083	DNAJA3	6	8	10	5	7	9	0.654601
Q8WW22	DnaJ homolog subfamily A member 4 OS=Homo sapiens OX=9606 GN=DNAJA4 PE=1 SV=1	45453	DNAJA4	3	3	3	1	2	1	0.160073
P25685	DnaJ homolog subfamily B member 1 OS=Homo sapiens OX=9606 GN=DNAJB1 PE=1 SV=4	38191	DNAJB1	17	34	36	14	29	13	0.00924989
Q9UBS4	DnaJ homolog subfamily B member 11 OS=Homo sapiens OX=9606 GN=DNAJB11 PE=1 SV=1	40774	DNAJB11	8	15	8	5	12	5	0.215254
Q9NXW2	DnaJ homolog subfamily B member 12 OS=Homo sapiens OX=9606 GN=DNAJB12 PE=1 SV=5	42062	DNAJB12	8	15	8	5	13	6	0.344576
P25686	DnaJ homolog subfamily B member 2 OS=Homo sapiens OX=9606 GN=DNAJB2 PE=1 SV=3	35672	DNAJB2	6	8	14	11	9	7	0.892735
Q9UDY4	DnaJ homolog subfamily B member 4 OS=Homo sapiens OX=9606 GN=DNAJB4 PE=1 SV=1	38011	DNAJB4	11	35	37	9	28	12	0.00291955
O75190	DnaJ homolog subfamily B member 6 OS=Homo sapiens OX=9606 GN=DNAJB6 PE=1 SV=2	36122	DNAJB6	5	4	1	4	1	0.1	0.203201
Q8NHS0	DnaJ homolog subfamily B member 8 OS=Homo sapiens OX=9606 GN=DNAJB8 PE=1 SV=1	25784	DNAJB8	0.1	0.1	0.1	0.1	1	0.1	0.447005
Q8IXB1	DnaJ homolog subfamily C member 10 OS=Homo sapiens OX=9606 GN=DNAJC10 PE=1 SV=2	92333	DNAJC10	0.1	0.1	0.1	0.1	1	0.1	0.447005
Q9NVH1	DnaJ homolog subfamily C member 11 OS=Homo sapiens OX=9606 GN=DNAJC11 PE=1 SV=2	63524	DNAJC11	0.1	1	0.1	0.1	1	0.1	1
Q9H819	DnaJ homolog subfamily C member 18 OS=Homo sapiens OX=9606 GN=DNAJC18 PE=2 SV=1	41981	DNAJC18	1	0.1	0.1	0.1	0.1	0.1	0.447005
Q99543	DnaJ homolog subfamily C member 2 OS=Homo sapiens OX=9606 GN=DNAJC2 PE=1 SV=4	72465	DNAJC2	0.1	2	2	0.1	2	0.1	0.445516
Q99615	DnaJ homolog subfamily C member 7 OS=Homo sapiens OX=9606 GN=DNAJC7 PE=1 SV=2	57203	DNAJC7	17	35	38	14	32	8	0.00256145
Q8WXX5	DnaJ homolog subfamily C member 9 OS=Homo sapiens OX=9606 GN=DNAJC9 PE=1 SV=1	30062	DNAJC9	0.1	0.1	0.1	0.1	2	0.1	0.201549
O60762	Dolichol-phosphate mannosyltransferase subunit 1 OS=Homo sapiens OX=9606 GN=DPM1 PE=1 SV=1	29673	DPM1	3	9	6	2	5	6	0.368125
P39656	Dolichyl-diphosphooligosaccharide--protein glycosyltransferase 48 kDa subunit OS=Homo sapiens OX=9606 GN=DDOST PE=1 SV=4	50940	DDOST	0.1	2	0.1	0.1	1	1	0.961536
P04843	Dolichyl-diphosphooligosaccharide--protein glycosyltransferase subunit 1 OS=Homo sapiens OX=9606 GN=RPN1 PE=1 SV=1	68641	RPN1	1	8	14	4	14	20	0.0535514
P04844	Dolichyl-diphosphooligosaccharide--protein glycosyltransferase subunit 2 OS=Homo sapiens OX=9606 GN=RPN2 PE=1 SV=3	69355	RPN2	4	11	3	5	4	4	0.368125
P49959	Double-strand break repair protein MRE11 OS=Homo sapiens OX=9606 GN=MRE11 PE=1 SV=3	80885	MRE11	3	7	7	3	4	3	0.175454
O60216	Double-strand-break repair protein rad21 homolog OS=Homo sapiens OX=9606 GN=RAD21 PE=1 SV=2	71930	RAD21	0.1	0.1	0.1	0.1	0.1	2	0.201549
O95793	Double-stranded RNA-binding protein Staufen homolog 1 OS=Homo sapiens OX=9606 GN=STAU1 PE=1 SV=2	63428	STAU1	4	0.1	0.1	1	0.1	0.1	0.183982
Q9NUL3	Double-stranded RNA-binding protein Staufen homolog 2 OS=Homo sapiens OX=9606 GN=STAU2 PE=1 SV=2	62797	STAU2	2	0.1	0.1	0.1	0.1	0.1	0.201549
P55265	Double-stranded RNA-specific adenosine deaminase OS=Homo sapiens OX=9606 GN=ADAR PE=1 SV=4	137178	ADAR	0.1	2	0.1	0.1	2	0.1	1
A4D126	D-ribitol-5-phosphate cytidylyltransferase OS=Homo sapiens OX=9606 GN=CRPPA PE=1 SV=2	50582	CRPPA	1	0.1	0.1	0.1	1	0.1	1
Q6XUX3	Dual serine/threonine and tyrosine protein kinase OS=Homo sapiens OX=9606 GN=DSTYK PE=1 SV=2	106621	DSTYK	1	1	0.1	0.1	1	0.1	0.618068
Q02750	Dual specificity mitogen-activated protein kinase kinase 1 OS=Homo sapiens OX=9606 GN=MAP2K1 PE=1 SV=2	43753	MAP2K1	0.1	0.1	5	3	6	1	0.214314
P36507	Dual specificity mitogen-activated protein kinase kinase 2 OS=Homo sapiens OX=9606 GN=MAP2K2 PE=1 SV=1	44681	MAP2K2	7	19	8	3	10	0.1	0.00194016
P46734	Dual specificity mitogen-activated protein kinase kinase 3 OS=Homo sapiens OX=9606 GN=MAP2K3 PE=1 SV=2	39635	MAP2K3	45	39	31	38	40	2	0.0119638
P45985	Dual specificity mitogen-activated protein kinase kinase 4 OS=Homo sapiens OX=9606 GN=MAP2K4 PE=1 SV=1	44716	MAP2K4	0.1	3	1	0.1	0.1	0.1	0.04802
O14733	Dual specificity mitogen-activated protein kinase kinase 7 OS=Homo sapiens OX=9606 GN=MAP2K7 PE=1 SV=2	47911	MAP2K7	3	4	3	1	3	0.1	0.110545
P49761	Dual specificity protein kinase CLK3 OS=Homo sapiens OX=9606 GN=CLK3 PE=1 SV=3	74267	CLK3	0.1	1	0.1	0.1	2	0.1	0.584817
P33981	Dual specificity protein kinase TTK OS=Homo sapiens OX=9606 GN=TTK PE=1 SV=2	97980	TTK	8	12	6	7	15	0.1	0.57368
Q13202	Dual specificity protein phosphatase 8 OS=Homo sapiens OX=9606 GN=DUSP8 PE=1 SV=2	66584	DUSP8	0.1	1	0.1	0.1	0.1	0.1	0.447005
Q13561	Dynactin subunit 2 OS=Homo sapiens OX=9606 GN=DCTN2 PE=1 SV=4	44318	DCTN2	1	1	0.1	0.1	3	0.1	0.631546
Q9UJW0	Dynactin subunit 4 OS=Homo sapiens OX=9606 GN=DCTN4 PE=1 SV=1	53216	DCTN4	0.1	0.1	0.1	0.1	0.1	1	0.447005
O00429	Dynamin-1-like protein OS=Homo sapiens OX=9606 GN=DNM1L PE=1 SV=2	82339	DNM1L	0.1	0.1	0.1	0.1	2	0.1	0.201549
Q6XZF7	Dynamin-binding protein OS=Homo sapiens OX=9606 GN=DNMBP PE=1 SV=1	178719	DNMBP	0.1	0.1	0.1	0.1	1	0.1	0.447005
Q86Y56	Dynein assembly factor 5, axonemal OS=Homo sapiens OX=9606 GN=DNAAF5 PE=1 SV=4	94774	DNAAF5	0.1	8	5	0.1	6	0.1	0.112248
Q96DT5	Dynein heavy chain 11, axonemal OS=Homo sapiens OX=9606 GN=DNAH11 PE=1 SV=4	524200	DNAH11	0.1	0.1	0.1	0.1	1	0.1	0.447005
Q9P225	Dynein heavy chain 2, axonemal OS=Homo sapiens OX=9606 GN=DNAH2 PE=1 SV=3	510796	DNAH2	0.1	0.1	0.1	0.1	1	0.1	0.447005
Q9GZS0	Dynein intermediate chain 2, axonemal OS=Homo sapiens OX=9606 GN=DNAI2 PE=1 SV=2	69576	DNAI2	1	1	2	0.1	1	2	0.735198
P63167	Dynein light chain 1, cytoplasmic OS=Homo sapiens OX=9606 GN=DYNLL1 PE=1 SV=1	10530	DYNLL1	7	13	11	10	12	12	0.709766
Q9NP97	Dynein light chain roadblock-type 1 OS=Homo sapiens OX=9606 GN=DYNLRB1 PE=1 SV=3	10915	DYNLRB1	2	1	1	3	0.1	0.1	0.765359
Q8TF09	Dynein light chain roadblock-type 2 OS=Homo sapiens OX=9606 GN=DYNLRB2 PE=1 SV=1	10905	DYNLRB2	2	1	1	3	0.1	0.1	0.765359
Q9H095	Dynein regulatory complex protein 9 OS=Homo sapiens OX=9606 GN=IQCG PE=1 SV=1	51999	IQCG	0.1	1	0.1	0.1	0.1	0.1	0.447005
Q03001	Dystonin OS=Homo sapiens OX=9606 GN=DST PE=1 SV=4	865259	DST	0.1	0.1	0.1	0.1	1	1	0.21783
Q14118	Dystroglycan OS=Homo sapiens OX=9606 GN=DAG1 PE=1 SV=2	97723	DAG1	1	0.1	0.1	0.1	0.1	0.1	0.447005
P11532	Dystrophin OS=Homo sapiens OX=9606 GN=DMD PE=1 SV=3	428537	DMD	18	17	16	15	16	15	0.611604
Q14258	E3 ubiquitin/ISG15 ligase TRIM25 OS=Homo sapiens OX=9606 GN=TRIM25 PE=1 SV=2	72581	TRIM25	7	10	25	11	27	35	0.00362885
Q9UKV5	E3 ubiquitin-protein ligase AMFR OS=Homo sapiens OX=9606 GN=AMFR PE=1 SV=2	73747	AMFR	0.1	3	4	0.1	4	2	0.78303
Q9Y4X5	E3 ubiquitin-protein ligase ARIH1 OS=Homo sapiens OX=9606 GN=ARIH1 PE=1 SV=2	65900	ARIH1	0.1	1	0.1	0.1	1	0.1	1
Q5VTR2	E3 ubiquitin-protein ligase BRE1A OS=Homo sapiens OX=9606 GN=RNF20 PE=1 SV=2	114220	RNF20	0.1	1	0.1	0.1	1	0.1	1
O75150	E3 ubiquitin-protein ligase BRE1B OS=Homo sapiens OX=9606 GN=RNF40 PE=1 SV=5	114350	RNF40	0.1	1	1	0.1	1	0.1	0.618068
Q9UNE7	E3 ubiquitin-protein ligase CHIP OS=Homo sapiens OX=9606 GN=STUB1 PE=1 SV=2	35290	STUB1	6	8	12	5	10	1	0.121027
Q8TDB6	E3 ubiquitin-protein ligase DTX3L OS=Homo sapiens OX=9606 GN=DTX3L PE=1 SV=1	84585	DTX3L	0.1	13	4	0.1	9	0.1	0.120559
Q9ULT8	E3 ubiquitin-protein ligase HECTD1 OS=Homo sapiens OX=9606 GN=HECTD1 PE=1 SV=3	292225	HECTD1	2	26	57	6	49	68	0.00823588
Q5T447	E3 ubiquitin-protein ligase HECTD3 OS=Homo sapiens OX=9606 GN=HECTD3 PE=1 SV=1	98135	HECTD3	0.1	0.1	0.1	0.1	1	3	0.04802
O95714	E3 ubiquitin-protein ligase HERC2 OS=Homo sapiens OX=9606 GN=HERC2 PE=1 SV=2	533510	HERC2	12	47	61	13	59	52	0.797889
Q7Z6Z7	E3 ubiquitin-protein ligase HUWE1 OS=Homo sapiens OX=9606 GN=HUWE1 PE=1 SV=3	485523	HUWE1	185	449	561	249	547	357	0.386059
Q96J02	E3 ubiquitin-protein ligase Itchy homolog OS=Homo sapiens OX=9606 GN=ITCH PE=1 SV=2	103593	ITCH	0.1	3	0.1	0.1	1	1	0.631546
Q9P0J7	E3 ubiquitin-protein ligase KCMF1 OS=Homo sapiens OX=9606 GN=KCMF1 PE=1 SV=2	42603	KCMF1	17	30	16	10	16	9	0.00439596
O94822	E3 ubiquitin-protein ligase listerin OS=Homo sapiens OX=9606 GN=LTN1 PE=1 SV=6	203103	LTN1	0.1	1	0.1	0.1	0.1	0.1	0.447005
O15344	E3 ubiquitin-protein ligase Midline-1 OS=Homo sapiens OX=9606 GN=MID1 PE=1 SV=1	76913	MID1	0.1	0.1	0.1	0.1	0.1	1	0.447005
Q96PU5	E3 ubiquitin-protein ligase NEDD4-like OS=Homo sapiens OX=9606 GN=NEDD4L PE=1 SV=2	112204	NEDD4L	0.1	4	0.1	0.1	3	0.1	0.712746
O43164	E3 ubiquitin-protein ligase Praja-2 OS=Homo sapiens OX=9606 GN=PJA2 PE=1 SV=4	79192	PJA2	0.1	0.1	0.1	0.1	1	7	0.00261778
Q9NS91	E3 ubiquitin-protein ligase RAD18 OS=Homo sapiens OX=9606 GN=RAD18 PE=1 SV=2	57043	RAD18	0.1	4	4	0.1	3	8	0.492676
P62877	E3 ubiquitin-protein ligase RBX1 OS=Homo sapiens OX=9606 GN=RBX1 PE=1 SV=1	12722	RBX1	0.1	0.1	1	3	0.1	2	0.106961
Q6PCD5	E3 ubiquitin-protein ligase RFWD3 OS=Homo sapiens OX=9606 GN=RFWD3 PE=1 SV=3	86408	RFWD3	0.1	0.1	0.1	2	0.1	0.1	0.201549
Q06587	E3 ubiquitin-protein ligase RING1 OS=Homo sapiens OX=9606 GN=RING1 PE=1 SV=2	42973	RING1	1	1	0.1	1	2	0.1	0.66001
Q9NVW2	E3 ubiquitin-protein ligase RLIM OS=Homo sapiens OX=9606 GN=RLIM PE=1 SV=3	68850	RLIM	1	4	10	1	11	15	0.0622345
Q9Y508	E3 ubiquitin-protein ligase RNF114 OS=Homo sapiens OX=9606 GN=RNF114 PE=1 SV=1	26647	RNF114	10	14	29	18	24	40	0.0122215
Q9Y4L5	E3 ubiquitin-protein ligase RNF115 OS=Homo sapiens OX=9606 GN=RNF115 PE=1 SV=2	34252	RNF115	2	7	7	1	7	0.1	0.104327
Q9BV68	E3 ubiquitin-protein ligase RNF126 OS=Homo sapiens OX=9606 GN=RNF126 PE=1 SV=2	34468	RNF126	10	14	10	9	13	8	0.61696
Q8NC42	E3 ubiquitin-protein ligase RNF149 OS=Homo sapiens OX=9606 GN=RNF149 PE=2 SV=2	43707	RNF149	0.1	0.1	0.1	0.1	0.1	2	0.201549
Q5VTB9	E3 ubiquitin-protein ligase RNF220 OS=Homo sapiens OX=9606 GN=RNF220 PE=1 SV=1	63752	RNF220	0.1	0.1	0.1	0.1	0.1	2	0.201549
Q96BH1	E3 ubiquitin-protein ligase RNF25 OS=Homo sapiens OX=9606 GN=RNF25 PE=1 SV=1	51814	RNF25	0.1	0.1	11	0.1	10	60	5.4367e-12
Q96EP0	E3 ubiquitin-protein ligase RNF31 OS=Homo sapiens OX=9606 GN=RNF31 PE=1 SV=1	122654	RNF31	0.1	0.1	0.1	0.1	0.1	6	0.0103159
Q149N8	E3 ubiquitin-protein ligase SHPRH OS=Homo sapiens OX=9606 GN=SHPRH PE=1 SV=2	195580	SHPRH	0.1	3	0.1	0.1	0.1	0.1	0.0940018
Q6Q0C0	E3 ubiquitin-protein ligase TRAF7 OS=Homo sapiens OX=9606 GN=TRAF7 PE=1 SV=1	76386	TRAF7	6	18	32	18	27	19	0.465043
Q13049	E3 ubiquitin-protein ligase TRIM32 OS=Homo sapiens OX=9606 GN=TRIM32 PE=1 SV=2	73539	TRIM32	3	12	14	5	9	17	0.796235
Q9UPN9	E3 ubiquitin-protein ligase TRIM33 OS=Homo sapiens OX=9606 GN=TRIM33 PE=1 SV=3	124623	TRIM33	0.1	3	12	1	9	3	0.691854
Q96LD4	E3 ubiquitin-protein ligase TRIM47 OS=Homo sapiens OX=9606 GN=TRIM47 PE=1 SV=2	70970	TRIM47	2	4	6	2	6	5	0.84146
Q14669	E3 ubiquitin-protein ligase TRIP12 OS=Homo sapiens OX=9606 GN=TRIP12 PE=1 SV=1	222234	TRIP12	4	5	10	3	7	8	0.869409
Q8IWV8	E3 ubiquitin-protein ligase UBR2 OS=Homo sapiens OX=9606 GN=UBR2 PE=1 SV=1	203829	UBR2	1	8	8	3	11	19	0.0224422
Q6ZT12	E3 ubiquitin-protein ligase UBR3 OS=Homo sapiens OX=9606 GN=UBR3 PE=2 SV=2	215888	UBR3	1	1	0.1	2	1	0.1	0.66001
Q5T4S7	E3 ubiquitin-protein ligase UBR4 OS=Homo sapiens OX=9606 GN=UBR4 PE=1 SV=1	580547	UBR4	38	157	142	30	152	43	2.13404e-06
O95071	E3 ubiquitin-protein ligase UBR5 OS=Homo sapiens OX=9606 GN=UBR5 PE=1 SV=2	312352	UBR5	110	218	306	141	277	149	0.0531353
Q96T88	E3 ubiquitin-protein ligase UHRF1 OS=Homo sapiens OX=9606 GN=UHRF1 PE=1 SV=1	91297	UHRF1	0.1	0.1	0.1	0.1	0.1	1	0.447005
P98170	E3 ubiquitin-protein ligase XIAP OS=Homo sapiens OX=9606 GN=XIAP PE=1 SV=2	57789	XIAP	0.1	2	2	0.1	0.1	13	0.024822
Q86UK7	E3 ubiquitin-protein ligase ZNF598 OS=Homo sapiens OX=9606 GN=ZNF598 PE=1 SV=1	100400	ZNF598	0.1	1	0.1	0.1	0.1	0.1	0.447005
Q7L5Y9	E3 ubiquitin-protein transferase MAEA OS=Homo sapiens OX=9606 GN=MAEA PE=1 SV=1	45942	MAEA	4	13	10	7	14	10	0.599281
Q9H871	E3 ubiquitin-protein transferase RMND5A OS=Homo sapiens OX=9606 GN=RMND5A PE=1 SV=1	44819	RMND5A	3	6	7	5	11	7	0.261038
Q8N6R0	eEF1A lysine and N-terminal methyltransferase OS=Homo sapiens OX=9606 GN=EEF1AKNMT PE=1 SV=1	79573	EEF1AKNMT	0.1	1	0.1	0.1	1	0.1	1
Q8IY85	EF-hand calcium-binding domain-containing protein 13 OS=Homo sapiens OX=9606 GN=EFCAB13 PE=2 SV=2	111143	EFCAB13	0.1	0.1	1	0.1	0.1	0.1	0.447005
A4FU69	EF-hand calcium-binding domain-containing protein 5 OS=Homo sapiens OX=9606 GN=EFCAB5 PE=1 SV=3	174264	EFCAB5	0.1	0.1	0.1	0.1	1	0.1	0.447005
Q9H4M9	EH domain-containing protein 1 OS=Homo sapiens OX=9606 GN=EHD1 PE=1 SV=2	60646	EHD1	0.1	0.1	0.1	0.1	2	0.1	0.201549
Q9NZN4	EH domain-containing protein 2 OS=Homo sapiens OX=9606 GN=EHD2 PE=1 SV=2	61294	EHD2	0.1	3	1	2	4	0.1	0.529834
Q9NZN3	EH domain-containing protein 3 OS=Homo sapiens OX=9606 GN=EHD3 PE=1 SV=2	60906	EHD3	0.1	0.1	0.1	0.1	3	0.1	0.0940018
Q9H223	EH domain-containing protein 4 OS=Homo sapiens OX=9606 GN=EHD4 PE=1 SV=1	61365	EHD4	9	17	16	5	21	1	0.0698283
Q92616	eIF-2-alpha kinase activator GCN1 OS=Homo sapiens OX=9606 GN=GCN1 PE=1 SV=6	294967	GCN1	4	35	38	2	39	2	0.00177716
Q9P2K8	eIF-2-alpha kinase GCN2 OS=Homo sapiens OX=9606 GN=EIF2AK4 PE=1 SV=3	188276	EIF2AK4	0.1	1	0.1	0.1	3	0.1	0.331427
Q15717	ELAV-like protein 1 OS=Homo sapiens OX=9606 GN=ELAVL1 PE=1 SV=2	36240	ELAVL1	28	13	22	35	14	27	0.269831
P68104	Elongation factor 1-alpha 1 OS=Homo sapiens OX=9606 GN=EEF1A1 PE=1 SV=1	50451	EEF1A1	97	147	111	82	114	78	0.00121996
Q05639	Elongation factor 1-alpha 2 OS=Homo sapiens OX=9606 GN=EEF1A2 PE=1 SV=1	50780	EEF1A2	0.1	49	0.1	26	0.1	0.1	0.00758477
P24534	Elongation factor 1-beta OS=Homo sapiens OX=9606 GN=EEF1B2 PE=1 SV=3	24919	EEF1B2	5	12	10	8	9	8	0.781485
P29692	Elongation factor 1-delta OS=Homo sapiens OX=9606 GN=EEF1D PE=1 SV=5	31217	EEF1D	26	36	34	25	38	33	1
P26641	Elongation factor 1-gamma OS=Homo sapiens OX=9606 GN=EEF1G PE=1 SV=3	50429	EEF1G	6	15	10	6	9	6	0.164201
P13639	Elongation factor 2 OS=Homo sapiens OX=9606 GN=EEF2 PE=1 SV=4	96246	EEF2	53	117	117	58	127	131	0.237524
P49411	Elongation factor Tu, mitochondrial OS=Homo sapiens OX=9606 GN=TUFM PE=1 SV=2	49852	TUFM	28	29	36	33	36	21	0.824492
O95163	Elongator complex protein 1 OS=Homo sapiens OX=9606 GN=ELP1 PE=1 SV=3	151813	ELP1	0.1	1	1	0.1	1	0.1	0.618068
Q6IA86	Elongator complex protein 2 OS=Homo sapiens OX=9606 GN=ELP2 PE=1 SV=2	94266	ELP2	0.1	1	0.1	0.1	0.1	0.1	0.447005
Q9H9T3	Elongator complex protein 3 OS=Homo sapiens OX=9606 GN=ELP3 PE=1 SV=2	62789	ELP3	0.1	5	7	0.1	7	3	0.671009
Q15370	Elongin-B OS=Homo sapiens OX=9606 GN=ELOB PE=1 SV=1	13239	ELOB	8	11	6	11	15	7	0.292741
Q15369	Elongin-C OS=Homo sapiens OX=9606 GN=ELOC PE=1 SV=1	12636	ELOC	27	38	52	29	33	60	0.746366
P50402	Emerin OS=Homo sapiens OX=9606 GN=EMD PE=1 SV=1	29033	EMD	6	4	5	2	5	4	0.431853
P17813	Endoglin OS=Homo sapiens OX=9606 GN=ENG PE=1 SV=2	71559	ENG	0.1	0.1	0.1	0.1	2	0.1	0.201549
Q969S2	Endonuclease 8-like 2 OS=Homo sapiens OX=9606 GN=NEIL2 PE=1 SV=3	37203	NEIL2	1	0.1	0.1	0.1	0.1	0.1	0.447005
Q9NR46	Endophilin-B2 OS=Homo sapiens OX=9606 GN=SH3GLB2 PE=1 SV=1	44175	SH3GLB2	0.1	1	0.1	0.1	0.1	0.1	0.447005
P11021	Endoplasmic reticulum chaperone BiP OS=Homo sapiens OX=9606 GN=HSPA5 PE=1 SV=2	72402	HSPA5	160	251	292	173	263	221	0.212226
Q9UKM7	Endoplasmic reticulum mannosyl-oligosaccharide 1,2-alpha-mannosidase OS=Homo sapiens OX=9606 GN=MAN1B1 PE=1 SV=2	79815	MAN1B1	0.1	0.1	1	0.1	2	0.1	0.584817
P14625	Endoplasmin OS=Homo sapiens OX=9606 GN=HSP90B1 PE=1 SV=1	92696	HSP90B1	10	42	29	0.1	38	24	0.113591
P58557	Endoribonuclease YbeY OS=Homo sapiens OX=9606 GN=YBEY PE=1 SV=2	19457	YBEY	0.1	0.1	0.1	0.1	1	0.1	0.447005
Q96AP7	Endothelial cell-selective adhesion molecule OS=Homo sapiens OX=9606 GN=ESAM PE=1 SV=1	41436	ESAM	0.1	0.1	0.1	0.1	0.1	2	0.201549
O60869	Endothelial differentiation-related factor 1 OS=Homo sapiens OX=9606 GN=EDF1 PE=1 SV=1	16359	EDF1	6	5	3	10	3	6	0.383172
Q96F86	Enhancer of mRNA-decapping protein 3 OS=Homo sapiens OX=9606 GN=EDC3 PE=1 SV=1	56784	EDC3	0.1	1	1	0.1	0.1	0.1	0.21783
Q6P2E9	Enhancer of mRNA-decapping protein 4 OS=Homo sapiens OX=9606 GN=EDC4 PE=1 SV=1	152992	EDC4	3	2	0.1	0.1	3	0.1	0.507692
P84090	Enhancer of rudimentary homolog OS=Homo sapiens OX=9606 GN=ERH PE=1 SV=1	12422	ERH	5	5	7	9	5	10	0.273123
O75521	Enoyl-CoA delta isomerase 2 OS=Homo sapiens OX=9606 GN=ECI2 PE=1 SV=4	43957	ECI2	0.1	0.1	1	0.1	4	4	0.0165824
Q14244	Ensconsin OS=Homo sapiens OX=9606 GN=MAP7 PE=1 SV=1	84116	MAP7	1	2	2	4	4	3	0.12888
Q92817	Envoplakin OS=Homo sapiens OX=9606 GN=EVPL PE=1 SV=3	232774	EVPL	0.1	0.1	0.1	0.1	0.1	1	0.447005
P29317	Ephrin type-A receptor 2 OS=Homo sapiens OX=9606 GN=EPHA2 PE=1 SV=2	109679	EPHA2	1	7	5	3	6	5	0.847372
Q12929	Epidermal growth factor receptor kinase substrate 8 OS=Homo sapiens OX=9606 GN=EPS8 PE=1 SV=1	92167	EPS8	0.1	0.1	3	0.1	1	6	0.218503
Q9H6S3	Epidermal growth factor receptor kinase substrate 8-like protein 2 OS=Homo sapiens OX=9606 GN=EPS8L2 PE=1 SV=2	81197	EPS8L2	0.1	3	13	4	7	12	0.268568
P00533	Epidermal growth factor receptor OS=Homo sapiens OX=9606 GN=EGFR PE=1 SV=2	137612	EGFR	4	38	27	5	34	11	0.0809046
P42566	Epidermal growth factor receptor substrate 15 OS=Homo sapiens OX=9606 GN=EPS15 PE=1 SV=2	99222	EPS15	1	1	5	2	4	6	0.248554
Q9UBC2	Epidermal growth factor receptor substrate 15-like 1 OS=Homo sapiens OX=9606 GN=EPS15L1 PE=1 SV=1	94311	EPS15L1	0.1	3	1	0.1	1	0.1	0.195279
P58107	Epiplakin OS=Homo sapiens OX=9606 GN=EPPK1 PE=1 SV=3	557768	EPPK1	11	19	16	5	16	2	0.00518042
Q6NXG1	Epithelial splicing regulatory protein 1 OS=Homo sapiens OX=9606 GN=ESRP1 PE=1 SV=2	76449	ESRP1	1	0.1	0.1	0.1	0.1	0.1	0.447005
Q9H6T0	Epithelial splicing regulatory protein 2 OS=Homo sapiens OX=9606 GN=ESRP2 PE=1 SV=1	79206	ESRP2	1	3	1	0.1	1	0.1	0.113661
Q9H6B9	Epoxide hydrolase 3 OS=Homo sapiens OX=9606 GN=EPHX3 PE=1 SV=1	41338	EPHX3	0.1	0.1	0.1	0.1	1	0.1	0.447005
Q15006	ER membrane protein complex subunit 2 OS=Homo sapiens OX=9606 GN=EMC2 PE=1 SV=1	34982	EMC2	0.1	0.1	0.1	0.1	0.1	1	0.447005
O43402	ER membrane protein complex subunit 8 OS=Homo sapiens OX=9606 GN=EMC8 PE=1 SV=1	24214	EMC8	0.1	0.1	1	1	1	0.1	0.618068
O75477	Erlin-1 OS=Homo sapiens OX=9606 GN=ERLIN1 PE=1 SV=2	39318	ERLIN1	18	25	24	19	30	22	0.73346
O94905	Erlin-2 OS=Homo sapiens OX=9606 GN=ERLIN2 PE=1 SV=1	38044	ERLIN2	15	31	36	18	35	32	0.816419
Q8TBG4	Ethanolamine-phosphate phospho-lyase OS=Homo sapiens OX=9606 GN=ETNPPL PE=1 SV=1	56262	ETNPPL	0.1	1	2	0.1	0.1	3	0.968219
P60842	Eukaryotic initiation factor 4A-I OS=Homo sapiens OX=9606 GN=EIF4A1 PE=1 SV=1	46353	EIF4A1	76	120	132	51	126	49	1.38669e-05
Q14240	Eukaryotic initiation factor 4A-II OS=Homo sapiens OX=9606 GN=EIF4A2 PE=1 SV=2	46601	EIF4A2	0.1	53	0.1	0.1	0.1	0.1	4.70113e-17
P38919	Eukaryotic initiation factor 4A-III OS=Homo sapiens OX=9606 GN=EIF4A3 PE=1 SV=4	47126	EIF4A3	7	8	9	1	8	6	0.147708
P15170	Eukaryotic peptide chain release factor GTP-binding subunit ERF3A OS=Homo sapiens OX=9606 GN=GSPT1 PE=1 SV=1	56348	GSPT1	1	0.1	1	0.1	1	1	1
Q8IYD1	Eukaryotic peptide chain release factor GTP-binding subunit ERF3B OS=Homo sapiens OX=9606 GN=GSPT2 PE=1 SV=2	69467	GSPT2	1	0.1	1	0.1	1	0.1	0.618068
O43324	Eukaryotic translation elongation factor 1 epsilon-1 OS=Homo sapiens OX=9606 GN=EEF1E1 PE=1 SV=1	19855	EEF1E1	2	7	2	1	3	1	0.12888
P41567	Eukaryotic translation initiation factor 1 OS=Homo sapiens OX=9606 GN=EIF1 PE=1 SV=1	12839	EIF1	0.1	0.1	0.1	2	0.1	0.1	0.201549
P47813	Eukaryotic translation initiation factor 1A, X-chromosomal OS=Homo sapiens OX=9606 GN=EIF1AX PE=1 SV=2	16564	EIF1AX	0.1	0.1	0.1	1	0.1	1	0.21783
O14602	Eukaryotic translation initiation factor 1A, Y-chromosomal OS=Homo sapiens OX=9606 GN=EIF1AY PE=1 SV=4	16546	EIF1AY	0.1	0.1	0.1	1	0.1	1	0.21783
O60739	Eukaryotic translation initiation factor 1b OS=Homo sapiens OX=9606 GN=EIF1B PE=1 SV=2	12930	EIF1B	0.1	0.1	0.1	2	0.1	0.1	0.201549
P05198	Eukaryotic translation initiation factor 2 subunit 1 OS=Homo sapiens OX=9606 GN=EIF2S1 PE=1 SV=3	36374	EIF2S1	17	20	22	14	20	10	0.138706
P20042	Eukaryotic translation initiation factor 2 subunit 2 OS=Homo sapiens OX=9606 GN=EIF2S2 PE=1 SV=2	38706	EIF2S2	1	8	15	0.1	12	16	0.569821
P41091	Eukaryotic translation initiation factor 2 subunit 3 OS=Homo sapiens OX=9606 GN=EIF2S3 PE=1 SV=3	51647	EIF2S3	123	173	176	98	161	69	3.30659e-07
Q9BY44	Eukaryotic translation initiation factor 2A OS=Homo sapiens OX=9606 GN=EIF2A PE=1 SV=3	65519	EIF2A	0.1	0.1	1	0.1	0.1	0.1	0.447005
Q9NZJ5	Eukaryotic translation initiation factor 2-alpha kinase 3 OS=Homo sapiens OX=9606 GN=EIF2AK3 PE=1 SV=3	126164	EIF2AK3	1	0.1	2	1	2	2	0.502402
Q14152	Eukaryotic translation initiation factor 3 subunit A OS=Homo sapiens OX=9606 GN=EIF3A PE=1 SV=1	166867	EIF3A	1	9	14	0.1	14	32	0.00776193
P55884	Eukaryotic translation initiation factor 3 subunit B OS=Homo sapiens OX=9606 GN=EIF3B PE=1 SV=3	92823	EIF3B	1	25	14	1	15	7	0.0311503
Q99613	Eukaryotic translation initiation factor 3 subunit C OS=Homo sapiens OX=9606 GN=EIF3C PE=1 SV=1	105962	EIF3C	0.1	1	9	0.1	6	11	0.177087
B5ME19	Eukaryotic translation initiation factor 3 subunit C-like protein OS=Homo sapiens OX=9606 GN=EIF3CL PE=1 SV=1	106091	EIF3CL	0.1	1	9	0.1	6	11	0.177087
O15371	Eukaryotic translation initiation factor 3 subunit D OS=Homo sapiens OX=9606 GN=EIF3D PE=1 SV=1	64560	EIF3D	0.1	2	1	0.1	1	4	0.482699
P60228	Eukaryotic translation initiation factor 3 subunit E OS=Homo sapiens OX=9606 GN=EIF3E PE=1 SV=1	52587	EIF3E	2	4	2	4	8	6	0.0469527
O00303	Eukaryotic translation initiation factor 3 subunit F OS=Homo sapiens OX=9606 GN=EIF3F PE=1 SV=1	37654	EIF3F	8	17	19	8	15	13	0.370693
O75821	Eukaryotic translation initiation factor 3 subunit G OS=Homo sapiens OX=9606 GN=EIF3G PE=1 SV=2	35874	EIF3G	0.1	6	7	1	1	6	0.264511
O15372	Eukaryotic translation initiation factor 3 subunit H OS=Homo sapiens OX=9606 GN=EIF3H PE=1 SV=1	40076	EIF3H	5	5	8	4	8	13	0.284678
Q13347	Eukaryotic translation initiation factor 3 subunit I OS=Homo sapiens OX=9606 GN=EIF3I PE=1 SV=1	36878	EIF3I	6	11	9	6	13	13	0.430379
Q9UBQ5	Eukaryotic translation initiation factor 3 subunit K OS=Homo sapiens OX=9606 GN=EIF3K PE=1 SV=1	25329	EIF3K	1	5	4	2	3	9	0.413126
Q9Y262	Eukaryotic translation initiation factor 3 subunit L OS=Homo sapiens OX=9606 GN=EIF3L PE=1 SV=1	66912	EIF3L	1	2	4	2	2	26	8.7009e-05
Q7L2H7	Eukaryotic translation initiation factor 3 subunit M OS=Homo sapiens OX=9606 GN=EIF3M PE=1 SV=1	42932	EIF3M	0.1	3	9	1	5	10	0.461179
Q04637	Eukaryotic translation initiation factor 4 gamma 1 OS=Homo sapiens OX=9606 GN=EIF4G1 PE=1 SV=4	176124	EIF4G1	2	61	47	1	60	14	0.0098507
P78344	Eukaryotic translation initiation factor 4 gamma 2 OS=Homo sapiens OX=9606 GN=EIF4G2 PE=1 SV=1	102810	EIF4G2	0.1	0.1	1	0.1	0.1	0.1	0.447005
O43432	Eukaryotic translation initiation factor 4 gamma 3 OS=Homo sapiens OX=9606 GN=EIF4G3 PE=1 SV=2	177682	EIF4G3	0.1	12	6	0.1	10	0.1	0.134928
P23588	Eukaryotic translation initiation factor 4B OS=Homo sapiens OX=9606 GN=EIF4B PE=1 SV=2	69167	EIF4B	0.1	1	0.1	0.1	2	1	0.351165
P06730	Eukaryotic translation initiation factor 4E OS=Homo sapiens OX=9606 GN=EIF4E PE=1 SV=2	25310	EIF4E	2	0.1	0.1	0.1	0.1	0.1	0.201549
O60573	Eukaryotic translation initiation factor 4E type 2 OS=Homo sapiens OX=9606 GN=EIF4E2 PE=1 SV=1	28458	EIF4E2	0.1	5	2	3	3	1	0.978754
Q15056	Eukaryotic translation initiation factor 4H OS=Homo sapiens OX=9606 GN=EIF4H PE=1 SV=5	27425	EIF4H	1	4	1	0.1	2	0.1	0.176111
P63241	Eukaryotic translation initiation factor 5A-1 OS=Homo sapiens OX=9606 GN=EIF5A PE=1 SV=2	17049	EIF5A	8	8	7	8	12	2	0.881493
P56537	Eukaryotic translation initiation factor 6 OS=Homo sapiens OX=9606 GN=EIF6 PE=1 SV=1	27095	EIF6	1	5	4	3	5	5	0.531029
Q9NVH0	Exonuclease 3~-5~ domain-containing protein 2 OS=Homo sapiens OX=9606 GN=EXD2 PE=1 SV=2	71221	EXD2	1	0.1	1	0.1	1	0.1	0.618068
Q9Y3B2	Exosome complex component CSL4 OS=Homo sapiens OX=9606 GN=EXOSC1 PE=1 SV=1	21780	EXOSC1	0.1	0.1	0.1	0.1	0.1	1	0.447005
Q5RKV6	Exosome complex component MTR3 OS=Homo sapiens OX=9606 GN=EXOSC6 PE=1 SV=1	28503	EXOSC6	0.1	0.1	4	0.1	1	5	0.552701
Q13868	Exosome complex component RRP4 OS=Homo sapiens OX=9606 GN=EXOSC2 PE=1 SV=2	32996	EXOSC2	0.1	2	3	1	3	6	0.203201
Q9NPD3	Exosome complex component RRP41 OS=Homo sapiens OX=9606 GN=EXOSC4 PE=1 SV=3	26652	EXOSC4	1	0.1	2	1	0.1	1	0.66001
Q96B26	Exosome complex component RRP43 OS=Homo sapiens OX=9606 GN=EXOSC8 PE=1 SV=1	30591	EXOSC8	0.1	0.1	1	0.1	0.1	1	1
Q06265	Exosome complex component RRP45 OS=Homo sapiens OX=9606 GN=EXOSC9 PE=1 SV=3	49545	EXOSC9	0.1	0.1	1	0.1	3	5	0.0165824
Q9NQT4	Exosome complex component RRP46 OS=Homo sapiens OX=9606 GN=EXOSC5 PE=1 SV=1	25746	EXOSC5	0.1	0.1	0.1	0.1	1	0.1	0.447005
Q9Y2L1	Exosome complex exonuclease RRP44 OS=Homo sapiens OX=9606 GN=DIS3 PE=1 SV=2	110017	DIS3	0.1	0.1	0.1	1	0.1	0.1	0.447005
Q01780	Exosome component 10 OS=Homo sapiens OX=9606 GN=EXOSC10 PE=1 SV=2	101566	EXOSC10	0.1	1	1	0.1	3	1	0.417676
O14980	Exportin-1 OS=Homo sapiens OX=9606 GN=XPO1 PE=1 SV=1	124447	XPO1	0.1	5	1	0.1	4	1	0.764935
P55060	Exportin-2 OS=Homo sapiens OX=9606 GN=CSE1L PE=1 SV=3	111145	CSE1L	0.1	4	6	0.1	5	4	0.819437
O43592	Exportin-T OS=Homo sapiens OX=9606 GN=XPOT PE=1 SV=2	111148	XPOT	0.1	0.1	1	0.1	0.1	0.1	0.447005
Q9BSJ8	Extended synaptotagmin-1 OS=Homo sapiens OX=9606 GN=ESYT1 PE=1 SV=1	123293	ESYT1	8	25	24	8	18	1	0.000933746
Q8IWU6	Extracellular sulfatase Sulf-1 OS=Homo sapiens OX=9606 GN=SULF1 PE=1 SV=1	102388	SULF1	0.1	0.1	1	0.1	0.1	0.1	0.447005
P15311	Ezrin OS=Homo sapiens OX=9606 GN=EZR PE=1 SV=4	69484	EZR	2	5	0.1	0.1	9	0.1	0.602457
Q08945	FACT complex subunit SSRP1 OS=Homo sapiens OX=9606 GN=SSRP1 PE=1 SV=1	81367	SSRP1	0.1	1	1	0.1	0.1	0.1	0.21783
P52907	F-actin-capping protein subunit alpha-1 OS=Homo sapiens OX=9606 GN=CAPZA1 PE=1 SV=3	33073	CAPZA1	10	18	7	8	13	5	0.24832
P47755	F-actin-capping protein subunit alpha-2 OS=Homo sapiens OX=9606 GN=CAPZA2 PE=1 SV=3	33157	CAPZA2	5	7	0.1	0.1	0.1	0.1	0.000150626
P47756	F-actin-capping protein subunit beta OS=Homo sapiens OX=9606 GN=CAPZB PE=1 SV=4	31616	CAPZB	2	5	5	4	2	1	0.248554
Q96AE4	Far upstream element-binding protein 1 OS=Homo sapiens OX=9606 GN=FUBP1 PE=1 SV=3	67690	FUBP1	0.1	5	5	2	5	7	0.425927
Q92945	Far upstream element-binding protein 2 OS=Homo sapiens OX=9606 GN=KHSRP PE=1 SV=4	73355	KHSRP	5	5	6	0.1	2	2	0.006073
Q96I24	Far upstream element-binding protein 3 OS=Homo sapiens OX=9606 GN=FUBP3 PE=1 SV=2	61944	FUBP3	7	10	0.1	2	1	0.1	0.00108023
P14324	Farnesyl pyrophosphate synthase OS=Homo sapiens OX=9606 GN=FDPS PE=1 SV=4	48758	FDPS	0.1	1	1	0.1	0.1	0.1	0.21783
Q13158	FAS-associated death domain protein OS=Homo sapiens OX=9606 GN=FADD PE=1 SV=1	23493	FADD	1	4	0.1	0.1	3	0.1	0.507692
Q9UNN5	FAS-associated factor 1 OS=Homo sapiens OX=9606 GN=FAF1 PE=1 SV=2	74364	FAF1	0.1	8	5	0.1	10	2	0.842082
Q96CS3	FAS-associated factor 2 OS=Homo sapiens OX=9606 GN=FAF2 PE=1 SV=2	52933	FAF2	44	57	92	59	76	64	0.76185
Q16658	Fascin OS=Homo sapiens OX=9606 GN=FSCN1 PE=1 SV=3	55123	FSCN1	1	0.1	2	0.1	0.1	1	0.351165
P49327	Fatty acid synthase OS=Homo sapiens OX=9606 GN=FASN PE=1 SV=3	275877	FASN	50	123	176	72	133	130	0.592427
Q8WVX9	Fatty acyl-CoA reductase 1 OS=Homo sapiens OX=9606 GN=FAR1 PE=1 SV=1	59661	FAR1	0.1	0.1	1	0.1	1	5	0.05793
Q86XK2	F-box only protein 11 OS=Homo sapiens OX=9606 GN=FBXO11 PE=1 SV=3	105002	FBXO11	0.1	0.1	0.1	0.1	0.1	1	0.447005
Q8TB52	F-box only protein 30 OS=Homo sapiens OX=9606 GN=FBXO30 PE=1 SV=3	84247	FBXO30	0.1	1	0.1	1	2	1	0.207239
Q9NRD1	F-box only protein 6 OS=Homo sapiens OX=9606 GN=FBXO6 PE=1 SV=1	34310	FBXO6	0.1	3	2	1	4	5	0.203201
Q9Y3I1	F-box only protein 7 OS=Homo sapiens OX=9606 GN=FBXO7 PE=1 SV=1	58922	FBXO7	3	5	11	1	8	1	0.0919579
Q9UK97	F-box only protein 9 OS=Homo sapiens OX=9606 GN=FBXO9 PE=1 SV=1	52809	FBXO9	0.1	1	0.1	2	3	3	0.0176637
Q9UJT9	F-box/LRR-repeat protein 7 OS=Homo sapiens OX=9606 GN=FBXL7 PE=1 SV=1	56250	FBXL7	0.1	0.1	0.1	0.1	1	0.1	0.447005
P0C2W1	F-box/SPRY domain-containing protein 1 OS=Homo sapiens OX=9606 GN=FBXO45 PE=1 SV=1	31183	FBXO45	0.1	0.1	0.1	0.1	0.1	3	0.0940018
Q9UKB1	F-box/WD repeat-containing protein 11 OS=Homo sapiens OX=9606 GN=FBXW11 PE=1 SV=1	63249	FBXW11	1	1	0.1	1	1	1	0.689471
Q9Y297	F-box/WD repeat-containing protein 1A OS=Homo sapiens OX=9606 GN=BTRC PE=1 SV=1	70248	BTRC	1	1	0.1	0.1	1	1	1
Q969U6	F-box/WD repeat-containing protein 5 OS=Homo sapiens OX=9606 GN=FBXW5 PE=1 SV=1	64509	FBXW5	5	6	9	6	6	9	0.87589
Q9BQ87	F-box-like/WD repeat-containing protein TBL1Y OS=Homo sapiens OX=9606 GN=TBL1Y PE=1 SV=1	57280	TBL1Y	0.1	0.1	1	0.1	0.1	0.1	0.447005
O94887	FERM, ARHGEF and pleckstrin domain-containing protein 2 OS=Homo sapiens OX=9606 GN=FARP2 PE=1 SV=3	120725	FARP2	0.1	1	0.1	0.1	1	0.1	1
P02794	Ferritin heavy chain OS=Homo sapiens OX=9606 GN=FTH1 PE=1 SV=2	21383	FTH1	1	10	14	3	7	10	0.455591
P02792	Ferritin light chain OS=Homo sapiens OX=9606 GN=FTL PE=1 SV=2	20064	FTL	0.1	0.1	0.1	0.1	0.1	1	0.447005
Q9BRQ8	Ferroptosis suppressor protein 1 OS=Homo sapiens OX=9606 GN=AIFM2 PE=1 SV=1	40615	AIFM2	5	8	16	4	9	14	0.789246
P11362	Fibroblast growth factor receptor 1 OS=Homo sapiens OX=9606 GN=FGFR1 PE=1 SV=3	92892	FGFR1	2	0.1	4	4	0.1	3	0.78303
P21802	Fibroblast growth factor receptor 2 OS=Homo sapiens OX=9606 GN=FGFR2 PE=1 SV=1	92992	FGFR2	2	0.1	4	4	0.1	3	0.78303
P22607	Fibroblast growth factor receptor 3 OS=Homo sapiens OX=9606 GN=FGFR3 PE=1 SV=1	88624	FGFR3	2	0.1	4	4	0.1	3	0.78303
P22455	Fibroblast growth factor receptor 4 OS=Homo sapiens OX=9606 GN=FGFR4 PE=1 SV=2	88811	FGFR4	2	0.1	4	4	0.1	3	0.78303
Q5D862	Filaggrin-2 OS=Homo sapiens OX=9606 GN=FLG2 PE=1 SV=1	249296	FLG2	2	1	0.1	0.1	0.1	0.1	0.101358
P21333	Filamin-A OS=Homo sapiens OX=9606 GN=FLNA PE=1 SV=4	283301	FLNA	9	50	37	8	43	35	0.458429
Q5T1M5	FK506-binding protein 15 OS=Homo sapiens OX=9606 GN=FKBP15 PE=1 SV=2	134060	FKBP15	0.1	1	0.1	0.1	0.1	0.1	0.447005
P39748	Flap endonuclease 1 OS=Homo sapiens OX=9606 GN=FEN1 PE=1 SV=1	42908	FEN1	0.1	3	0.1	0.1	0.1	0.1	0.0940018
O75955	Flotillin-1 OS=Homo sapiens OX=9606 GN=FLOT1 PE=1 SV=3	47554	FLOT1	7	24	11	8	27	5	0.825191
P15328	Folate receptor alpha OS=Homo sapiens OX=9606 GN=FOLR1 PE=1 SV=3	30712	FOLR1	0.1	2	0.1	0.1	1	0.1	0.584817
Q05932	Folylpolyglutamate synthase, mitochondrial OS=Homo sapiens OX=9606 GN=FPGS PE=1 SV=3	65367	FPGS	6	20	20	9	16	0.1	0.0125229
P85037	Forkhead box protein K1 OS=Homo sapiens OX=9606 GN=FOXK1 PE=1 SV=1	75867	FOXK1	0.1	1	0.1	0.1	0.1	0.1	0.447005
B1AJZ9	Forkhead-associated domain-containing protein 1 OS=Homo sapiens OX=9606 GN=FHAD1 PE=2 SV=2	162659	FHAD1	0.1	4	2	1	1	2	0.507202
Q96RU3	Formin-binding protein 1 OS=Homo sapiens OX=9606 GN=FNBP1 PE=1 SV=2	71718	FNBP1	0.1	1	1	0.1	1	4	0.256243
Q5T0N5	Formin-binding protein 1-like OS=Homo sapiens OX=9606 GN=FNBP1L PE=1 SV=3	70478	FNBP1L	0.1	1	4	2	5	13	0.00210509
Q14192	Four and a half LIM domains protein 2 OS=Homo sapiens OX=9606 GN=FHL2 PE=1 SV=3	34166	FHL2	1	3	0.1	1	2	0.1	0.708939
P51114	Fragile X mental retardation syndrome-related protein 1 OS=Homo sapiens OX=9606 GN=FXR1 PE=1 SV=3	70020	FXR1	1	4	3	3	6	4	0.272925
P51116	Fragile X mental retardation syndrome-related protein 2 OS=Homo sapiens OX=9606 GN=FXR2 PE=1 SV=2	74520	FXR2	0.1	1	0.1	0.1	5	4	0.00879084
P04075	Fructose-bisphosphate aldolase A OS=Homo sapiens OX=9606 GN=ALDOA PE=1 SV=2	39851	ALDOA	12	27	24	15	22	33	0.543773
P09972	Fructose-bisphosphate aldolase C OS=Homo sapiens OX=9606 GN=ALDOC PE=1 SV=2	39830	ALDOC	0.1	8	5	1	5	9	0.719922
Q5VSY0	G kinase-anchoring protein 1 OS=Homo sapiens OX=9606 GN=GKAP1 PE=1 SV=2	42224	GKAP1	0.1	0.1	0.1	0.1	1	0.1	0.447005
Q8N954	G patch domain-containing protein 11 OS=Homo sapiens OX=9606 GN=GPATCH11 PE=1 SV=4	33542	GPATCH11	0.1	0.1	0.1	2	0.1	0.1	0.201549
P51570	Galactokinase OS=Homo sapiens OX=9606 GN=GALK1 PE=1 SV=1	42702	GALK1	3	11	11	2	9	4	0.111933
P09382	Galectin-1 OS=Homo sapiens OX=9606 GN=LGALS1 PE=1 SV=2	15048	LGALS1	0.1	0.1	0.1	0.1	1	0.1	0.447005
P17931	Galectin-3 OS=Homo sapiens OX=9606 GN=LGALS3 PE=1 SV=5	26193	LGALS3	0.1	0.1	0.1	0.1	2	0.1	0.201549
Q08380	Galectin-3-binding protein OS=Homo sapiens OX=9606 GN=LGALS3BP PE=1 SV=1	66202	LGALS3BP	0.1	8	6	0.1	6	8	1
P47870	Gamma-aminobutyric acid receptor subunit beta-2 OS=Homo sapiens OX=9606 GN=GABRB2 PE=1 SV=2	59341	GABRB2	1	1	1	0.1	0.1	0.1	0.10931
P09104	Gamma-enolase OS=Homo sapiens OX=9606 GN=ENO2 PE=1 SV=3	47581	ENO2	11	0.1	0.1	9	0.1	0.1	0.657648
Q96CW5	Gamma-tubulin complex component 3 OS=Homo sapiens OX=9606 GN=TUBGCP3 PE=1 SV=2	104304	TUBGCP3	1	3	2	0.1	4	0.1	0.572019
Q96RT8	Gamma-tubulin complex component 5 OS=Homo sapiens OX=9606 GN=TUBGCP5 PE=1 SV=1	119101	TUBGCP5	0.1	2	0.1	1	1	0.1	0.961536
Q12980	GATOR complex protein NPRL3 OS=Homo sapiens OX=9606 GN=NPRL3 PE=1 SV=1	64135	NPRL3	8	14	7	6	11	0.1	0.0779632
P06396	Gelsolin OS=Homo sapiens OX=9606 GN=GSN PE=1 SV=1	86043	GSN	0.1	0.1	0.1	0.1	0.1	2	0.201549
O14893	Gem-associated protein 2 OS=Homo sapiens OX=9606 GN=GEMIN2 PE=1 SV=1	32021	GEMIN2	1	1	1	0.1	1	0.1	0.372
P57678	Gem-associated protein 4 OS=Homo sapiens OX=9606 GN=GEMIN4 PE=1 SV=2	121728	GEMIN4	1	4	9	0.1	0.1	0.1	3.91572e-05
Q8TEQ6	Gem-associated protein 5 OS=Homo sapiens OX=9606 GN=GEMIN5 PE=1 SV=3	170821	GEMIN5	3	11	8	3	9	3	0.248389
Q8WXD5	Gem-associated protein 6 OS=Homo sapiens OX=9606 GN=GEMIN6 PE=1 SV=1	18983	GEMIN6	4	0.1	0.1	1	1	0.1	0.398259
P19447	General transcription and DNA repair factor IIH helicase subunit XPB OS=Homo sapiens OX=9606 GN=ERCC3 PE=1 SV=1	90019	ERCC3	0.1	1	1	2	0.1	0.1	0.961536
P18074	General transcription and DNA repair factor IIH helicase subunit XPD OS=Homo sapiens OX=9606 GN=ERCC2 PE=1 SV=1	87652	ERCC2	0.1	2	2	0.1	2	0.1	0.445516
Q9Y5Q9	General transcription factor 3C polypeptide 3 OS=Homo sapiens OX=9606 GN=GTF3C3 PE=1 SV=1	102006	GTF3C3	0.1	0.1	0.1	0.1	1	0.1	0.447005
Q9UKN8	General transcription factor 3C polypeptide 4 OS=Homo sapiens OX=9606 GN=GTF3C4 PE=1 SV=2	93235	GTF3C4	0.1	0.1	0.1	1	2	0.1	0.101358
Q9Y5Q8	General transcription factor 3C polypeptide 5 OS=Homo sapiens OX=9606 GN=GTF3C5 PE=1 SV=2	59989	GTF3C5	0.1	2	7	0.1	4	3	0.618809
P32780	General transcription factor IIH subunit 1 OS=Homo sapiens OX=9606 GN=GTF2H1 PE=1 SV=1	62335	GTF2H1	1	1	0.1	0.1	1	0.1	0.618068
Q13888	General transcription factor IIH subunit 2 OS=Homo sapiens OX=9606 GN=GTF2H2 PE=1 SV=1	45473	GTF2H2	0.1	0.1	5	0.1	1	0.1	0.100645
Q6P1K8	General transcription factor IIH subunit 2-like protein OS=Homo sapiens OX=9606 GN=GTF2H2C PE=1 SV=1	45506	GTF2H2C	0.1	0.1	5	0.1	1	0.1	0.100645
Q92759	General transcription factor IIH subunit 4 OS=Homo sapiens OX=9606 GN=GTF2H4 PE=1 SV=1	52324	GTF2H4	0.1	0.1	0.1	0.1	2	0.1	0.201549
P78347	General transcription factor II-I OS=Homo sapiens OX=9606 GN=GTF2I PE=1 SV=2	112859	GTF2I	0.1	0.1	0.1	0.1	0.1	27	3.62479e-09
P53611	Geranylgeranyl transferase type-2 subunit beta OS=Homo sapiens OX=9606 GN=RABGGTB PE=1 SV=2	37585	RABGGTB	0.1	1	0.1	0.1	1	0.1	1
Q3V6T2	Girdin OS=Homo sapiens OX=9606 GN=CCDC88A PE=1 SV=2	216593	CCDC88A	0.1	1	0.1	1	1	0.1	0.618068
P04150	Glucocorticoid receptor OS=Homo sapiens OX=9606 GN=NR3C1 PE=1 SV=1	86745	NR3C1	3	12	11	5	10	0.1	0.0871831
P11413	Glucose-6-phosphate 1-dehydrogenase OS=Homo sapiens OX=9606 GN=G6PD PE=1 SV=4	59675	G6PD	0.1	0.1	0.1	0.1	3	0.1	0.0940018
P06744	Glucose-6-phosphate isomerase OS=Homo sapiens OX=9606 GN=GPI PE=1 SV=4	63335	GPI	0.1	0.1	3	0.1	3	0.1	1
Q8IVV7	Glucose-induced degradation protein 4 homolog OS=Homo sapiens OX=9606 GN=GID4 PE=1 SV=1	33778	GID4	0.1	3	1	1	3	0.1	1
Q9NWU2	Glucose-induced degradation protein 8 homolog OS=Homo sapiens OX=9606 GN=GID8 PE=1 SV=1	26789	GID8	18	43	46	32	45	37	0.637705
P00367	Glutamate dehydrogenase 1, mitochondrial OS=Homo sapiens OX=9606 GN=GLUD1 PE=1 SV=2	61701	GLUD1	1	1	1	0.1	1	1	0.689471
P49448	Glutamate dehydrogenase 2, mitochondrial OS=Homo sapiens OX=9606 GN=GLUD2 PE=1 SV=2	61738	GLUD2	1	1	1	0.1	1	1	0.689471
P48507	Glutamate--cysteine ligase regulatory subunit OS=Homo sapiens OX=9606 GN=GCLM PE=1 SV=1	31050	GCLM	0.1	2	2	0.1	2	1	0.708939
Q86X53	Glutamate-rich protein 1 OS=Homo sapiens OX=9606 GN=ERICH1 PE=1 SV=1	49183	ERICH1	0.1	2	3	0.1	2	1	0.482699
Q9BQ67	Glutamate-rich WD repeat-containing protein 1 OS=Homo sapiens OX=9606 GN=GRWD1 PE=1 SV=1	49787	GRWD1	6	12	25	10	23	17	0.46771
Q2KHR3	Glutamine and serine-rich protein 1 OS=Homo sapiens OX=9606 GN=QSER1 PE=1 SV=3	190597	QSER1	0.1	0.1	1	0.1	2	0.1	0.584817
Q06210	Glutamine--fructose-6-phosphate aminotransferase [isomerizing] 1 OS=Homo sapiens OX=9606 GN=GFPT1 PE=1 SV=3	79555	GFPT1	8	16	3	0.1	15	0.1	0.0674534
Q2TAL8	Glutamine-rich protein 1 OS=Homo sapiens OX=9606 GN=QRICH1 PE=1 SV=1	86838	QRICH1	1	12	5	0.1	11	0.1	0.206159
P47897	Glutamine--tRNA ligase OS=Homo sapiens OX=9606 GN=QARS1 PE=1 SV=1	88655	QARS1	17	27	32	20	36	21	0.935565
Q9NXS2	Glutaminyl-peptide cyclotransferase-like protein OS=Homo sapiens OX=9606 GN=QPCTL PE=1 SV=2	43068	QPCTL	3	5	0.1	6	4	5	0.147991
O43813	Glutathione S-transferase LANCL1 OS=Homo sapiens OX=9606 GN=LANCL1 PE=1 SV=1	45995	LANCL1	16	0.1	0.1	24	1	0.1	0.164426
P28161	Glutathione S-transferase Mu 2 OS=Homo sapiens OX=9606 GN=GSTM2 PE=1 SV=2	25899	GSTM2	0.1	2	0.1	0.1	2	0.1	1
P21266	Glutathione S-transferase Mu 3 OS=Homo sapiens OX=9606 GN=GSTM3 PE=1 SV=3	26998	GSTM3	0.1	6	13	1	10	18	0.15198
P09211	Glutathione S-transferase P OS=Homo sapiens OX=9606 GN=GSTP1 PE=1 SV=2	23569	GSTP1	2	22	33	4	36	37	0.0834571
P04406	Glyceraldehyde-3-phosphate dehydrogenase OS=Homo sapiens OX=9606 GN=GAPDH PE=1 SV=3	36201	GAPDH	26	44	54	18	65	64	0.162116
O14556	Glyceraldehyde-3-phosphate dehydrogenase, testis-specific OS=Homo sapiens OX=9606 GN=GAPDHS PE=1 SV=2	44815	GAPDHS	1	0.1	0.1	0.1	0.1	0.1	0.447005
P09466	Glycodelin OS=Homo sapiens OX=9606 GN=PAEP PE=1 SV=2	20953	PAEP	0.1	1	0.1	0.1	0.1	0.1	0.447005
P06737	Glycogen phosphorylase, liver form OS=Homo sapiens OX=9606 GN=PYGL PE=1 SV=4	97486	PYGL	0.1	1	1	0.1	1	0.1	0.618068
P49841	Glycogen synthase kinase-3 beta OS=Homo sapiens OX=9606 GN=GSK3B PE=1 SV=2	47228	GSK3B	0.1	2	0.1	0.1	0.1	0.1	0.201549
P30419	Glycylpeptide N-tetradecanoyltransferase 1 OS=Homo sapiens OX=9606 GN=NMT1 PE=1 SV=2	57112	NMT1	1	0.1	0.1	0.1	0.1	0.1	0.447005
O60551	Glycylpeptide N-tetradecanoyltransferase 2 OS=Homo sapiens OX=9606 GN=NMT2 PE=1 SV=1	57286	NMT2	1	0.1	0.1	0.1	0.1	0.1	0.447005
P49915	GMP synthase [glutamine-hydrolyzing] OS=Homo sapiens OX=9606 GN=GMPS PE=1 SV=1	77408	GMPS	1	0.1	1	0.1	3	2	0.256243
Q92896	Golgi apparatus protein 1 OS=Homo sapiens OX=9606 GN=GLG1 PE=1 SV=2	138341	GLG1	0.1	0.1	0.1	0.1	0.1	1	0.447005
Q9BQQ3	Golgi reassembly-stacking protein 1 OS=Homo sapiens OX=9606 GN=GORASP1 PE=1 SV=3	46682	GORASP1	0.1	0.1	1	0.1	0.1	0.1	0.447005
Q9H8Y8	Golgi reassembly-stacking protein 2 OS=Homo sapiens OX=9606 GN=GORASP2 PE=1 SV=3	47287	GORASP2	0.1	0.1	1	0.1	0.1	4	0.183982
Q9H3P7	Golgi resident protein GCP60 OS=Homo sapiens OX=9606 GN=ACBD3 PE=1 SV=4	60841	ACBD3	0.1	1	2	0.1	0.1	0.1	0.101358
Q7L5D6	Golgi to ER traffic protein 4 homolog OS=Homo sapiens OX=9606 GN=GET4 PE=1 SV=1	36709	GET4	79	120	172	91	144	205	0.0153344
Q92805	Golgin subfamily A member 1 OS=Homo sapiens OX=9606 GN=GOLGA1 PE=1 SV=3	88244	GOLGA1	1	3	0.1	0.1	0.1	0.1	0.04802
Q08379	Golgin subfamily A member 2 OS=Homo sapiens OX=9606 GN=GOLGA2 PE=1 SV=3	113644	GOLGA2	4	13	11	2	13	5	0.247109
Q08378	Golgin subfamily A member 3 OS=Homo sapiens OX=9606 GN=GOLGA3 PE=1 SV=2	167765	GOLGA3	0.1	1	0.1	0.1	1	0.1	1
Q13439	Golgin subfamily A member 4 OS=Homo sapiens OX=9606 GN=GOLGA4 PE=1 SV=1	261892	GOLGA4	1	16	2	0.1	3	0.1	0.000414763
Q14789	Golgin subfamily B member 1 OS=Homo sapiens OX=9606 GN=GOLGB1 PE=1 SV=2	377215	GOLGB1	0.1	2	0.1	1	0.1	0.1	0.584817
Q9HCN4	GPN-loop GTPase 1 OS=Homo sapiens OX=9606 GN=GPN1 PE=1 SV=1	41828	GPN1	2	4	0.1	1	2	0.1	0.318188
Q6Y7W6	GRB10-interacting GYF protein 2 OS=Homo sapiens OX=9606 GN=GIGYF2 PE=1 SV=1	150320	GIGYF2	2	9	3	0.1	5	0.1	0.0407123
Q96CN9	GRIP and coiled-coil domain-containing protein 1 OS=Homo sapiens OX=9606 GN=GCC1 PE=1 SV=1	87985	GCC1	0.1	2	0.1	0.1	0.1	0.1	0.201549
Q8IWJ2	GRIP and coiled-coil domain-containing protein 2 OS=Homo sapiens OX=9606 GN=GCC2 PE=1 SV=4	196872	GCC2	0.1	1	1	0.1	0.1	0.1	0.21783
Q4V328	GRIP1-associated protein 1 OS=Homo sapiens OX=9606 GN=GRIPAP1 PE=1 SV=2	96289	GRIPAP1	4	45	19	2	32	0.1	0.000706436
Q8TAE8	Growth arrest and DNA damage-inducible proteins-interacting protein 1 OS=Homo sapiens OX=9606 GN=GADD45GIP1 PE=1 SV=1	25425	GADD45GIP1	0.1	0.1	0.1	0.1	0.1	1	0.447005
Q14393	Growth arrest-specific protein 6 OS=Homo sapiens OX=9606 GN=GAS6 PE=1 SV=3	76873	GAS6	1	0.1	0.1	2	0.1	0.1	0.584817
P62993	Growth factor receptor-bound protein 2 OS=Homo sapiens OX=9606 GN=GRB2 PE=1 SV=1	25304	GRB2	0.1	0.1	0.1	1	0.1	0.1	0.447005
Q9HAV7	GrpE protein homolog 1, mitochondrial OS=Homo sapiens OX=9606 GN=GRPEL1 PE=1 SV=2	24492	GRPEL1	53	85	62	75	75	54	0.842256
O75616	GTPase Era, mitochondrial OS=Homo sapiens OX=9606 GN=ERAL1 PE=1 SV=2	48833	ERAL1	0.1	0.1	0.1	0.1	0.1	1	0.447005
P62826	GTP-binding nuclear protein Ran OS=Homo sapiens OX=9606 GN=RAN PE=1 SV=3	24579	RAN	37	30	37	29	28	26	0.124221
Q15382	GTP-binding protein Rheb OS=Homo sapiens OX=9606 GN=RHEB PE=1 SV=1	20542	RHEB	19	27	31	18	24	8	0.0161709
Q9NR31	GTP-binding protein SAR1a OS=Homo sapiens OX=9606 GN=SAR1A PE=1 SV=1	22467	SAR1A	28	46	39	26	41	15	0.0261031
Q9Y6B6	GTP-binding protein SAR1b OS=Homo sapiens OX=9606 GN=SAR1B PE=1 SV=1	22510	SAR1B	20	22	0.1	0.1	24	0.1	0.0269623
Q9Y2T3	Guanine deaminase OS=Homo sapiens OX=9606 GN=GDA PE=1 SV=1	51484	GDA	0.1	0.1	0.1	0.1	0.1	1	0.447005
O15068	Guanine nucleotide exchange factor DBS OS=Homo sapiens OX=9606 GN=MCF2L PE=1 SV=2	129340	MCF2L	0.1	0.1	0.1	0.1	0.1	1	0.447005
P08754	Guanine nucleotide-binding protein G(i) subunit alpha OS=Homo sapiens OX=9606 GN=GNAI3 PE=1 SV=3	41076	GNAI3	0.1	7	7	6	9	5	0.311106
P04899	Guanine nucleotide-binding protein G(i) subunit alpha-2 OS=Homo sapiens OX=9606 GN=GNAI2 PE=1 SV=3	40995	GNAI2	0.1	7	6	0.1	7	6	1
Q9UBI6	Guanine nucleotide-binding protein G(I)/G(S)/G(O) subunit gamma-12 OS=Homo sapiens OX=9606 GN=GNG12 PE=1 SV=3	8115	GNG12	5	4	3	7	5	4	0.448916
P63218	Guanine nucleotide-binding protein G(I)/G(S)/G(O) subunit gamma-5 OS=Homo sapiens OX=9606 GN=GNG5 PE=1 SV=3	7428	GNG5	0.1	3	0.1	0.1	1	3	0.738735
P62873	Guanine nucleotide-binding protein G(I)/G(S)/G(T) subunit beta-1 OS=Homo sapiens OX=9606 GN=GNB1 PE=1 SV=3	38151	GNB1	3	5	7	8	6	12	0.0839
P62879	Guanine nucleotide-binding protein G(I)/G(S)/G(T) subunit beta-2 OS=Homo sapiens OX=9606 GN=GNB2 PE=1 SV=3	38048	GNB2	3	0.1	0.1	0.1	0.1	0.1	0.0940018
P63092	Guanine nucleotide-binding protein G(s) subunit alpha isoforms short OS=Homo sapiens OX=9606 GN=GNAS PE=1 SV=1	46092	GNAS	11	19	13	7	10	6	0.0130897
Q5JWF2	Guanine nucleotide-binding protein G(s) subunit alpha isoforms XLas OS=Homo sapiens OX=9606 GN=GNAS PE=1 SV=2	111697	GNAS	11	19	13	7	10	6	0.0130897
A8MTJ3	Guanine nucleotide-binding protein G(t) subunit alpha-3 OS=Homo sapiens OX=9606 GN=GNAT3 PE=2 SV=2	40844	GNAT3	0.1	0.1	0.1	0.1	6	0.1	0.0103159
Q03113	Guanine nucleotide-binding protein subunit alpha-12 OS=Homo sapiens OX=9606 GN=GNA12 PE=1 SV=4	44422	GNA12	7	0.1	5	4	0.1	4	0.37189
Q14344	Guanine nucleotide-binding protein subunit alpha-13 OS=Homo sapiens OX=9606 GN=GNA13 PE=1 SV=2	44364	GNA13	7	7	5	4	6	4	0.383172
Q9HAV0	Guanine nucleotide-binding protein subunit beta-4 OS=Homo sapiens OX=9606 GN=GNB4 PE=1 SV=3	38284	GNB4	3	0.1	0.1	0.1	0.1	12	0.0178622
Q9BVP2	Guanine nucleotide-binding protein-like 3 OS=Homo sapiens OX=9606 GN=GNL3 PE=1 SV=2	62468	GNL3	8	17	16	7	22	6	0.491072
Q9NVN8	Guanine nucleotide-binding protein-like 3-like protein OS=Homo sapiens OX=9606 GN=GNL3L PE=1 SV=1	66216	GNL3L	3	3	3	2	4	2	0.808311
Q9NY12	H/ACA ribonucleoprotein complex subunit 1 OS=Homo sapiens OX=9606 GN=GAR1 PE=1 SV=1	22505	GAR1	2	2	0.1	1	2	1	0.971971
Q96CS2	HAUS augmin-like complex subunit 1 OS=Homo sapiens OX=9606 GN=HAUS1 PE=1 SV=1	31901	HAUS1	0.1	1	0.1	1	1	0.1	0.618068
Q9NVX0	HAUS augmin-like complex subunit 2 OS=Homo sapiens OX=9606 GN=HAUS2 PE=1 SV=1	27144	HAUS2	0.1	2	0.1	0.1	0.1	0.1	0.201549
O94927	HAUS augmin-like complex subunit 5 OS=Homo sapiens OX=9606 GN=HAUS5 PE=1 SV=2	72265	HAUS5	0.1	2	0.1	0.1	1	0.1	0.584817
Q7Z4H7	HAUS augmin-like complex subunit 6 OS=Homo sapiens OX=9606 GN=HAUS6 PE=1 SV=2	109636	HAUS6	2	16	9	3	15	0.1	0.183642
Q99871	HAUS augmin-like complex subunit 7 OS=Homo sapiens OX=9606 GN=HAUS7 PE=1 SV=3	41550	HAUS7	1	6	4	1	4	0.1	0.136825
Q9BT25	HAUS augmin-like complex subunit 8 OS=Homo sapiens OX=9606 GN=HAUS8 PE=1 SV=3	44944	HAUS8	5	2	9	1	6	0.1	0.0606574
Q9Y450	HBS1-like protein OS=Homo sapiens OX=9606 GN=HBS1L PE=1 SV=1	75939	HBS1L	0.1	2	1	0.1	3	0.1	0.968219
O00165	HCLS1-associated protein X-1 OS=Homo sapiens OX=9606 GN=HAX1 PE=1 SV=2	31601	HAX1	0.1	0.1	1	0.1	0.1	1	1
Q9H583	HEAT repeat-containing protein 1 OS=Homo sapiens OX=9606 GN=HEATR1 PE=1 SV=3	244382	HEATR1	0.1	3	4	0.1	4	0.1	0.385641
Q0VDF9	Heat shock 70 kDa protein 14 OS=Homo sapiens OX=9606 GN=HSPA14 PE=1 SV=1	55444	HSPA14	0.1	1	0.1	0.1	0.1	0.1	0.447005
P0DMV8	Heat shock 70 kDa protein 1A OS=Homo sapiens OX=9606 GN=HSPA1A PE=1 SV=1	70294	HSPA1A	427	480	500	442	489	339	0.00808626
P0DMV9	Heat shock 70 kDa protein 1B OS=Homo sapiens OX=9606 GN=HSPA1B PE=1 SV=1	70294	HSPA1B	427	480	500	442	489	339	0.00808626
P34931	Heat shock 70 kDa protein 1-like OS=Homo sapiens OX=9606 GN=HSPA1L PE=1 SV=2	70730	HSPA1L	236	276	296	226	288	199	0.0148224
P34932	Heat shock 70 kDa protein 4 OS=Homo sapiens OX=9606 GN=HSPA4 PE=1 SV=4	95127	HSPA4	39	59	63	29	67	29	0.0330437
O95757	Heat shock 70 kDa protein 4L OS=Homo sapiens OX=9606 GN=HSPA4L PE=1 SV=3	95479	HSPA4L	15	14	21	13	23	5	0.345053
P17066	Heat shock 70 kDa protein 6 OS=Homo sapiens OX=9606 GN=HSPA6 PE=1 SV=2	71440	HSPA6	172	194	214	169	209	154	0.149967
P11142	Heat shock cognate 71 kDa protein OS=Homo sapiens OX=9606 GN=HSPA8 PE=1 SV=1	71082	HSPA8	667	802	875	647	845	645	0.00198238
Q00613	Heat shock factor protein 1 OS=Homo sapiens OX=9606 GN=HSF1 PE=1 SV=1	57510	HSF1	0.1	0.1	0.1	0.1	1	0.1	0.447005
O75506	Heat shock factor-binding protein 1 OS=Homo sapiens OX=9606 GN=HSBP1 PE=1 SV=1	8538	HSBP1	0.1	2	2	1	2	0.1	0.708939
Q92598	Heat shock protein 105 kDa OS=Homo sapiens OX=9606 GN=HSPH1 PE=1 SV=1	97716	HSPH1	44	41	54	39	50	34	0.322765
Q12931	Heat shock protein 75 kDa, mitochondrial OS=Homo sapiens OX=9606 GN=TRAP1 PE=1 SV=3	80345	TRAP1	14	17	20	13	14	20	0.686127
P04792	Heat shock protein beta-1 OS=Homo sapiens OX=9606 GN=HSPB1 PE=1 SV=2	22826	HSPB1	107	159	135	99	140	54	3.99152e-05
Q9UJY1	Heat shock protein beta-8 OS=Homo sapiens OX=9606 GN=HSPB8 PE=1 SV=1	21762	HSPB8	7	10	16	6	10	2	0.0343403
Q14568	Heat shock protein HSP 90-alpha A2 OS=Homo sapiens OX=9606 GN=HSP90AA2P PE=1 SV=2	39454	HSP90AA2P	0.1	0.1	0.1	0.1	0.1	33	5.43427e-11
P07900	Heat shock protein HSP 90-alpha OS=Homo sapiens OX=9606 GN=HSP90AA1 PE=1 SV=5	85006	HSP90AA1	88	247	204	98	217	210	0.667775
P08238	Heat shock protein HSP 90-beta OS=Homo sapiens OX=9606 GN=HSP90AB1 PE=1 SV=4	83554	HSP90AB1	101	250	227	111	223	220	0.475628
P54652	Heat shock-related 70 kDa protein 2 OS=Homo sapiens OX=9606 GN=HSPA2 PE=1 SV=1	70263	HSPA2	230	242	248	220	256	0.1	1.4724e-12
Q9HCE1	Helicase MOV-10 OS=Homo sapiens OX=9606 GN=MOV10 PE=1 SV=2	114512	MOV10	12	4	7	11	7	6	0.884024
Q15477	Helicase SKI2W OS=Homo sapiens OX=9606 GN=SKIV2L PE=1 SV=3	138637	SKIV2L	0.1	1	3	0.1	0.1	0.1	0.04802
P08581	Hepatocyte growth factor receptor OS=Homo sapiens OX=9606 GN=MET PE=1 SV=4	157779	MET	0.1	2	0.1	0.1	0.1	0.1	0.201549
O14964	Hepatocyte growth factor-regulated tyrosine kinase substrate OS=Homo sapiens OX=9606 GN=HGS PE=1 SV=1	86708	HGS	1	3	3	1	2	2	0.562791
Q969F9	Hermansky-Pudlak syndrome 3 protein OS=Homo sapiens OX=9606 GN=HPS3 PE=1 SV=1	115544	HPS3	0.1	0.1	0.1	0.1	1	0.1	0.447005
Q9UPZ3	Hermansky-Pudlak syndrome 5 protein OS=Homo sapiens OX=9606 GN=HPS5 PE=1 SV=2	129307	HPS5	1	2	1	2	4	0.1	0.507202
Q86YV9	Hermansky-Pudlak syndrome 6 protein OS=Homo sapiens OX=9606 GN=HPS6 PE=1 SV=1	83721	HPS6	2	3	9	1	8	1	0.413126
Q99729	Heterogeneous nuclear ribonucleoprotein A/B OS=Homo sapiens OX=9606 GN=HNRNPAB PE=1 SV=2	36316	HNRNPAB	42	22	24	48	21	30	0.421032
Q13151	Heterogeneous nuclear ribonucleoprotein A0 OS=Homo sapiens OX=9606 GN=HNRNPA0 PE=1 SV=1	30993	HNRNPA0	27	23	19	33	20	18	0.86577
P09651	Heterogeneous nuclear ribonucleoprotein A1 OS=Homo sapiens OX=9606 GN=HNRNPA1 PE=1 SV=5	38837	HNRNPA1	87	47	41	93	51	52	0.275468
P51991	Heterogeneous nuclear ribonucleoprotein A3 OS=Homo sapiens OX=9606 GN=HNRNPA3 PE=1 SV=2	39799	HNRNPA3	37	15	6	43	16	4	0.64939
O60812	Heterogeneous nuclear ribonucleoprotein C-like 1 OS=Homo sapiens OX=9606 GN=HNRNPCL1 PE=1 SV=1	32180	HNRNPCL1	4	0.1	0.1	0.1	0.1	0.1	0.0445933
B2RXH8	Heterogeneous nuclear ribonucleoprotein C-like 2 OS=Homo sapiens OX=9606 GN=HNRNPCL2 PE=1 SV=1	32110	HNRNPCL2	4	0.1	0.1	0.1	0.1	0.1	0.0445933
B7ZW38	Heterogeneous nuclear ribonucleoprotein C-like 3 OS=Homo sapiens OX=9606 GN=HNRNPCL3 PE=2 SV=1	32181	HNRNPCL3	4	0.1	0.1	0.1	0.1	0.1	0.0445933
P0DMR1	Heterogeneous nuclear ribonucleoprotein C-like 4 OS=Homo sapiens OX=9606 GN=HNRNPCL4 PE=3 SV=1	32181	HNRNPCL4	4	0.1	0.1	0.1	0.1	0.1	0.0445933
Q14103	Heterogeneous nuclear ribonucleoprotein D0 OS=Homo sapiens OX=9606 GN=HNRNPD PE=1 SV=1	38581	HNRNPD	26	16	23	48	25	30	0.00323478
O14979	Heterogeneous nuclear ribonucleoprotein D-like OS=Homo sapiens OX=9606 GN=HNRNPDL PE=1 SV=3	46580	HNRNPDL	43	28	20	48	26	29	0.388784
P52597	Heterogeneous nuclear ribonucleoprotein F OS=Homo sapiens OX=9606 GN=HNRNPF PE=1 SV=3	45985	HNRNPF	52	50	43	42	43	14	0.00314006
P31943	Heterogeneous nuclear ribonucleoprotein H OS=Homo sapiens OX=9606 GN=HNRNPH1 PE=1 SV=4	49484	HNRNPH1	53	67	53	42	54	27	0.00357776
P55795	Heterogeneous nuclear ribonucleoprotein H2 OS=Homo sapiens OX=9606 GN=HNRNPH2 PE=1 SV=1	49517	HNRNPH2	0.1	40	0.1	0.1	37	0.1	0.733074
P31942	Heterogeneous nuclear ribonucleoprotein H3 OS=Homo sapiens OX=9606 GN=HNRNPH3 PE=1 SV=2	36960	HNRNPH3	7	17	10	9	11	7	0.369587
P61978	Heterogeneous nuclear ribonucleoprotein K OS=Homo sapiens OX=9606 GN=HNRNPK PE=1 SV=1	51230	HNRNPK	34	43	23	33	26	24	0.208543
P14866	Heterogeneous nuclear ribonucleoprotein L OS=Homo sapiens OX=9606 GN=HNRNPL PE=1 SV=2	64720	HNRNPL	26	4	2	24	6	5	0.71394
P52272	Heterogeneous nuclear ribonucleoprotein M OS=Homo sapiens OX=9606 GN=HNRNPM PE=1 SV=3	77749	HNRNPM	39	61	54	45	70	35	0.818543
O60506	Heterogeneous nuclear ribonucleoprotein Q OS=Homo sapiens OX=9606 GN=SYNCRIP PE=1 SV=2	69788	SYNCRIP	120	65	71	139	70	86	0.0964826
O43390	Heterogeneous nuclear ribonucleoprotein R OS=Homo sapiens OX=9606 GN=HNRNPR PE=1 SV=1	71184	HNRNPR	87	51	67	122	53	92	0.00426441
Q00839	Heterogeneous nuclear ribonucleoprotein U OS=Homo sapiens OX=9606 GN=HNRNPU PE=1 SV=6	91269	HNRNPU	23	44	37	29	47	57	0.0592794
Q9BUJ2	Heterogeneous nuclear ribonucleoprotein U-like protein 1 OS=Homo sapiens OX=9606 GN=HNRNPUL1 PE=1 SV=2	96250	HNRNPUL1	16	7	5	22	12	6	0.144556
P22626	Heterogeneous nuclear ribonucleoproteins A2/B1 OS=Homo sapiens OX=9606 GN=HNRNPA2B1 PE=1 SV=2	37464	HNRNPA2B1	85	56	40	76	55	62	0.53489
P07910	Heterogeneous nuclear ribonucleoproteins C1/C2 OS=Homo sapiens OX=9606 GN=HNRNPC PE=1 SV=4	33707	HNRNPC	4	34	28	3	30	24	0.416869
Q2TB90	Hexokinase HKDC1 OS=Homo sapiens OX=9606 GN=HKDC1 PE=1 SV=3	103790	HKDC1	14	7	10	11	14	2	0.599281
O95263	High affinity cAMP-specific and IBMX-insensitive 3~,5~-cyclic phosphodiesterase 8B OS=Homo sapiens OX=9606 GN=PDE8B PE=1 SV=2	100456	PDE8B	3	3	4	3	3	0.1	0.328657
P09429	High mobility group protein B1 OS=Homo sapiens OX=9606 GN=HMGB1 PE=1 SV=3	25049	HMGB1	0.1	1	0.1	0.1	0.1	0.1	0.447005
Q8WW32	High mobility group protein B4 OS=Homo sapiens OX=9606 GN=HMGB4 PE=1 SV=2	22704	HMGB4	0.1	0.1	1	0.1	0.1	0.1	0.447005
P17096	High mobility group protein HMG-I/HMG-Y OS=Homo sapiens OX=9606 GN=HMGA1 PE=1 SV=3	11669	HMGA1	0.1	0.1	1	0.1	0.1	0.1	0.447005
P37235	Hippocalcin-like protein 1 OS=Homo sapiens OX=9606 GN=HPCAL1 PE=1 SV=3	22413	HPCAL1	0.1	0.1	0.1	0.1	1	0.1	0.447005
P49773	Histidine triad nucleotide-binding protein 1 OS=Homo sapiens OX=9606 GN=HINT1 PE=1 SV=2	13907	HINT1	0.1	1	0.1	0.1	1	0.1	1
P12081	Histidine--tRNA ligase, cytoplasmic OS=Homo sapiens OX=9606 GN=HARS1 PE=1 SV=2	57944	HARS1	0.1	2	0.1	0.1	1	1	0.961536
P49590	Histidine--tRNA ligase, mitochondrial OS=Homo sapiens OX=9606 GN=HARS2 PE=1 SV=1	57593	HARS2	0.1	1	0.1	0.1	1	1	0.618068
Q09472	Histone acetyltransferase p300 OS=Homo sapiens OX=9606 GN=EP300 PE=1 SV=2	266898	EP300	0.1	0.1	0.1	0.1	1	0.1	0.447005
O14929	Histone acetyltransferase type B catalytic subunit OS=Homo sapiens OX=9606 GN=HAT1 PE=1 SV=1	49880	HAT1	0.1	2	0.1	0.1	3	5	0.0579858
Q9NVP2	Histone chaperone ASF1B OS=Homo sapiens OX=9606 GN=ASF1B PE=1 SV=1	22761	ASF1B	0.1	1	0.1	0.1	0.1	0.1	0.447005
Q13547	Histone deacetylase 1 OS=Homo sapiens OX=9606 GN=HDAC1 PE=1 SV=1	55638	HDAC1	2	8	3	6	6	4	0.577128
Q92769	Histone deacetylase 2 OS=Homo sapiens OX=9606 GN=HDAC2 PE=1 SV=2	55899	HDAC2	2	6	2	4	0.1	0.1	0.118297
Q92522	Histone H1.10 OS=Homo sapiens OX=9606 GN=H1-10 PE=1 SV=1	22474	H1-10	0.1	0.1	1	0.1	1	2	0.351165
P16403	Histone H1.2 OS=Homo sapiens OX=9606 GN=H1-2 PE=1 SV=2	21352	H1-2	14	40	49	23	49	51	0.183106
P16402	Histone H1.3 OS=Homo sapiens OX=9606 GN=H1-3 PE=1 SV=2	22336	H1-3	14	0.1	0.1	23	0.1	0.1	0.139164
P10412	Histone H1.4 OS=Homo sapiens OX=9606 GN=H1-4 PE=1 SV=2	21852	H1-4	14	0.1	0.1	23	47	0.1	2.0493e-10
P16401	Histone H1.5 OS=Homo sapiens OX=9606 GN=H1-5 PE=1 SV=3	22566	H1-5	4	11	12	5	11	11	1
P0C0S8	Histone H2A type 1 OS=Homo sapiens OX=9606 GN=H2AC11 PE=1 SV=2	14083	H2AC11	13	28	24	10	23	25	0.527819
Q96QV6	Histone H2A type 1-A OS=Homo sapiens OX=9606 GN=H2AC1 PE=1 SV=3	14225	H2AC1	0.1	20	0.1	0.1	0.1	0.1	4.93564e-07
P04908	Histone H2A type 1-B/E OS=Homo sapiens OX=9606 GN=H2AC4 PE=1 SV=2	14127	H2AC4	13	0.1	24	10	23	0.1	0.632978
Q93077	Histone H2A type 1-C OS=Homo sapiens OX=9606 GN=H2AC6 PE=1 SV=3	14097	H2AC6	13	0.1	24	10	23	0.1	0.632978
P20671	Histone H2A type 1-D OS=Homo sapiens OX=9606 GN=H2AC7 PE=1 SV=2	14099	H2AC7	13	28	24	10	23	25	0.527819
Q96KK5	Histone H2A type 1-H OS=Homo sapiens OX=9606 GN=H2AC12 PE=1 SV=3	13898	H2AC12	13	28	24	10	23	25	0.527819
Q99878	Histone H2A type 1-J OS=Homo sapiens OX=9606 GN=H2AC14 PE=1 SV=3	13928	H2AC14	13	28	24	10	23	25	0.527819
Q6FI13	Histone H2A type 2-A OS=Homo sapiens OX=9606 GN=H2AC18 PE=1 SV=3	14087	H2AC18	13	28	24	10	23	25	0.527819
Q8IUE6	Histone H2A type 2-B OS=Homo sapiens OX=9606 GN=H2AC21 PE=1 SV=3	13987	H2AC21	0.1	20	0.1	0.1	0.1	0.1	4.93564e-07
Q16777	Histone H2A type 2-C OS=Homo sapiens OX=9606 GN=H2AC20 PE=1 SV=4	13980	H2AC20	13	28	24	10	23	25	0.527819
Q7L7L0	Histone H2A type 3 OS=Homo sapiens OX=9606 GN=H2AW PE=1 SV=3	14113	H2AW	13	0.1	24	10	23	0.1	0.632978
Q9BTM1	Histone H2A.J OS=Homo sapiens OX=9606 GN=H2AJ PE=1 SV=1	14011	H2AJ	13	28	24	10	23	25	0.527819
Q71UI9	Histone H2A.V OS=Homo sapiens OX=9606 GN=H2AZ2 PE=1 SV=3	13501	H2AZ2	0.1	22	0.1	0.1	0.1	0.1	1.20993e-07
P0C0S5	Histone H2A.Z OS=Homo sapiens OX=9606 GN=H2AZ1 PE=1 SV=2	13545	H2AZ1	0.1	22	0.1	0.1	0.1	0.1	1.20993e-07
P16104	Histone H2AX OS=Homo sapiens OX=9606 GN=H2AX PE=1 SV=2	15135	H2AX	0.1	20	0.1	0.1	0.1	0.1	4.93564e-07
P33778	Histone H2B type 1-B OS=Homo sapiens OX=9606 GN=H2BC3 PE=1 SV=2	13942	H2BC3	13	32	9	6	18	7	0.0120616
P62807	Histone H2B type 1-C/E/F/G/I OS=Homo sapiens OX=9606 GN=H2BC4 PE=1 SV=4	13898	H2BC4	13	32	9	6	18	7	0.0120616
P58876	Histone H2B type 1-D OS=Homo sapiens OX=9606 GN=H2BC5 PE=1 SV=2	13928	H2BC5	13	32	9	6	18	7	0.0120616
Q93079	Histone H2B type 1-H OS=Homo sapiens OX=9606 GN=H2BC9 PE=1 SV=3	13884	H2BC9	13	32	9	6	18	7	0.0120616
P06899	Histone H2B type 1-J OS=Homo sapiens OX=9606 GN=H2BC11 PE=1 SV=3	13896	H2BC11	13	32	9	6	18	7	0.0120616
O60814	Histone H2B type 1-K OS=Homo sapiens OX=9606 GN=H2BC12 PE=1 SV=3	13882	H2BC12	13	32	9	6	18	7	0.0120616
Q99880	Histone H2B type 1-L OS=Homo sapiens OX=9606 GN=H2BC13 PE=1 SV=3	13944	H2BC13	13	32	9	6	0.1	7	2.29979e-07
Q99879	Histone H2B type 1-M OS=Homo sapiens OX=9606 GN=H2BC14 PE=1 SV=3	13981	H2BC14	13	32	9	6	18	7	0.0120616
Q99877	Histone H2B type 1-N OS=Homo sapiens OX=9606 GN=H2BC15 PE=1 SV=3	13914	H2BC15	13	32	9	6	18	7	0.0120616
P23527	Histone H2B type 1-O OS=Homo sapiens OX=9606 GN=H2BC17 PE=1 SV=3	13898	H2BC17	13	32	9	6	18	7	0.0120616
Q16778	Histone H2B type 2-E OS=Homo sapiens OX=9606 GN=H2BC21 PE=1 SV=3	13912	H2BC21	13	32	9	6	18	7	0.0120616
Q5QNW6	Histone H2B type 2-F OS=Homo sapiens OX=9606 GN=H2BC18 PE=1 SV=3	13912	H2BC18	13	32	9	6	18	7	0.0120616
Q8N257	Histone H2B type 3-B OS=Homo sapiens OX=9606 GN=H2BU1 PE=1 SV=3	13900	H2BU1	13	0.1	9	6	0.1	7	0.127156
P57053	Histone H2B type F-S OS=Homo sapiens OX=9606 GN=H2BS1 PE=1 SV=2	13936	H2BS1	13	32	9	6	18	7	0.0120616
P68431	Histone H3.1 OS=Homo sapiens OX=9606 GN=H3C1 PE=1 SV=2	15509	H3C1	0.1	0.1	0.1	0.1	1	0.1	0.447005
Q16695	Histone H3.1t OS=Homo sapiens OX=9606 GN=H3-4 PE=1 SV=3	15613	H3-4	0.1	0.1	0.1	0.1	1	0.1	0.447005
Q71DI3	Histone H3.2 OS=Homo sapiens OX=9606 GN=H3C15 PE=1 SV=3	15436	H3C15	0.1	0.1	0.1	0.1	1	0.1	0.447005
P84243	Histone H3.3 OS=Homo sapiens OX=9606 GN=H3-3A PE=1 SV=2	15376	H3-3A	0.1	0.1	0.1	0.1	1	0.1	0.447005
Q6NXT2	Histone H3.3C OS=Homo sapiens OX=9606 GN=H3-5 PE=1 SV=3	15318	H3-5	0.1	0.1	0.1	0.1	1	0.1	0.447005
P62805	Histone H4 OS=Homo sapiens OX=9606 GN=H4C1 PE=1 SV=2	11360	H4C1	15	24	22	11	17	25	0.45351
Q5TEC6	Histone HIST2H3PS2 OS=Homo sapiens OX=9606 GN=H3-2 PE=1 SV=1	15478	H3-2	0.1	0.1	0.1	0.1	1	0.1	0.447005
Q09028	Histone-binding protein RBBP4 OS=Homo sapiens OX=9606 GN=RBBP4 PE=1 SV=3	47911	RBBP4	4	0.1	7	4	9	8	0.0781186
Q16576	Histone-binding protein RBBP7 OS=Homo sapiens OX=9606 GN=RBBP7 PE=1 SV=1	48132	RBBP7	4	9	7	4	9	8	0.87589
P04439	HLA class I histocompatibility antigen, A alpha chain OS=Homo sapiens OX=9606 GN=HLA-A PE=1 SV=2	41100	HLA-A	7	16	34	8	20	35	0.583804
P01889	HLA class I histocompatibility antigen, B alpha chain OS=Homo sapiens OX=9606 GN=HLA-B PE=1 SV=3	40777	HLA-B	10	17	23	8	27	33	0.0968592
P10321	HLA class I histocompatibility antigen, C alpha chain OS=Homo sapiens OX=9606 GN=HLA-C PE=1 SV=3	41136	HLA-C	8	19	28	6	31	33	0.179188
P39880	Homeobox protein cut-like 1 OS=Homo sapiens OX=9606 GN=CUX1 PE=1 SV=3	164544	CUX1	0.1	0.1	0.1	1	0.1	0.1	0.447005
O14529	Homeobox protein cut-like 2 OS=Homo sapiens OX=9606 GN=CUX2 PE=1 SV=4	162091	CUX2	0.1	0.1	1	0.1	0.1	0.1	0.447005
P31269	Homeobox protein Hox-A9 OS=Homo sapiens OX=9606 GN=HOXA9 PE=1 SV=4	30381	HOXA9	0.1	1	1	0.1	0.1	0.1	0.21783
P28356	Homeobox protein Hox-D9 OS=Homo sapiens OX=9606 GN=HOXD9 PE=1 SV=5	36871	HOXD9	0.1	1	1	0.1	0.1	0.1	0.21783
Q8IUE0	Homeobox protein TGIF2LY OS=Homo sapiens OX=9606 GN=TGIF2LY PE=1 SV=1	21029	TGIF2LY	0.1	0.1	0.1	0.1	0.1	2	0.201549
Q15011	Homocysteine-responsive endoplasmic reticulum-resident ubiquitin-like domain member 1 protein OS=Homo sapiens OX=9606 GN=HERPUD1 PE=1 SV=1	43807	HERPUD1	0.1	2	0.1	0.1	0.1	0.1	0.201549
Q86YZ3	Hornerin OS=Homo sapiens OX=9606 GN=HRNR PE=1 SV=2	283140	HRNR	2	0.1	2	1	0.1	0.1	0.195279
P51610	Host cell factor 1 OS=Homo sapiens OX=9606 GN=HCFC1 PE=1 SV=2	210598	HCFC1	0.1	1	0.1	0.1	0.1	0.1	0.447005
P50502	Hsc70-interacting protein OS=Homo sapiens OX=9606 GN=ST13 PE=1 SV=2	41477	ST13	3	3	7	3	6	5	0.847372
Q9NZL4	Hsp70-binding protein 1 OS=Homo sapiens OX=9606 GN=HSPBP1 PE=1 SV=2	40019	HSPBP1	6	22	45	24	38	43	0.0161708
Q16543	Hsp90 co-chaperone Cdc37 OS=Homo sapiens OX=9606 GN=CDC37 PE=1 SV=1	44953	CDC37	1	5	4	2	9	6	0.175454
Q92839	Hyaluronan synthase 1 OS=Homo sapiens OX=9606 GN=HAS1 PE=1 SV=2	65645	HAS1	0.1	7	1	2	1	0.1	0.128303
Q01581	Hydroxymethylglutaryl-CoA synthase, cytoplasmic OS=Homo sapiens OX=9606 GN=HMGCS1 PE=1 SV=2	57828	HMGCS1	0.1	4	6	0.1	15	8	0.0222115
Q6YN16	Hydroxysteroid dehydrogenase-like protein 2 OS=Homo sapiens OX=9606 GN=HSDL2 PE=1 SV=1	45651	HSDL2	0.1	0.1	0.1	0.1	1	0.1	0.447005
P00492	Hypoxanthine-guanine phosphoribosyltransferase OS=Homo sapiens OX=9606 GN=HPRT1 PE=1 SV=2	24792	HPRT1	0.1	1	1	0.1	0.1	1	0.618068
Q9NWT6	Hypoxia-inducible factor 1-alpha inhibitor OS=Homo sapiens OX=9606 GN=HIF1AN PE=1 SV=2	40431	HIF1AN	0.1	0.1	0.1	0.1	0.1	1	0.447005
Q16665	Hypoxia-inducible factor 1-alpha OS=Homo sapiens OX=9606 GN=HIF1A PE=1 SV=1	93467	HIF1A	0.1	0.1	0.1	0.1	0.1	1	0.447005
O75144	ICOS ligand OS=Homo sapiens OX=9606 GN=ICOSLG PE=1 SV=2	33841	ICOSLG	0.1	0.1	1	0.1	0.1	0.1	0.447005
Q93033	Immunoglobulin superfamily member 2 OS=Homo sapiens OX=9606 GN=CD101 PE=1 SV=2	116063	CD101	0.1	0.1	0.1	0.1	1	0.1	0.447005
O75054	Immunoglobulin superfamily member 3 OS=Homo sapiens OX=9606 GN=IGSF3 PE=2 SV=3	136252	IGSF3	0.1	1	0.1	0.1	0.1	0.1	0.447005
P78318	Immunoglobulin-binding protein 1 OS=Homo sapiens OX=9606 GN=IGBP1 PE=1 SV=1	39312	IGBP1	5	20	10	5	13	0.1	0.0193078
P52292	Importin subunit alpha-1 OS=Homo sapiens OX=9606 GN=KPNA2 PE=1 SV=1	58168	KPNA2	3	23	25	6	26	22	0.769683
P52294	Importin subunit alpha-5 OS=Homo sapiens OX=9606 GN=KPNA1 PE=1 SV=3	60925	KPNA1	0.1	1	0.1	0.1	0.1	0.1	0.447005
Q14974	Importin subunit beta-1 OS=Homo sapiens OX=9606 GN=KPNB1 PE=1 SV=2	98420	KPNB1	0.1	7	12	0.1	10	8	0.869758
Q8TEX9	Importin-4 OS=Homo sapiens OX=9606 GN=IPO4 PE=1 SV=2	120179	IPO4	0.1	11	13	0.1	12	0.1	0.0462033
O00410	Importin-5 OS=Homo sapiens OX=9606 GN=IPO5 PE=1 SV=4	125032	IPO5	0.1	2	1	0.1	1	0.1	0.351165
O95373	Importin-7 OS=Homo sapiens OX=9606 GN=IPO7 PE=1 SV=1	120751	IPO7	0.1	4	7	0.1	9	4	0.684162
Q9H792	Inactive tyrosine-protein kinase PEAK1 OS=Homo sapiens OX=9606 GN=PEAK1 PE=1 SV=4	195039	PEAK1	0.1	0.1	0.1	0.1	1	0.1	0.447005
Q07820	Induced myeloid leukemia cell differentiation protein Mcl-1 OS=Homo sapiens OX=9606 GN=MCL1 PE=1 SV=3	37428	MCL1	0.1	0.1	0.1	0.1	0.1	1	0.447005
Q9P2D0	Inhibitor of Bruton tyrosine kinase OS=Homo sapiens OX=9606 GN=IBTK PE=1 SV=3	152371	IBTK	0.1	0.1	0.1	0.1	0.1	1	0.447005
O15111	Inhibitor of nuclear factor kappa-B kinase subunit alpha OS=Homo sapiens OX=9606 GN=CHUK PE=1 SV=2	85725	CHUK	4	10	11	0.1	15	0.1	0.120309
O14920	Inhibitor of nuclear factor kappa-B kinase subunit beta OS=Homo sapiens OX=9606 GN=IKBKB PE=1 SV=1	87535	IKBKB	7	18	10	1	19	0.1	0.0433982
Q15181	Inorganic pyrophosphatase OS=Homo sapiens OX=9606 GN=PPA1 PE=1 SV=2	33095	PPA1	2	5	0.1	1	6	1	0.816789
P20839	Inosine-5~-monophosphate dehydrogenase 1 OS=Homo sapiens OX=9606 GN=IMPDH1 PE=1 SV=2	55770	IMPDH1	0.1	8	6	5	7	3	0.867487
P12268	Inosine-5~-monophosphate dehydrogenase 2 OS=Homo sapiens OX=9606 GN=IMPDH2 PE=1 SV=2	56226	IMPDH2	36	66	76	49	70	53	0.748422
O14732	Inositol monophosphatase 2 OS=Homo sapiens OX=9606 GN=IMPA2 PE=1 SV=1	31757	IMPA2	1	1	1	2	3	2	0.199551
Q13572	Inositol-tetrakisphosphate 1-kinase OS=Homo sapiens OX=9606 GN=ITPK1 PE=1 SV=2	46162	ITPK1	0.1	1	0.1	0.1	0.1	0.1	0.447005
P23677	Inositol-trisphosphate 3-kinase A OS=Homo sapiens OX=9606 GN=ITPKA PE=1 SV=1	51547	ITPKA	0.1	0.1	1	0.1	0.1	0.1	0.447005
Q9Y4H2	Insulin receptor substrate 2 OS=Homo sapiens OX=9606 GN=IRS2 PE=1 SV=2	138446	IRS2	0.1	4	0.1	2	2	0.1	0.97231
P14735	Insulin-degrading enzyme OS=Homo sapiens OX=9606 GN=IDE PE=1 SV=4	118692	IDE	0.1	1	0.1	0.1	0.1	0.1	0.447005
P08069	Insulin-like growth factor 1 receptor OS=Homo sapiens OX=9606 GN=IGF1R PE=1 SV=1	157202	IGF1R	1	1	0.1	0.1	1	0.1	0.618068
Q9NZI8	Insulin-like growth factor 2 mRNA-binding protein 1 OS=Homo sapiens OX=9606 GN=IGF2BP1 PE=1 SV=2	63783	IGF2BP1	21	9	9	21	12	12	0.512511
Q9Y6M1	Insulin-like growth factor 2 mRNA-binding protein 2 OS=Homo sapiens OX=9606 GN=IGF2BP2 PE=1 SV=2	66195	IGF2BP2	0.1	0.1	0.1	4	0.1	0.1	0.0445933
O00425	Insulin-like growth factor 2 mRNA-binding protein 3 OS=Homo sapiens OX=9606 GN=IGF2BP3 PE=1 SV=2	64008	IGF2BP3	15	10	8	18	12	4	0.902763
Q96CB8	Integrator complex subunit 12 OS=Homo sapiens OX=9606 GN=INTS12 PE=1 SV=1	49233	INTS12	1	0.1	0.1	0.1	0.1	0.1	0.447005
P08648	Integrin alpha-5 OS=Homo sapiens OX=9606 GN=ITGA5 PE=1 SV=2	115605	ITGA5	0.1	0.1	0.1	0.1	0.1	1	0.447005
P05556	Integrin beta-1 OS=Homo sapiens OX=9606 GN=ITGB1 PE=1 SV=2	91664	ITGB1	0.1	1	1	0.1	0.1	2	0.961536
Q13418	Integrin-linked protein kinase OS=Homo sapiens OX=9606 GN=ILK PE=1 SV=2	51899	ILK	5	13	14	4	13	2	0.0671815
Q8IYA8	Interactor of HORMAD1 protein 1 OS=Homo sapiens OX=9606 GN=IHO1 PE=1 SV=2	66986	IHO1	0.1	0.1	1	0.1	0.1	0.1	0.447005
P05362	Intercellular adhesion molecule 1 OS=Homo sapiens OX=9606 GN=ICAM1 PE=1 SV=2	58587	ICAM1	0.1	0.1	1	0.1	0.1	3	0.331427
P15260	Interferon gamma receptor 1 OS=Homo sapiens OX=9606 GN=IFNGR1 PE=1 SV=1	55054	IFNGR1	0.1	0.1	0.1	0.1	0.1	1	0.447005
Q8IU81	Interferon regulatory factor 2-binding protein 1 OS=Homo sapiens OX=9606 GN=IRF2BP1 PE=1 SV=1	62561	IRF2BP1	0.1	0.1	0.1	0.1	0.1	1	0.447005
P80217	Interferon-induced 35 kDa protein OS=Homo sapiens OX=9606 GN=IFI35 PE=1 SV=5	31698	IFI35	0.1	0.1	0.1	1	1	0.1	0.21783
O14879	Interferon-induced protein with tetratricopeptide repeats 3 OS=Homo sapiens OX=9606 GN=IFIT3 PE=1 SV=1	56691	IFIT3	0.1	1	1	0.1	0.1	0.1	0.21783
Q13325	Interferon-induced protein with tetratricopeptide repeats 5 OS=Homo sapiens OX=9606 GN=IFIT5 PE=1 SV=1	56268	IFIT5	0.1	0.1	0.1	2	0.1	0.1	0.201549
P19525	Interferon-induced, double-stranded RNA-activated protein kinase OS=Homo sapiens OX=9606 GN=EIF2AK2 PE=1 SV=2	62512	EIF2AK2	16	30	23	9	31	1	0.00726479
O75569	Interferon-inducible double-stranded RNA-dependent protein kinase activator A OS=Homo sapiens OX=9606 GN=PRKRA PE=1 SV=1	34839	PRKRA	0.1	1	0.1	0.1	0.1	0.1	0.447005
Q12905	Interleukin enhancer-binding factor 2 OS=Homo sapiens OX=9606 GN=ILF2 PE=1 SV=2	43263	ILF2	33	34	25	42	21	9	0.117892
Q12906	Interleukin enhancer-binding factor 3 OS=Homo sapiens OX=9606 GN=ILF3 PE=1 SV=3	95678	ILF3	78	12	19	75	13	26	0.737747
P51617	Interleukin-1 receptor-associated kinase 1 OS=Homo sapiens OX=9606 GN=IRAK1 PE=1 SV=2	77458	IRAK1	23	27	35	15	25	0.1	4.91571e-05
Q13007	Interleukin-24 OS=Homo sapiens OX=9606 GN=IL24 PE=1 SV=1	24037	IL24	0.1	0.1	1	0.1	0.1	0.1	0.447005
P24001	Interleukin-32 OS=Homo sapiens OX=9606 GN=IL32 PE=1 SV=3	27172	IL32	0.1	0.1	0.1	0.1	0.1	1	0.447005
Q17R60	Interphotoreceptor matrix proteoglycan 1 OS=Homo sapiens OX=9606 GN=IMPG1 PE=1 SV=2	90015	IMPG1	0.1	0.1	1	0.1	0.1	0.1	0.447005
Q9HBG6	Intraflagellar transport protein 122 homolog OS=Homo sapiens OX=9606 GN=IFT122 PE=1 SV=2	143787	IFT122	0.1	4	1	0.1	3	0.1	0.507692
Q96RY7	Intraflagellar transport protein 140 homolog OS=Homo sapiens OX=9606 GN=IFT140 PE=1 SV=1	166855	IFT140	0.1	2	0.1	0.1	1	0.1	0.584817
Q9UG01	Intraflagellar transport protein 172 homolog OS=Homo sapiens OX=9606 GN=IFT172 PE=1 SV=2	199219	IFT172	0.1	1	0.1	0.1	0.1	0.1	0.447005
A0AVF1	Intraflagellar transport protein 56 OS=Homo sapiens OX=9606 GN=TTC26 PE=2 SV=1	64764	TTC26	0.1	1	0.1	0.1	2	0.1	0.584817
Q27J81	Inverted formin-2 OS=Homo sapiens OX=9606 GN=INF2 PE=1 SV=2	136851	INF2	3	10	7	1	7	8	0.504545
Q7L266	Isoaspartyl peptidase/L-asparaginase OS=Homo sapiens OX=9606 GN=ASRGL1 PE=1 SV=2	32376	ASRGL1	0.1	0.1	0.1	0.1	0.1	1	0.447005
P41252	Isoleucine--tRNA ligase, cytoplasmic OS=Homo sapiens OX=9606 GN=IARS1 PE=1 SV=2	145718	IARS1	7	39	37	12	32	12	0.0215954
P53990	IST1 homolog OS=Homo sapiens OX=9606 GN=IST1 PE=1 SV=1	39897	IST1	0.1	1	0.1	0.1	0.1	2	0.584817
Q5VZ66	Janus kinase and microtubule-interacting protein 3 OS=Homo sapiens OX=9606 GN=JAKMIP3 PE=2 SV=2	98640	JAKMIP3	0.1	1	0.1	0.1	0.1	0.1	0.447005
P14923	Junction plakoglobin OS=Homo sapiens OX=9606 GN=JUP PE=1 SV=3	82434	JUP	0.1	2	1	0.1	1	1	0.66001
Q8N9B5	Junction-mediating and -regulatory protein OS=Homo sapiens OX=9606 GN=JMY PE=1 SV=2	112060	JMY	0.1	0.1	0.1	1	0.1	0.1	0.447005
O60229	Kalirin OS=Homo sapiens OX=9606 GN=KALRN PE=1 SV=3	343184	KALRN	0.1	2	0.1	0.1	0.1	0.1	0.201549
Q8IYT4	Katanin p60 ATPase-containing subunit A-like 2 OS=Homo sapiens OX=9606 GN=KATNAL2 PE=1 SV=3	61557	KATNAL2	14	15	14	15	14	13	0.913626
Q6PID8	Kelch domain-containing protein 10 OS=Homo sapiens OX=9606 GN=KLHDC10 PE=1 SV=1	49637	KLHDC10	1	2	1	0.1	0.1	3	0.765359
Q9Y2U9	Kelch domain-containing protein 2 OS=Homo sapiens OX=9606 GN=KLHDC2 PE=1 SV=1	46697	KLHDC2	0.1	3	3	0.1	1	2	0.318188
Q14145	Kelch-like ECH-associated protein 1 OS=Homo sapiens OX=9606 GN=KEAP1 PE=1 SV=2	71160	KEAP1	5	6	8	4	5	6	0.492215
Q9NVR0	Kelch-like protein 11 OS=Homo sapiens OX=9606 GN=KLHL11 PE=1 SV=1	81237	KLHL11	4	4	3	1	5	2	0.490389
Q53G59	Kelch-like protein 12 OS=Homo sapiens OX=9606 GN=KLHL12 PE=1 SV=2	64206	KLHL12	1	2	1	0.1	3	3	0.507202
Q9P2N7	Kelch-like protein 13 OS=Homo sapiens OX=9606 GN=KLHL13 PE=1 SV=3	74618	KLHL13	6	16	16	12	20	13	0.442008
Q6TFL4	Kelch-like protein 24 OS=Homo sapiens OX=9606 GN=KLHL24 PE=1 SV=1	69686	KLHL24	0.1	0.1	1	0.1	0.1	0.1	0.447005
Q15323	Keratin, type I cuticular Ha1 OS=Homo sapiens OX=9606 GN=KRT31 PE=1 SV=3	48633	KRT31	0.1	0.1	0.1	1	0.1	0.1	0.447005
P13645	Keratin, type I cytoskeletal 10 OS=Homo sapiens OX=9606 GN=KRT10 PE=1 SV=6	59020	KRT10	173	219	121	169	152	84	0.000358808
Q99456	Keratin, type I cytoskeletal 12 OS=Homo sapiens OX=9606 GN=KRT12 PE=1 SV=1	53592	KRT12	4	6	5	1	0.1	0.1	0.000192524
P13646	Keratin, type I cytoskeletal 13 OS=Homo sapiens OX=9606 GN=KRT13 PE=1 SV=4	49900	KRT13	9	10	7	6	8	0.1	0.0582974
P02533	Keratin, type I cytoskeletal 14 OS=Homo sapiens OX=9606 GN=KRT14 PE=1 SV=4	51872	KRT14	30	36	24	19	18	17	0.00256145
P08779	Keratin, type I cytoskeletal 16 OS=Homo sapiens OX=9606 GN=KRT16 PE=1 SV=4	51578	KRT16	26	34	0.1	0.1	0.1	0.1	3.8387e-19
Q04695	Keratin, type I cytoskeletal 17 OS=Homo sapiens OX=9606 GN=KRT17 PE=1 SV=2	48361	KRT17	10	13	8	6	0.1	4	0.000844288
P05783	Keratin, type I cytoskeletal 18 OS=Homo sapiens OX=9606 GN=KRT18 PE=1 SV=2	48029	KRT18	65	28	62	60	48	58	0.539202
P08727	Keratin, type I cytoskeletal 19 OS=Homo sapiens OX=9606 GN=KRT19 PE=1 SV=4	44079	KRT19	15	10	13	11	11	9	0.39899
P35527	Keratin, type I cytoskeletal 9 OS=Homo sapiens OX=9606 GN=KRT9 PE=1 SV=3	62255	KRT9	51	44	89	81	30	25	0.00718053
Q9NSB4	Keratin, type II cuticular Hb2 OS=Homo sapiens OX=9606 GN=KRT82 PE=1 SV=3	57985	KRT82	1	1	1	3	1	2	0.312663
P78386	Keratin, type II cuticular Hb5 OS=Homo sapiens OX=9606 GN=KRT85 PE=1 SV=1	57306	KRT85	0.1	0.1	1	0.1	0.1	2	0.584817
P04264	Keratin, type II cytoskeletal 1 OS=Homo sapiens OX=9606 GN=KRT1 PE=1 SV=6	66170	KRT1	228	235	219	185	188	133	3.12594e-07
Q7Z794	Keratin, type II cytoskeletal 1b OS=Homo sapiens OX=9606 GN=KRT77 PE=1 SV=3	62149	KRT77	0.1	23	23	21	20	17	0.242966
P35908	Keratin, type II cytoskeletal 2 epidermal OS=Homo sapiens OX=9606 GN=KRT2 PE=1 SV=2	65678	KRT2	188	209	135	132	91	108	6.25717e-12
Q01546	Keratin, type II cytoskeletal 2 oral OS=Homo sapiens OX=9606 GN=KRT76 PE=1 SV=2	66370	KRT76	38	57	43	39	31	29	0.011114
P12035	Keratin, type II cytoskeletal 3 OS=Homo sapiens OX=9606 GN=KRT3 PE=1 SV=3	64549	KRT3	36	46	39	35	29	28	0.0465758
P19013	Keratin, type II cytoskeletal 4 OS=Homo sapiens OX=9606 GN=KRT4 PE=1 SV=5	56508	KRT4	0.1	7	0.1	6	0.1	0.1	0.784618
P13647	Keratin, type II cytoskeletal 5 OS=Homo sapiens OX=9606 GN=KRT5 PE=1 SV=3	62568	KRT5	86	91	44	49	45	29	1.03411e-07
P02538	Keratin, type II cytoskeletal 6A OS=Homo sapiens OX=9606 GN=KRT6A PE=1 SV=3	60293	KRT6A	76	117	68	61	51	41	9.35778e-08
P04259	Keratin, type II cytoskeletal 6B OS=Homo sapiens OX=9606 GN=KRT6B PE=1 SV=5	60315	KRT6B	77	104	67	61	52	41	2.47612e-06
P48668	Keratin, type II cytoskeletal 6C OS=Homo sapiens OX=9606 GN=KRT6C PE=1 SV=3	60273	KRT6C	0.1	93	0.1	0.1	0.1	0.1	3.81047e-29
P08729	Keratin, type II cytoskeletal 7 OS=Homo sapiens OX=9606 GN=KRT7 PE=1 SV=5	51411	KRT7	38	18	21	38	23	14	0.87113
Q86Y46	Keratin, type II cytoskeletal 73 OS=Homo sapiens OX=9606 GN=KRT73 PE=1 SV=1	59457	KRT73	26	39	32	27	23	20	0.0362674
Q7RTS7	Keratin, type II cytoskeletal 74 OS=Homo sapiens OX=9606 GN=KRT74 PE=1 SV=2	58229	KRT74	0.1	0.1	0.1	0.1	23	0.1	5.99451e-08
O95678	Keratin, type II cytoskeletal 75 OS=Homo sapiens OX=9606 GN=KRT75 PE=1 SV=2	59809	KRT75	72	69	52	52	46	35	0.000860419
Q5XKE5	Keratin, type II cytoskeletal 79 OS=Homo sapiens OX=9606 GN=KRT79 PE=1 SV=2	58085	KRT79	74	63	66	50	45	46	0.000802381
P05787	Keratin, type II cytoskeletal 8 OS=Homo sapiens OX=9606 GN=KRT8 PE=1 SV=7	53671	KRT8	145	110	147	139	138	133	0.778904
Q6KB66	Keratin, type II cytoskeletal 80 OS=Homo sapiens OX=9606 GN=KRT80 PE=1 SV=2	51007	KRT80	0.1	0.1	1	4	0.1	0.1	0.183982
Q07666	KH domain-containing, RNA-binding, signal transduction-associated protein 1 OS=Homo sapiens OX=9606 GN=KHDRBS1 PE=1 SV=1	48311	KHDRBS1	0.1	0.1	0.1	0.1	0.1	2	0.201549
Q96J84	Kin of IRRE-like protein 1 OS=Homo sapiens OX=9606 GN=KIRREL1 PE=1 SV=2	84111	KIRREL1	0.1	0.1	0.1	0.1	0.1	1	0.447005
Q86UP2	Kinectin OS=Homo sapiens OX=9606 GN=KTN1 PE=1 SV=1	156464	KTN1	0.1	0.1	3	0.1	3	11	0.00646916
Q07866	Kinesin light chain 1 OS=Homo sapiens OX=9606 GN=KLC1 PE=1 SV=2	65782	KLC1	0.1	5	1	0.1	1	0.1	0.05793
Q9H0B6	Kinesin light chain 2 OS=Homo sapiens OX=9606 GN=KLC2 PE=1 SV=1	69291	KLC2	0.1	0.1	1	0.1	0.1	0.1	0.447005
P33176	Kinesin-1 heavy chain OS=Homo sapiens OX=9606 GN=KIF5B PE=1 SV=1	110358	KIF5B	3	21	17	0.1	15	10	0.0493789
P52732	Kinesin-like protein KIF11 OS=Homo sapiens OX=9606 GN=KIF11 PE=1 SV=2	120111	KIF11	9	24	12	1	20	0.1	0.00294619
Q9NQT8	Kinesin-like protein KIF13B OS=Homo sapiens OX=9606 GN=KIF13B PE=1 SV=2	203974	KIF13B	0.1	1	0.1	0.1	0.1	0.1	0.447005
Q9NS87	Kinesin-like protein KIF15 OS=Homo sapiens OX=9606 GN=KIF15 PE=1 SV=1	161030	KIF15	0.1	0.1	0.1	0.1	1	0.1	0.447005
Q86Y91	Kinesin-like protein KIF18B OS=Homo sapiens OX=9606 GN=KIF18B PE=1 SV=4	93865	KIF18B	1	1	3	1	3	2	0.762866
Q12756	Kinesin-like protein KIF1A OS=Homo sapiens OX=9606 GN=KIF1A PE=1 SV=2	192541	KIF1A	0.1	1	2	1	0.1	1	0.66001
O60333	Kinesin-like protein KIF1B OS=Homo sapiens OX=9606 GN=KIF1B PE=1 SV=5	205774	KIF1B	0.1	1	2	1	0.1	1	0.66001
O43896	Kinesin-like protein KIF1C OS=Homo sapiens OX=9606 GN=KIF1C PE=1 SV=3	123725	KIF1C	0.1	1	2	1	0.1	1	0.66001
Q7Z4S6	Kinesin-like protein KIF21A OS=Homo sapiens OX=9606 GN=KIF21A PE=1 SV=2	188374	KIF21A	1	8	12	0.1	13	0.1	0.180355
Q02241	Kinesin-like protein KIF23 OS=Homo sapiens OX=9606 GN=KIF23 PE=1 SV=3	111016	KIF23	0.1	1	2	0.1	2	1	1
Q86VH2	Kinesin-like protein KIF27 OS=Homo sapiens OX=9606 GN=KIF27 PE=1 SV=1	161324	KIF27	1	0.1	0.1	0.1	0.1	0.1	0.447005
O00139	Kinesin-like protein KIF2A OS=Homo sapiens OX=9606 GN=KIF2A PE=1 SV=3	80589	KIF2A	0.1	0.1	1	0.1	0.1	2	0.584817
Q99661	Kinesin-like protein KIF2C OS=Homo sapiens OX=9606 GN=KIF2C PE=1 SV=2	82174	KIF2C	0.1	0.1	0.1	0.1	1	0.1	0.447005
Q9HAQ2	Kinesin-like protein KIF9 OS=Homo sapiens OX=9606 GN=KIF9 PE=1 SV=4	90272	KIF9	0.1	1	0.1	0.1	0.1	0.1	0.447005
Q9BW19	Kinesin-like protein KIFC1 OS=Homo sapiens OX=9606 GN=KIFC1 PE=1 SV=2	74272	KIFC1	10	10	14	4	10	2	0.0100401
Q9BVG8	Kinesin-like protein KIFC3 OS=Homo sapiens OX=9606 GN=KIFC3 PE=1 SV=4	93402	KIFC3	0.1	6	4	0.1	3	0.1	0.0524746
O14777	Kinetochore protein NDC80 homolog OS=Homo sapiens OX=9606 GN=NDC80 PE=1 SV=1	74380	NDC80	1	3	6	2	3	1	0.314739
Q9BZD4	Kinetochore protein Nuf2 OS=Homo sapiens OX=9606 GN=NUF2 PE=1 SV=2	54611	NUF2	1	1	1	0.1	5	0.1	0.439519
Q8NBT2	Kinetochore protein Spc24 OS=Homo sapiens OX=9606 GN=SPC24 PE=1 SV=2	22521	SPC24	1	4	4	3	3	0.1	0.454087
Q9HBM1	Kinetochore protein Spc25 OS=Homo sapiens OX=9606 GN=SPC25 PE=1 SV=1	26194	SPC25	1	1	4	1	2	1	0.525693
Q8NG31	Kinetochore scaffold 1 OS=Homo sapiens OX=9606 GN=KNL1 PE=1 SV=3	268190	KNL1	4	0.1	8	3	4	0.1	0.251093
Q9H410	Kinetochore-associated protein DSN1 homolog OS=Homo sapiens OX=9606 GN=DSN1 PE=1 SV=2	40384	DSN1	1	1	3	1	4	0.1	0.974898
Q96IY1	Kinetochore-associated protein NSL1 homolog OS=Homo sapiens OX=9606 GN=NSL1 PE=1 SV=3	32541	NSL1	5	1	3	8	9	0.1	0.109891
O00522	Krev interaction trapped protein 1 OS=Homo sapiens OX=9606 GN=KRIT1 PE=1 SV=2	84979	KRIT1	0.1	0.1	1	1	2	2	0.113661
Q63HM1	Kynurenine formamidase OS=Homo sapiens OX=9606 GN=AFMID PE=1 SV=2	34198	AFMID	0.1	1	0.1	0.1	0.1	0.1	0.447005
Q8N5Z0	Kynurenine/alpha-aminoadipate aminotransferase, mitochondrial OS=Homo sapiens OX=9606 GN=AADAT PE=1 SV=2	47492	AADAT	0.1	0.1	0.1	1	1	0.1	0.21783
Q04760	Lactoylglutathione lyase OS=Homo sapiens OX=9606 GN=GLO1 PE=1 SV=4	20992	GLO1	3	1	0.1	0.1	1	0.1	0.195279
P42166	Lamina-associated polypeptide 2, isoform alpha OS=Homo sapiens OX=9606 GN=TMPO PE=1 SV=2	76016	TMPO	0.1	0.1	0.1	0.1	0.1	1	0.447005
P42167	Lamina-associated polypeptide 2, isoforms beta/gamma OS=Homo sapiens OX=9606 GN=TMPO PE=1 SV=2	50696	TMPO	0.1	0.1	0.1	0.1	0.1	1	0.447005
P20700	Lamin-B1 OS=Homo sapiens OX=9606 GN=LMNB1 PE=1 SV=2	66653	LMNB1	0.1	8	0.1	1	0.1	0.1	0.0155665
P07942	Laminin subunit beta-1 OS=Homo sapiens OX=9606 GN=LAMB1 PE=1 SV=2	205150	LAMB1	0.1	0.1	0.1	0.1	0.1	1	0.447005
Q16850	Lanosterol 14-alpha demethylase OS=Homo sapiens OX=9606 GN=CYP51A1 PE=1 SV=3	57169	CYP51A1	3	9	24	0.1	10	4	0.00164926
P48449	Lanosterol synthase OS=Homo sapiens OX=9606 GN=LSS PE=1 SV=1	84453	LSS	0.1	1	3	0.1	4	3	0.367097
Q6PKG0	La-related protein 1 OS=Homo sapiens OX=9606 GN=LARP1 PE=1 SV=2	123833	LARP1	22	4	7	27	2	6	0.808352
Q71RC2	La-related protein 4 OS=Homo sapiens OX=9606 GN=LARP4 PE=1 SV=3	81230	LARP4	14	9	9	9	7	4	0.0945972
Q92615	La-related protein 4B OS=Homo sapiens OX=9606 GN=LARP4B PE=1 SV=3	80902	LARP4B	2	2	1	1	1	0.1	0.269388
Q01650	Large neutral amino acids transporter small subunit 1 OS=Homo sapiens OX=9606 GN=SLC7A5 PE=1 SV=2	55659	SLC7A5	0.1	2	1	0.1	2	3	0.482699
P46379	Large proline-rich protein BAG6 OS=Homo sapiens OX=9606 GN=BAG6 PE=1 SV=2	119790	BAG6	339	441	490	342	504	473	0.335529
Q15334	Lethal(2) giant larvae protein homolog 1 OS=Homo sapiens OX=9606 GN=LLGL1 PE=1 SV=3	116657	LLGL1	1	0.1	0.1	0.1	1	0.1	1
Q6P1Q0	LETM1 domain-containing protein 1 OS=Homo sapiens OX=9606 GN=LETMD1 PE=1 SV=1	42163	LETMD1	0.1	1	2	0.1	1	2	1
P42704	Leucine-rich PPR motif-containing protein, mitochondrial OS=Homo sapiens OX=9606 GN=LRPPRC PE=1 SV=3	159003	LRPPRC	11	0.1	0.1	12	0.1	1	0.69977
Q96JM4	Leucine-rich repeat and IQ domain-containing protein 1 OS=Homo sapiens OX=9606 GN=LRRIQ1 PE=2 SV=3	201286	LRRIQ1	0.1	0.1	1	0.1	0.1	2	0.584817
A6PVS8	Leucine-rich repeat and IQ domain-containing protein 3 OS=Homo sapiens OX=9606 GN=LRRIQ3 PE=1 SV=1	74256	LRRIQ3	0.1	0.1	0.1	0.1	1	0.1	0.447005
Q32MZ4	Leucine-rich repeat flightless-interacting protein 1 OS=Homo sapiens OX=9606 GN=LRRFIP1 PE=1 SV=2	89826	LRRFIP1	0.1	0.1	0.1	0.1	1	0.1	0.447005
Q9BXB1	Leucine-rich repeat-containing G-protein coupled receptor 4 OS=Homo sapiens OX=9606 GN=LGR4 PE=1 SV=2	106233	LGR4	0.1	0.1	0.1	0.1	0.1	2	0.201549
Q9BTT6	Leucine-rich repeat-containing protein 1 OS=Homo sapiens OX=9606 GN=LRRC1 PE=1 SV=1	59946	LRRC1	0.1	0.1	0.1	0.1	1	0.1	0.447005
Q9BY71	Leucine-rich repeat-containing protein 3 OS=Homo sapiens OX=9606 GN=LRRC3 PE=1 SV=1	28660	LRRC3	0.1	0.1	0.1	0.1	0.1	1	0.447005
Q96AG4	Leucine-rich repeat-containing protein 59 OS=Homo sapiens OX=9606 GN=LRRC59 PE=1 SV=1	35308	LRRC59	1	3	0.1	2	3	1	0.548748
Q9P2J5	Leucine--tRNA ligase, cytoplasmic OS=Homo sapiens OX=9606 GN=LARS1 PE=1 SV=2	135577	LARS1	5	32	18	7	25	7	0.0980665
Q9UPQ0	LIM and calponin homology domains-containing protein 1 OS=Homo sapiens OX=9606 GN=LIMCH1 PE=1 SV=4	122818	LIMCH1	0.1	1	0.1	0.1	0.1	0.1	0.447005
P48059	LIM and senescent cell antigen-like-containing domain protein 1 OS=Homo sapiens OX=9606 GN=LIMS1 PE=1 SV=4	39108	LIMS1	5	12	13	8	11	5	0.413734
Q14847	LIM and SH3 domain protein 1 OS=Homo sapiens OX=9606 GN=LASP1 PE=1 SV=2	30097	LASP1	0.1	0.1	0.1	1	0.1	0.1	0.447005
Q8WWI1	LIM domain only protein 7 OS=Homo sapiens OX=9606 GN=LMO7 PE=1 SV=3	194002	LMO7	0.1	1	0.1	0.1	1	0.1	1
Q9Y679	Lipid droplet-regulating VLDL assembly factor AUP1 OS=Homo sapiens OX=9606 GN=AUP1 PE=1 SV=2	46214	AUP1	0.1	2	0.1	0.1	2	2	0.445516
Q86W92	Liprin-beta-1 OS=Homo sapiens OX=9606 GN=PPFIBP1 PE=1 SV=2	114523	PPFIBP1	0.1	0.1	1	0.1	0.1	0.1	0.447005
P00338	L-lactate dehydrogenase A chain OS=Homo sapiens OX=9606 GN=LDHA PE=1 SV=2	36950	LDHA	10	36	22	9	27	35	0.799135
P07195	L-lactate dehydrogenase B chain OS=Homo sapiens OX=9606 GN=LDHB PE=1 SV=2	36900	LDHB	13	38	23	3	28	48	0.68602
Q6P1M3	LLGL scribble cell polarity complex component 2 OS=Homo sapiens OX=9606 GN=LLGL2 PE=1 SV=2	114347	LLGL2	4	2	0.1	0.1	0.1	0.1	0.0110927
Q6PCB7	Long-chain fatty acid transport protein 1 OS=Homo sapiens OX=9606 GN=SLC27A1 PE=1 SV=1	71918	SLC27A1	0.1	0.1	1	1	2	0.1	0.351165
Q6P1M0	Long-chain fatty acid transport protein 4 OS=Homo sapiens OX=9606 GN=SLC27A4 PE=1 SV=1	72930	SLC27A4	0.1	3	3	1	3	2	0.977065
O95573	Long-chain-fatty-acid--CoA ligase 3 OS=Homo sapiens OX=9606 GN=ACSL3 PE=1 SV=3	81338	ACSL3	5	23	21	8	17	15	0.339672
O60488	Long-chain-fatty-acid--CoA ligase 4 OS=Homo sapiens OX=9606 GN=ACSL4 PE=1 SV=2	80220	ACSL4	6	46	40	11	39	14	0.0245836
Q96GR2	Long-chain-fatty-acid--CoA ligase ACSBG1 OS=Homo sapiens OX=9606 GN=ACSBG1 PE=1 SV=2	82093	ACSBG1	0.1	1	0.1	0.1	1	0.1	1
P24666	Low molecular weight phosphotyrosine protein phosphatase OS=Homo sapiens OX=9606 GN=ACP1 PE=1 SV=3	18487	ACP1	0.1	2	3	0.1	1	8	0.285197
P05455	Lupus La protein OS=Homo sapiens OX=9606 GN=SSB PE=1 SV=2	46979	SSB	19	5	1	21	5	0.1	0.8777
Q17RY6	Lymphocyte antigen 6K OS=Homo sapiens OX=9606 GN=LY6K PE=1 SV=2	19288	LY6K	1	0.1	0.1	0.1	0.1	0.1	0.447005
Q9NRZ9	Lymphoid-specific helicase OS=Homo sapiens OX=9606 GN=HELLS PE=1 SV=1	97639	HELLS	0.1	1	0.1	0.1	1	0.1	1
Q96KB5	Lymphokine-activated killer T-cell-originated protein kinase OS=Homo sapiens OX=9606 GN=PBK PE=1 SV=3	36404	PBK	0.1	1	3	0.1	0.1	0.1	0.04802
P46736	Lys-63-specific deubiquitinase BRCC36 OS=Homo sapiens OX=9606 GN=BRCC3 PE=1 SV=2	36448	BRCC3	0.1	6	3	1	9	2	0.527171
Q8NHM5	Lysine-specific demethylase 2B OS=Homo sapiens OX=9606 GN=KDM2B PE=1 SV=1	154969	KDM2B	2	0.1	0.1	0.1	0.1	0.1	0.201549
O43593	Lysine-specific demethylase hairless OS=Homo sapiens OX=9606 GN=HR PE=1 SV=5	129979	HR	0.1	0.1	0.1	0.1	1	0.1	0.447005
O60341	Lysine-specific histone demethylase 1A OS=Homo sapiens OX=9606 GN=KDM1A PE=1 SV=2	93358	KDM1A	0.1	3	3	1	4	1	0.977065
Q15046	Lysine--tRNA ligase OS=Homo sapiens OX=9606 GN=KARS1 PE=1 SV=3	68461	KARS1	16	22	16	10	21	8	0.119036
Q7Z3D4	LysM and putative peptidoglycan-binding domain-containing protein 3 OS=Homo sapiens OX=9606 GN=LYSMD3 PE=1 SV=2	34801	LYSMD3	0.1	0.1	0.1	0.1	0.1	1	0.447005
Q8NF37	Lysophosphatidylcholine acyltransferase 1 OS=Homo sapiens OX=9606 GN=LPCAT1 PE=1 SV=2	59741	LPCAT1	0.1	0.1	1	0.1	0.1	0.1	0.447005
P11279	Lysosome-associated membrane glycoprotein 1 OS=Homo sapiens OX=9606 GN=LAMP1 PE=1 SV=3	45367	LAMP1	0.1	0.1	0.1	0.1	2	3	0.0229967
Q8WWC4	m-AAA protease-interacting protein 1, mitochondrial OS=Homo sapiens OX=9606 GN=MAIP1 PE=1 SV=1	32923	MAIP1	2	1	0.1	1	1	1	0.967703
P07333	Macrophage colony-stimulating factor 1 receptor OS=Homo sapiens OX=9606 GN=CSF1R PE=1 SV=2	109113	CSF1R	4	4	5	3	3	0.1	0.110299
P14174	Macrophage migration inhibitory factor OS=Homo sapiens OX=9606 GN=MIF PE=1 SV=4	12639	MIF	16	82	95	21	88	105	0.2978
Q8N3R9	MAGUK p55 subfamily member 5 OS=Homo sapiens OX=9606 GN=MPP5 PE=1 SV=3	77531	MPP5	0.1	2	0.1	0.1	1	0.1	0.584817
Q14764	Major vault protein OS=Homo sapiens OX=9606 GN=MVP PE=1 SV=4	99551	MVP	63	46	45	47	33	51	0.172837
P40926	Malate dehydrogenase, mitochondrial OS=Homo sapiens OX=9606 GN=MDH2 PE=1 SV=3	35937	MDH2	0.1	1	2	0.1	3	1	0.708939
Q16626	Male-enhanced antigen 1 OS=Homo sapiens OX=9606 GN=MEA1 PE=1 SV=2	19892	MEA1	1	2	0.1	1	3	0.1	0.708939
Q9ULC4	Malignant T-cell-amplified sequence 1 OS=Homo sapiens OX=9606 GN=MCTS1 PE=1 SV=1	20770	MCTS1	0.1	1	0.1	0.1	2	0.1	0.584817
Q96IJ6	Mannose-1-phosphate guanyltransferase alpha OS=Homo sapiens OX=9606 GN=GMPPA PE=1 SV=1	46604	GMPPA	0.1	1	0.1	0.1	0.1	0.1	0.447005
P33908	Mannosyl-oligosaccharide 1,2-alpha-mannosidase IA OS=Homo sapiens OX=9606 GN=MAN1A1 PE=1 SV=3	73150	MAN1A1	0.1	0.1	0.1	0.1	0.1	1	0.447005
Q8IW41	MAP kinase-activated protein kinase 5 OS=Homo sapiens OX=9606 GN=MAPKAPK5 PE=1 SV=2	54642	MAPKAPK5	1	4	1	0.1	2	0.1	0.176111
P27448	MAP/microtubule affinity-regulating kinase 3 OS=Homo sapiens OX=9606 GN=MARK3 PE=1 SV=5	84889	MARK3	0.1	2	0.1	0.1	2	0.1	1
P49006	MARCKS-related protein OS=Homo sapiens OX=9606 GN=MARCKSL1 PE=1 SV=2	19574	MARCKSL1	0.1	1	0.1	0.1	0.1	0.1	0.447005
P43243	Matrin-3 OS=Homo sapiens OX=9606 GN=MATR3 PE=1 SV=2	95078	MATR3	11	3	11	9	6	5	0.455591
Q9H239	Matrix metalloproteinase-28 OS=Homo sapiens OX=9606 GN=MMP28 PE=1 SV=2	59187	MMP28	1	0.1	0.1	0.1	0.1	0.1	0.447005
Q96RN5	Mediator of RNA polymerase II transcription subunit 15 OS=Homo sapiens OX=9606 GN=MED15 PE=1 SV=2	87155	MED15	0.1	0.1	0.1	0.1	1	0.1	0.447005
Q9Y2X0	Mediator of RNA polymerase II transcription subunit 16 OS=Homo sapiens OX=9606 GN=MED16 PE=1 SV=2	98441	MED16	0.1	0.1	0.1	0.1	1	0.1	0.447005
Q9NVC6	Mediator of RNA polymerase II transcription subunit 17 OS=Homo sapiens OX=9606 GN=MED17 PE=1 SV=2	73358	MED17	0.1	0.1	0.1	0.1	1	0.1	0.447005
Q15528	Mediator of RNA polymerase II transcription subunit 22 OS=Homo sapiens OX=9606 GN=MED22 PE=1 SV=2	22378	MED22	0.1	3	0.1	0.1	0.1	0.1	0.0940018
Q9NX70	Mediator of RNA polymerase II transcription subunit 29 OS=Homo sapiens OX=9606 GN=MED29 PE=1 SV=1	21459	MED29	0.1	1	0.1	0.1	1	0.1	1
Q96HR3	Mediator of RNA polymerase II transcription subunit 30 OS=Homo sapiens OX=9606 GN=MED30 PE=1 SV=1	20435	MED30	0.1	0.1	0.1	0.1	1	0.1	0.447005
Q9Y3C7	Mediator of RNA polymerase II transcription subunit 31 OS=Homo sapiens OX=9606 GN=MED31 PE=1 SV=1	15966	MED31	0.1	0.1	0.1	0.1	0.1	1	0.447005
Q9NPJ6	Mediator of RNA polymerase II transcription subunit 4 OS=Homo sapiens OX=9606 GN=MED4 PE=1 SV=1	29784	MED4	0.1	2	0.1	0.1	0.1	0.1	0.201549
Q96G25	Mediator of RNA polymerase II transcription subunit 8 OS=Homo sapiens OX=9606 GN=MED8 PE=1 SV=2	29176	MED8	2	1	0.1	1	3	1	0.502402
P42679	Megakaryocyte-associated tyrosine-protein kinase OS=Homo sapiens OX=9606 GN=MATK PE=1 SV=1	57003	MATK	1	2	0.1	0.1	1	0.1	0.351165
A0A087WXM9	Meiosis-specific kinetochore protein OS=Homo sapiens OX=9606 GN=MEIKIN PE=2 SV=2	41203	MEIKIN	0.1	2	2	2	3	2	0.381295
P43355	Melanoma-associated antigen 1 OS=Homo sapiens OX=9606 GN=MAGEA1 PE=1 SV=1	34606	MAGEA1	19	25	27	13	23	11	0.0266155
P43357	Melanoma-associated antigen 3 OS=Homo sapiens OX=9606 GN=MAGEA3 PE=1 SV=1	34953	MAGEA3	3	0.1	0.1	3	0.1	0.1	1
P43360	Melanoma-associated antigen 6 OS=Homo sapiens OX=9606 GN=MAGEA6 PE=1 SV=1	35098	MAGEA6	3	2	0.1	3	5	0.1	0.406909
O15479	Melanoma-associated antigen B2 OS=Homo sapiens OX=9606 GN=MAGEB2 PE=1 SV=3	35426	MAGEB2	0.1	2	0.1	0.1	2	0.1	1
O15481	Melanoma-associated antigen B4 OS=Homo sapiens OX=9606 GN=MAGEB4 PE=1 SV=1	39013	MAGEB4	4	10	6	2	10	2	0.302216
Q9UNF1	Melanoma-associated antigen D2 OS=Homo sapiens OX=9606 GN=MAGED2 PE=1 SV=2	65085	MAGED2	3	8	2	1	3	0.1	0.0273604
Q15043	Metal cation symporter ZIP14 OS=Homo sapiens OX=9606 GN=SLC39A14 PE=1 SV=3	54918	SLC39A14	0.1	3	11	1	8	14	0.142014
P04732	Metallothionein-1E OS=Homo sapiens OX=9606 GN=MT1E PE=1 SV=1	7150	MT1E	7	0.1	0.1	5	0.1	0.1	0.569217
P13640	Metallothionein-1G OS=Homo sapiens OX=9606 GN=MT1G PE=1 SV=2	7277	MT1G	7	0.1	0.1	5	0.1	0.1	0.569217
Q8N339	Metallothionein-1M OS=Homo sapiens OX=9606 GN=MT1M PE=1 SV=2	7246	MT1M	7	0.1	0.1	5	0.1	0.1	0.569217
P80297	Metallothionein-1X OS=Homo sapiens OX=9606 GN=MT1X PE=1 SV=1	7204	MT1X	7	0.1	0.1	5	0.1	0.1	0.569217
P02795	Metallothionein-2 OS=Homo sapiens OX=9606 GN=MT2A PE=1 SV=1	7178	MT2A	7	0.1	0.1	5	0.1	0.1	0.569217
Q13330	Metastasis-associated protein MTA1 OS=Homo sapiens OX=9606 GN=MTA1 PE=1 SV=2	81420	MTA1	0.1	1	0.1	0.1	0.1	0.1	0.447005
O94776	Metastasis-associated protein MTA2 OS=Homo sapiens OX=9606 GN=MTA2 PE=1 SV=1	75717	MTA2	1	1	6	3	2	12	0.0686969
Q9BTC8	Metastasis-associated protein MTA3 OS=Homo sapiens OX=9606 GN=MTA3 PE=1 SV=2	68202	MTA3	0.1	1	0.1	0.1	0.1	0.1	0.447005
Q9NZL9	Methionine adenosyltransferase 2 subunit beta OS=Homo sapiens OX=9606 GN=MAT2B PE=1 SV=1	37870	MAT2B	0.1	0.1	2	0.1	5	6	0.0107476
P53582	Methionine aminopeptidase 1 OS=Homo sapiens OX=9606 GN=METAP1 PE=1 SV=2	44100	METAP1	0.1	0.1	0.1	1	0.1	0.1	0.447005
Q99707	Methionine synthase OS=Homo sapiens OX=9606 GN=MTR PE=1 SV=2	141749	MTR	13	17	12	3	20	1	0.0257633
P56192	Methionine--tRNA ligase, cytoplasmic OS=Homo sapiens OX=9606 GN=MARS1 PE=1 SV=2	102249	MARS1	6	20	24	8	25	12	0.607876
O95983	Methyl-CpG-binding domain protein 3 OS=Homo sapiens OX=9606 GN=MBD3 PE=1 SV=1	33051	MBD3	0.1	0.1	0.1	0.1	1	0.1	0.447005
Q9P267	Methyl-CpG-binding domain protein 5 OS=Homo sapiens OX=9606 GN=MBD5 PE=1 SV=3	161163	MBD5	0.1	2	1	0.1	0.1	0.1	0.101358
Q96PE7	Methylmalonyl-CoA epimerase, mitochondrial OS=Homo sapiens OX=9606 GN=MCEE PE=1 SV=1	18851	MCEE	0.1	0.1	0.1	0.1	1	0.1	0.447005
Q9BQA1	Methylosome protein 50 OS=Homo sapiens OX=9606 GN=WDR77 PE=1 SV=1	37442	WDR77	4	5	5	3	7	3	0.847372
P54105	Methylosome subunit pICln OS=Homo sapiens OX=9606 GN=CLNS1A PE=1 SV=1	26370	CLNS1A	0.1	1	2	0.1	1	1	0.66001
Q8N6Q8	Methyltransferase-like protein 25 OS=Homo sapiens OX=9606 GN=METTL25 PE=2 SV=2	69310	METTL25	0.1	0.1	0.1	0.1	0.1	1	0.447005
Q9NX63	MICOS complex subunit MIC19 OS=Homo sapiens OX=9606 GN=CHCHD3 PE=1 SV=1	26421	CHCHD3	4	8	6	0.1	9	12	0.619879
Q16891	MICOS complex subunit MIC60 OS=Homo sapiens OX=9606 GN=IMMT PE=1 SV=1	84026	IMMT	10	15	15	6	19	18	0.741907
Q96EZ8	Microspherule protein 1 OS=Homo sapiens OX=9606 GN=MCRS1 PE=1 SV=1	51999	MCRS1	0.1	0.1	0.1	0.1	0.1	2	0.201549
Q9Y4B5	Microtubule cross-linking factor 1 OS=Homo sapiens OX=9606 GN=MTCL1 PE=1 SV=5	210652	MTCL1	0.1	0.1	1	0.1	1	4	0.106961
Q9UPN3	Microtubule-actin cross-linking factor 1, isoforms 1/2/3/5 OS=Homo sapiens OX=9606 GN=MACF1 PE=1 SV=4	843033	MACF1	0.1	0.1	0.1	0.1	1	0.1	0.447005
P11137	Microtubule-associated protein 2 OS=Homo sapiens OX=9606 GN=MAP2 PE=1 SV=4	199860	MAP2	0.1	1	0.1	0.1	0.1	0.1	0.447005
P27816	Microtubule-associated protein 4 OS=Homo sapiens OX=9606 GN=MAP4 PE=1 SV=3	121443	MAP4	6	6	18	12	5	17	0.61696
Q15555	Microtubule-associated protein RP/EB family member 2 OS=Homo sapiens OX=9606 GN=MAPRE2 PE=1 SV=1	37236	MAPRE2	2	3	2	0.1	5	0.1	0.605658
Q9NU22	Midasin OS=Homo sapiens OX=9606 GN=MDN1 PE=1 SV=2	638008	MDN1	1	14	14	0.1	24	0.1	0.510193
Q9BTE3	Mini-chromosome maintenance complex-binding protein OS=Homo sapiens OX=9606 GN=MCMBP PE=1 SV=2	73789	MCMBP	0.1	0.1	1	2	4	3	0.00936895
P54278	Mismatch repair endonuclease PMS2 OS=Homo sapiens OX=9606 GN=PMS2 PE=1 SV=2	96934	PMS2	12	15	13	17	18	2	0.732407
Q02978	Mitochondrial 2-oxoglutarate/malate carrier protein OS=Homo sapiens OX=9606 GN=SLC25A11 PE=1 SV=3	34211	SLC25A11	0.1	0.1	0.1	1	0.1	1	0.21783
Q5VT66	Mitochondrial amidoxime-reducing component 1 OS=Homo sapiens OX=9606 GN=MTARC1 PE=1 SV=1	37989	MTARC1	0.1	0.1	0.1	1	0.1	0.1	0.447005
Q9NZJ7	Mitochondrial carrier homolog 1 OS=Homo sapiens OX=9606 GN=MTCH1 PE=1 SV=1	41859	MTCH1	0.1	1	0.1	0.1	0.1	0.1	0.447005
Q9UBX3	Mitochondrial dicarboxylate carrier OS=Homo sapiens OX=9606 GN=SLC25A10 PE=1 SV=2	31718	SLC25A10	2	8	7	1	7	5	0.464544
Q9GZY8	Mitochondrial fission factor OS=Homo sapiens OX=9606 GN=MFF PE=1 SV=1	38498	MFF	1	1	2	0.1	0.1	0.1	0.0517155
Q9H936	Mitochondrial glutamate carrier 1 OS=Homo sapiens OX=9606 GN=SLC25A22 PE=1 SV=1	34904	SLC25A22	4	4	4	4	4	6	0.694743
Q9Y3D7	Mitochondrial import inner membrane translocase subunit TIM16 OS=Homo sapiens OX=9606 GN=PAM16 PE=1 SV=2	13816	PAM16	0.1	1	0.1	0.1	1	0.1	1
O14925	Mitochondrial import inner membrane translocase subunit Tim23 OS=Homo sapiens OX=9606 GN=TIMM23 PE=1 SV=1	22100	TIMM23	1	2	0.1	2	1	0.1	1
Q5SRD1	Mitochondrial import inner membrane translocase subunit Tim23B OS=Homo sapiens OX=9606 GN=TIMM23B PE=1 SV=3	19942	TIMM23B	1	2	0.1	2	1	0.1	1
Q3ZCQ8	Mitochondrial import inner membrane translocase subunit TIM50 OS=Homo sapiens OX=9606 GN=TIMM50 PE=1 SV=2	39850	TIMM50	4	4	6	6	6	6	0.478925
Q15388	Mitochondrial import receptor subunit TOM20 homolog OS=Homo sapiens OX=9606 GN=TOMM20 PE=1 SV=1	16459	TOMM20	3	2	0.1	0.1	4	2	0.764935
Q9NS69	Mitochondrial import receptor subunit TOM22 homolog OS=Homo sapiens OX=9606 GN=TOMM22 PE=1 SV=3	15512	TOMM22	2	0.1	0.1	0.1	1	0.1	0.584817
Q15785	Mitochondrial import receptor subunit TOM34 OS=Homo sapiens OX=9606 GN=TOMM34 PE=1 SV=2	34937	TOMM34	0.1	1	0.1	0.1	1	0.1	1
O96008	Mitochondrial import receptor subunit TOM40 homolog OS=Homo sapiens OX=9606 GN=TOMM40 PE=1 SV=1	38211	TOMM40	0.1	0.1	0.1	0.1	0.1	1	0.447005
Q15070	Mitochondrial inner membrane protein OXA1L OS=Homo sapiens OX=9606 GN=OXA1L PE=1 SV=3	48916	OXA1L	0.1	0.1	0.1	0.1	1	1	0.21783
Q8IXI1	Mitochondrial Rho GTPase 2 OS=Homo sapiens OX=9606 GN=RHOT2 PE=1 SV=2	69101	RHOT2	6	5	4	2	7	0.1	0.22706
O95140	Mitofusin-2 OS=Homo sapiens OX=9606 GN=MFN2 PE=1 SV=3	87088	MFN2	0.1	1	1	0.1	1	0.1	0.618068
P28482	Mitogen-activated protein kinase 1 OS=Homo sapiens OX=9606 GN=MAPK1 PE=1 SV=3	41762	MAPK1	0.1	1	0.1	0.1	3	1	0.195279
P53779	Mitogen-activated protein kinase 10 OS=Homo sapiens OX=9606 GN=MAPK10 PE=1 SV=2	53179	MAPK10	0.1	0.1	2	0.1	1	0.1	0.584817
Q15759	Mitogen-activated protein kinase 11 OS=Homo sapiens OX=9606 GN=MAPK11 PE=1 SV=2	41559	MAPK11	0.1	0.1	0.1	0.1	1	0.1	0.447005
P53778	Mitogen-activated protein kinase 12 OS=Homo sapiens OX=9606 GN=MAPK12 PE=1 SV=3	42085	MAPK12	0.1	0.1	0.1	0.1	1	0.1	0.447005
O15264	Mitogen-activated protein kinase 13 OS=Homo sapiens OX=9606 GN=MAPK13 PE=1 SV=1	42234	MAPK13	0.1	0.1	0.1	0.1	1	0.1	0.447005
Q16539	Mitogen-activated protein kinase 14 OS=Homo sapiens OX=9606 GN=MAPK14 PE=1 SV=3	41495	MAPK14	0.1	0.1	0.1	0.1	1	0.1	0.447005
P27361	Mitogen-activated protein kinase 3 OS=Homo sapiens OX=9606 GN=MAPK3 PE=1 SV=4	43450	MAPK3	0.1	1	0.1	0.1	3	0.1	0.331427
P31152	Mitogen-activated protein kinase 4 OS=Homo sapiens OX=9606 GN=MAPK4 PE=1 SV=2	66393	MAPK4	4	4	5	3	3	0.1	0.110299
Q16659	Mitogen-activated protein kinase 6 OS=Homo sapiens OX=9606 GN=MAPK6 PE=1 SV=1	83256	MAPK6	4	4	5	3	3	0.1	0.110299
P45983	Mitogen-activated protein kinase 8 OS=Homo sapiens OX=9606 GN=MAPK8 PE=1 SV=2	48835	MAPK8	0.1	0.1	2	0.1	1	0.1	0.584817
P45984	Mitogen-activated protein kinase 9 OS=Homo sapiens OX=9606 GN=MAPK9 PE=1 SV=2	48678	MAPK9	0.1	0.1	0.1	0.1	1	0.1	0.447005
Q13233	Mitogen-activated protein kinase kinase kinase 1 OS=Homo sapiens OX=9606 GN=MAP3K1 PE=1 SV=4	166419	MAP3K1	0.1	0.1	2	0.1	0.1	1	0.584817
Q9Y2U5	Mitogen-activated protein kinase kinase kinase 2 OS=Homo sapiens OX=9606 GN=MAP3K2 PE=1 SV=2	70039	MAP3K2	1	3	2	1	1	0.1	0.161723
Q5TCX8	Mitogen-activated protein kinase kinase kinase 21 OS=Homo sapiens OX=9606 GN=MAP3K21 PE=1 SV=3	115026	MAP3K21	1	0.1	1	0.1	3	0.1	0.631546
Q99683	Mitogen-activated protein kinase kinase kinase 5 OS=Homo sapiens OX=9606 GN=MAP3K5 PE=1 SV=1	155751	MAP3K5	0.1	1	0.1	0.1	0.1	0.1	0.447005
O95382	Mitogen-activated protein kinase kinase kinase 6 OS=Homo sapiens OX=9606 GN=MAP3K6 PE=1 SV=3	144217	MAP3K6	1	0.1	0.1	0.1	2	0.1	0.584817
O43684	Mitotic checkpoint protein BUB3 OS=Homo sapiens OX=9606 GN=BUB3 PE=1 SV=1	37587	BUB3	20	21	19	17	23	20	1
O60566	Mitotic checkpoint serine/threonine-protein kinase BUB1 beta OS=Homo sapiens OX=9606 GN=BUB1B PE=1 SV=3	120781	BUB1B	1	1	2	1	4	0.1	0.715042
O43683	Mitotic checkpoint serine/threonine-protein kinase BUB1 OS=Homo sapiens OX=9606 GN=BUB1 PE=1 SV=1	123437	BUB1	14	9	19	12	13	2	0.0698283
Q8IVT2	Mitotic interactor and substrate of PLK1 OS=Homo sapiens OX=9606 GN=MISP PE=1 SV=1	75482	MISP	5	11	5	2	7	0.1	0.0278782
Q08AG7	Mitotic-spindle organizing protein 1 OS=Homo sapiens OX=9606 GN=MZT1 PE=1 SV=2	8587	MZT1	4	4	6	1	2	0.1	0.00611042
Q9BYG3	MKI67 FHA domain-interacting nucleolar phosphoprotein OS=Homo sapiens OX=9606 GN=NIFK PE=1 SV=1	34372	NIFK	1	5	5	2	6	9	0.254993
Q96T76	MMS19 nucleotide excision repair protein homolog OS=Homo sapiens OX=9606 GN=MMS19 PE=1 SV=2	114928	MMS19	1	1	0.1	0.1	1	0.1	0.618068
Q9Y3A3	MOB-like protein phocein OS=Homo sapiens OX=9606 GN=MOB4 PE=1 SV=1	26529	MOB4	1	0.1	0.1	0.1	0.1	0.1	0.447005
Q96BY2	Modulator of apoptosis 1 OS=Homo sapiens OX=9606 GN=MOAP1 PE=1 SV=1	39716	MOAP1	0.1	0.1	0.1	1	0.1	0.1	0.447005
P26038	Moesin OS=Homo sapiens OX=9606 GN=MSN PE=1 SV=3	67892	MSN	2	6	11	4	11	11	0.295736
Q96EN8	Molybdenum cofactor sulfurase OS=Homo sapiens OX=9606 GN=MOCOS PE=1 SV=2	99084	MOCOS	0.1	0.1	1	0.1	0.1	0.1	0.447005
Q14149	MORC family CW-type zinc finger protein 3 OS=Homo sapiens OX=9606 GN=MORC3 PE=1 SV=3	108243	MORC3	0.1	0.1	0.1	0.1	0.1	2	0.201549
Q9Y605	MORF4 family-associated protein 1 OS=Homo sapiens OX=9606 GN=MRFAP1 PE=1 SV=1	14697	MRFAP1	0.1	2	0.1	0.1	1	0.1	0.584817
Q9UBU8	Mortality factor 4-like protein 1 OS=Homo sapiens OX=9606 GN=MORF4L1 PE=1 SV=2	41562	MORF4L1	1	0.1	0.1	0.1	0.1	0.1	0.447005
O43148	mRNA cap guanine-N7 methyltransferase OS=Homo sapiens OX=9606 GN=RNMT PE=1 SV=1	55494	RNMT	0.1	3	2	0.1	3	7	0.195488
P78406	mRNA export factor OS=Homo sapiens OX=9606 GN=RAE1 PE=1 SV=1	41569	RAE1	0.1	2	1	1	0.1	1	0.66001
Q9HC84	Mucin-5B OS=Homo sapiens OX=9606 GN=MUC5B PE=1 SV=3	611584	MUC5B	1	0.1	0.1	0.1	0.1	0.1	0.447005
Q9UDY8	Mucosa-associated lymphoid tissue lymphoma translocation protein 1 OS=Homo sapiens OX=9606 GN=MALT1 PE=1 SV=1	93753	MALT1	30	15	29	38	32	55	0.000277373
Q9UI30	Multifunctional methyltransferase subunit TRM112-like protein OS=Homo sapiens OX=9606 GN=TRMT112 PE=1 SV=1	14304	TRMT112	21	24	18	17	23	10	0.220842
P22234	Multifunctional protein ADE2 OS=Homo sapiens OX=9606 GN=PAICS PE=1 SV=3	47790	PAICS	1	6	3	2	5	1	0.637004
O75970	Multiple PDZ domain protein OS=Homo sapiens OX=9606 GN=MPDZ PE=1 SV=2	222792	MPDZ	0.1	1	0.1	0.1	0.1	0.1	0.447005
Q96EY5	Multivesicular body subunit 12A OS=Homo sapiens OX=9606 GN=MVB12A PE=1 SV=1	29107	MVB12A	0.1	0.1	0.1	0.1	0.1	1	0.447005
Q9UL63	Muskelin OS=Homo sapiens OX=9606 GN=MKLN1 PE=1 SV=2	85911	MKLN1	12	52	40	29	54	20	0.944588
Q9BQG0	Myb-binding protein 1A OS=Homo sapiens OX=9606 GN=MYBBP1A PE=1 SV=2	149731	MYBBP1A	0.1	0.1	0.1	0.1	0.1	1	0.447005
Q8TBZ2	MYCBP-associated protein OS=Homo sapiens OX=9606 GN=MYCBPAP PE=1 SV=2	108598	MYCBPAP	0.1	1	0.1	0.1	0.1	0.1	0.447005
O95297	Myelin protein zero-like protein 1 OS=Homo sapiens OX=9606 GN=MPZL1 PE=1 SV=1	29235	MPZL1	0.1	0.1	0.1	0.1	0.1	1	0.447005
Q96LU7	Myelin regulatory factor-like protein OS=Homo sapiens OX=9606 GN=MYRFL PE=2 SV=2	103259	MYRFL	0.1	0.1	0.1	0.1	1	0.1	0.447005
Q15773	Myeloid leukemia factor 2 OS=Homo sapiens OX=9606 GN=MLF2 PE=1 SV=1	28186	MLF2	13	17	13	7	14	4	0.0280992
Q9HB07	MYG1 exonuclease OS=Homo sapiens OX=9606 GN=MYG1 PE=1 SV=3	42793	MYG1	0.1	2	2	0.1	4	3	0.367097
Q9NZM1	Myoferlin OS=Homo sapiens OX=9606 GN=MYOF PE=1 SV=1	236100	MYOF	0.1	1	0.1	0.1	2	2	0.195279
Q86TC9	Myopalladin OS=Homo sapiens OX=9606 GN=MYPN PE=1 SV=2	146706	MYPN	0.1	1	0.1	0.1	0.1	0.1	0.447005
P05976	Myosin light chain 1/3, skeletal muscle isoform OS=Homo sapiens OX=9606 GN=MYL1 PE=1 SV=3	21189	MYL1	3	1	0.1	2	2	0.1	1
P08590	Myosin light chain 3 OS=Homo sapiens OX=9606 GN=MYL3 PE=1 SV=3	22089	MYL3	3	1	0.1	2	2	0.1	1
P14649	Myosin light chain 6B OS=Homo sapiens OX=9606 GN=MYL6B PE=1 SV=1	22864	MYL6B	11	0.1	21	14	9	18	0.297298
P60660	Myosin light polypeptide 6 OS=Homo sapiens OX=9606 GN=MYL6 PE=1 SV=2	17090	MYL6	24	40	44	29	32	31	0.257645
P19105	Myosin regulatory light chain 12A OS=Homo sapiens OX=9606 GN=MYL12A PE=1 SV=2	19839	MYL12A	1	13	1	4	8	6	0.601257
O14950	Myosin regulatory light chain 12B OS=Homo sapiens OX=9606 GN=MYL12B PE=1 SV=2	19824	MYL12B	1	13	1	4	8	6	0.601257
P24844	Myosin regulatory light polypeptide 9 OS=Homo sapiens OX=9606 GN=MYL9 PE=1 SV=4	19871	MYL9	1	0.1	1	0.1	0.1	0.1	0.21783
Q7Z406	Myosin-14 OS=Homo sapiens OX=9606 GN=MYH14 PE=1 SV=2	228701	MYH14	1	6	0.1	2	0.1	6	0.797497
P35579	Myosin-9 OS=Homo sapiens OX=9606 GN=MYH9 PE=1 SV=4	227646	MYH9	11	58	26	35	55	24	0.188454
Q8NEV4	Myosin-IIIa OS=Homo sapiens OX=9606 GN=MYO3A PE=1 SV=2	187574	MYO3A	0.1	1	0.1	0.1	0.1	0.1	0.447005
Q86WG5	Myotubularin-related protein 13 OS=Homo sapiens OX=9606 GN=SBF2 PE=1 SV=1	210385	SBF2	1	0.1	0.1	0.1	0.1	0.1	0.447005
P29966	Myristoylated alanine-rich C-kinase substrate OS=Homo sapiens OX=9606 GN=MARCKS PE=1 SV=4	31707	MARCKS	0.1	0.1	0.1	1	1	0.1	0.21783
O15069	NAC-alpha domain-containing protein 1 OS=Homo sapiens OX=9606 GN=NACAD PE=1 SV=3	161971	NACAD	7	5	13	4	6	12	0.661572
Q76KP1	N-acetyl-beta-glucosaminyl-glycoprotein 4-beta-N-acetylgalactosaminyltransferase 1 OS=Homo sapiens OX=9606 GN=B4GALNT4 PE=1 SV=1	116954	B4GALNT4	1	0.1	0.1	0.1	0.1	0.1	0.447005
P59044	NACHT, LRR and PYD domains-containing protein 6 OS=Homo sapiens OX=9606 GN=NLRP6 PE=1 SV=2	100188	NLRP6	0.1	1	1	0.1	0.1	0.1	0.21783
P15559	NAD(P)H dehydrogenase [quinone] 1 OS=Homo sapiens OX=9606 GN=NQO1 PE=1 SV=1	30905	NQO1	0.1	0.1	0.1	0.1	1	0.1	0.447005
O95299	NADH dehydrogenase [ubiquinone] 1 alpha subcomplex subunit 10, mitochondrial OS=Homo sapiens OX=9606 GN=NDUFA10 PE=1 SV=1	41067	NDUFA10	6	0.1	1	6	4	4	0.129504
Q16718	NADH dehydrogenase [ubiquinone] 1 alpha subcomplex subunit 5 OS=Homo sapiens OX=9606 GN=NDUFA5 PE=1 SV=3	13507	NDUFA5	0.1	0.1	0.1	1	0.1	0.1	0.447005
Q16795	NADH dehydrogenase [ubiquinone] 1 alpha subcomplex subunit 9, mitochondrial OS=Homo sapiens OX=9606 GN=NDUFA9 PE=1 SV=2	42654	NDUFA9	1	1	0.1	2	3	0.1	0.256243
P19404	NADH dehydrogenase [ubiquinone] flavoprotein 2, mitochondrial OS=Homo sapiens OX=9606 GN=NDUFV2 PE=1 SV=2	27659	NDUFV2	1	1	0.1	1	1	0.1	1
O75306	NADH dehydrogenase [ubiquinone] iron-sulfur protein 2, mitochondrial OS=Homo sapiens OX=9606 GN=NDUFS2 PE=1 SV=2	52911	NDUFS2	0.1	1	0.1	0.1	2	0.1	0.584817
O75489	NADH dehydrogenase [ubiquinone] iron-sulfur protein 3, mitochondrial OS=Homo sapiens OX=9606 GN=NDUFS3 PE=1 SV=1	30337	NDUFS3	1	0.1	1	1	0.1	7	0.0522474
O43920	NADH dehydrogenase [ubiquinone] iron-sulfur protein 5 OS=Homo sapiens OX=9606 GN=NDUFS5 PE=1 SV=3	12737	NDUFS5	1	1	0.1	2	0.1	0.1	0.961536
O75380	NADH dehydrogenase [ubiquinone] iron-sulfur protein 6, mitochondrial OS=Homo sapiens OX=9606 GN=NDUFS6 PE=1 SV=1	14045	NDUFS6	0.1	1	0.1	0.1	0.1	0.1	0.447005
O75251	NADH dehydrogenase [ubiquinone] iron-sulfur protein 7, mitochondrial OS=Homo sapiens OX=9606 GN=NDUFS7 PE=1 SV=3	23833	NDUFS7	0.1	1	0.1	0.1	0.1	0.1	0.447005
Q9BXJ9	N-alpha-acetyltransferase 15, NatA auxiliary subunit OS=Homo sapiens OX=9606 GN=NAA15 PE=1 SV=1	102462	NAA15	0.1	1	1	0.1	0.1	0.1	0.21783
Q13765	Nascent polypeptide-associated complex subunit alpha OS=Homo sapiens OX=9606 GN=NACA PE=1 SV=1	23370	NACA	31	30	55	28	35	58	0.745335
E9PAV3	Nascent polypeptide-associated complex subunit alpha, muscle-specific form OS=Homo sapiens OX=9606 GN=NACA PE=1 SV=1	205979	NACA	31	30	55	28	35	58	0.745335
Q9H009	Nascent polypeptide-associated complex subunit alpha-2 OS=Homo sapiens OX=9606 GN=NACA2 PE=1 SV=1	23209	NACA2	11	12	14	11	12	17	0.732407
Q9NZQ3	NCK-interacting protein with SH3 domain OS=Homo sapiens OX=9606 GN=NCKIPSD PE=1 SV=1	79651	NCKIPSD	0.1	1	0.1	0.1	1	0.1	1
P20929	Nebulin OS=Homo sapiens OX=9606 GN=NEB PE=1 SV=5	775393	NEB	0.1	1	0.1	0.1	0.1	0.1	0.447005
O00308	NEDD4-like E3 ubiquitin-protein ligase WWP2 OS=Homo sapiens OX=9606 GN=WWP2 PE=1 SV=2	99420	WWP2	0.1	2	0.1	0.1	0.1	0.1	0.201549
Q15843	NEDD8 OS=Homo sapiens OX=9606 GN=NEDD8 PE=1 SV=1	9066	NEDD8	6	9	6	6	10	3	0.75178
Q9Y5A7	NEDD8 ultimate buster 1 OS=Homo sapiens OX=9606 GN=NUB1 PE=1 SV=2	71235	NUB1	1	1	0.1	0.1	1	0.1	0.618068
Q13564	NEDD8-activating enzyme E1 regulatory subunit OS=Homo sapiens OX=9606 GN=NAE1 PE=1 SV=1	60665	NAE1	7	16	18	6	13	5	0.0339289
P61081	NEDD8-conjugating enzyme Ubc12 OS=Homo sapiens OX=9606 GN=UBE2M PE=1 SV=1	21172	UBE2M	0.1	1	0.1	0.1	0.1	0.1	0.447005
Q8WX92	Negative elongation factor B OS=Homo sapiens OX=9606 GN=NELFB PE=1 SV=1	66283	NELFB	0.1	4	0.1	0.1	3	0.1	0.712746
P18615	Negative elongation factor E OS=Homo sapiens OX=9606 GN=NELFE PE=1 SV=3	43328	NELFE	0.1	0.1	0.1	1	0.1	0.1	0.447005
O15259	Nephrocystin-1 OS=Homo sapiens OX=9606 GN=NPHP1 PE=1 SV=1	83817	NPHP1	3	5	6	5	5	7	0.589723
Q8NF91	Nesprin-1 OS=Homo sapiens OX=9606 GN=SYNE1 PE=1 SV=4	1017127	SYNE1	1	0.1	0.1	1	1	0.1	0.618068
Q8WXH0	Nesprin-2 OS=Homo sapiens OX=9606 GN=SYNE2 PE=1 SV=3	801817	SYNE2	0.1	0.1	3	0.1	0.1	0.1	0.0940018
Q6ZMZ3	Nesprin-3 OS=Homo sapiens OX=9606 GN=SYNE3 PE=1 SV=2	112774	SYNE3	0.1	1	0.1	0.1	0.1	0.1	0.447005
O00401	Neural Wiskott-Aldrich syndrome protein OS=Homo sapiens OX=9606 GN=WASL PE=1 SV=2	55192	WASL	0.1	0.1	0.1	0.1	0.1	1	0.447005
Q96JN8	Neuralized-like protein 4 OS=Homo sapiens OX=9606 GN=NEURL4 PE=1 SV=2	168570	NEURL4	2	12	12	1	9	13	0.668138
Q6ZS30	Neurobeachin-like protein 1 OS=Homo sapiens OX=9606 GN=NBEAL1 PE=2 SV=3	310235	NBEAL1	0.1	1	0.1	0.1	0.1	0.1	0.447005
Q09666	Neuroblast differentiation-associated protein AHNAK OS=Homo sapiens OX=9606 GN=AHNAK PE=1 SV=2	629213	AHNAK	227	343	295	136	295	145	2.18797e-14
P61601	Neurocalcin-delta OS=Homo sapiens OX=9606 GN=NCALD PE=1 SV=2	22345	NCALD	0.1	0.1	0.1	0.1	1	0.1	0.447005
P12036	Neurofilament heavy polypeptide OS=Homo sapiens OX=9606 GN=NEFH PE=1 SV=4	112639	NEFH	0.1	0.1	0.1	12	0.1	0.1	0.0001403
P46531	Neurogenic locus notch homolog protein 1 OS=Homo sapiens OX=9606 GN=NOTCH1 PE=1 SV=4	286350	NOTCH1	0.1	0.1	0.1	0.1	0.1	3	0.0940018
Q04721	Neurogenic locus notch homolog protein 2 OS=Homo sapiens OX=9606 GN=NOTCH2 PE=1 SV=3	279082	NOTCH2	0.1	0.1	1	0.1	0.1	1	1
Q14697	Neutral alpha-glucosidase AB OS=Homo sapiens OX=9606 GN=GANAB PE=1 SV=3	107263	GANAB	0.1	2	0.1	0.1	0.1	0.1	0.201549
Q14596	Next to BRCA1 gene 1 protein OS=Homo sapiens OX=9606 GN=NBR1 PE=1 SV=3	108486	NBR1	2	4	10	0.1	6	6	0.461179
Q9Y6K9	NF-kappa-B essential modulator OS=Homo sapiens OX=9606 GN=IKBKG PE=1 SV=2	48795	IKBKG	16	34	30	9	29	10	0.00446211
Q9NYS0	NF-kappa-B inhibitor-interacting Ras-like protein 1 OS=Homo sapiens OX=9606 GN=NKIRAS1 PE=1 SV=1	21800	NKIRAS1	0.1	1	1	0.1	0.1	0.1	0.21783
Q9P2E3	NFX1-type zinc finger-containing protein 1 OS=Homo sapiens OX=9606 GN=ZNFX1 PE=2 SV=2	225102	ZNFX1	0.1	1	0.1	2	1	0.1	0.351165
P55769	NHP2-like protein 1 OS=Homo sapiens OX=9606 GN=SNU13 PE=1 SV=3	14393	SNU13	3	4	2	3	5	9	0.113707
O60934	Nibrin OS=Homo sapiens OX=9606 GN=NBN PE=1 SV=1	85590	NBN	0.1	1	3	0.1	1	0.1	0.195279
P43490	Nicotinamide phosphoribosyltransferase OS=Homo sapiens OX=9606 GN=NAMPT PE=1 SV=1	55772	NAMPT	1	0.1	0.1	0.1	0.1	0.1	0.447005
Q6XQN6	Nicotinate phosphoribosyltransferase OS=Homo sapiens OX=9606 GN=NAPRT PE=1 SV=2	58112	NAPRT	0.1	3	2	0.1	1	0.1	0.106961
Q15233	Non-POU domain-containing octamer-binding protein OS=Homo sapiens OX=9606 GN=NONO PE=1 SV=4	54311	NONO	29	45	29	12	36	8	0.000173083
Q13470	Non-receptor tyrosine-protein kinase TNK1 OS=Homo sapiens OX=9606 GN=TNK1 PE=1 SV=3	73049	TNK1	0.1	4	1	0.1	2	1	0.482699
P29597	Non-receptor tyrosine-protein kinase TYK2 OS=Homo sapiens OX=9606 GN=TYK2 PE=1 SV=3	135389	TYK2	0.1	1	0.1	0.1	2	0.1	0.584817
Q96MG7	Non-structural maintenance of chromosomes element 3 homolog OS=Homo sapiens OX=9606 GN=NSMCE3 PE=1 SV=1	34344	NSMCE3	1	0.1	0.1	0.1	0.1	0.1	0.447005
Q9UNZ2	NSFL1 cofactor p47 OS=Homo sapiens OX=9606 GN=NSFL1C PE=1 SV=2	40548	NSFL1C	26	31	24	26	26	10	0.111562
Q16288	NT-3 growth factor receptor OS=Homo sapiens OX=9606 GN=NTRK3 PE=1 SV=2	95736	NTRK3	0.1	0.1	0.1	1	0.1	0.1	0.447005
P52298	Nuclear cap-binding protein subunit 2 OS=Homo sapiens OX=9606 GN=NCBP2 PE=1 SV=1	18161	NCBP2	6	1	0.1	4	0.1	0.1	0.385641
Q00653	Nuclear factor NF-kappa-B p100 subunit OS=Homo sapiens OX=9606 GN=NFKB2 PE=1 SV=4	97373	NFKB2	5	13	18	5	17	14	1
P19838	Nuclear factor NF-kappa-B p105 subunit OS=Homo sapiens OX=9606 GN=NFKB1 PE=1 SV=2	105917	NFKB1	0.1	0.1	0.1	0.1	1	0.1	0.447005
Q7Z417	Nuclear fragile X mental retardation-interacting protein 2 OS=Homo sapiens OX=9606 GN=NUFIP2 PE=1 SV=1	76132	NUFIP2	1	2	3	2	3	3	0.592347
Q9Y266	Nuclear migration protein nudC OS=Homo sapiens OX=9606 GN=NUDC PE=1 SV=1	38276	NUDC	2	7	3	0.1	3	1	0.044192
Q14980	Nuclear mitotic apparatus protein 1 OS=Homo sapiens OX=9606 GN=NUMA1 PE=1 SV=2	239199	NUMA1	0.1	1	0.1	0.1	2	0.1	0.584817
P57740	Nuclear pore complex protein Nup107 OS=Homo sapiens OX=9606 GN=NUP107 PE=1 SV=1	107048	NUP107	0.1	3	3	2	5	1	0.612321
Q8WUM0	Nuclear pore complex protein Nup133 OS=Homo sapiens OX=9606 GN=NUP133 PE=1 SV=2	129924	NUP133	0.1	1	0.1	0.1	2	0.1	0.584817
P49790	Nuclear pore complex protein Nup153 OS=Homo sapiens OX=9606 GN=NUP153 PE=1 SV=2	155440	NUP153	0.1	1	0.1	0.1	0.1	0.1	0.447005
O75694	Nuclear pore complex protein Nup155 OS=Homo sapiens OX=9606 GN=NUP155 PE=1 SV=1	156697	NUP155	0.1	5	7	0.1	4	1	0.086775
Q12769	Nuclear pore complex protein Nup160 OS=Homo sapiens OX=9606 GN=NUP160 PE=1 SV=3	164355	NUP160	2	11	5	1	9	0.1	0.133509
P35658	Nuclear pore complex protein Nup214 OS=Homo sapiens OX=9606 GN=NUP214 PE=1 SV=2	214230	NUP214	0.1	2	3	0.1	1	0.1	0.106961
Q9BW27	Nuclear pore complex protein Nup85 OS=Homo sapiens OX=9606 GN=NUP85 PE=1 SV=1	75826	NUP85	0.1	0.1	3	1	2	0.1	0.968219
Q99567	Nuclear pore complex protein Nup88 OS=Homo sapiens OX=9606 GN=NUP88 PE=1 SV=2	84629	NUP88	0.1	1	2	1	1	0.1	0.66001
Q8N1F7	Nuclear pore complex protein Nup93 OS=Homo sapiens OX=9606 GN=NUP93 PE=1 SV=2	93943	NUP93	6	17	15	1	15	5	0.0258139
P52948	Nuclear pore complex protein Nup98-Nup96 OS=Homo sapiens OX=9606 GN=NUP98 PE=1 SV=4	198597	NUP98	2	1	1	0.1	1	0.1	0.207239
P37198	Nuclear pore glycoprotein p62 OS=Homo sapiens OX=9606 GN=NUP62 PE=1 SV=3	53394	NUP62	2	0.1	1	1	0.1	0.1	0.351165
Q8TAT6	Nuclear protein localization protein 4 homolog OS=Homo sapiens OX=9606 GN=NPLOC4 PE=1 SV=3	69046	NPLOC4	52	52	64	46	66	19	0.0321524
Q13772	Nuclear receptor coactivator 4 OS=Homo sapiens OX=9606 GN=NCOA4 PE=1 SV=1	70936	NCOA4	0.1	0.1	2	0.1	0.1	0.1	0.201549
P10588	Nuclear receptor subfamily 2 group F member 6 OS=Homo sapiens OX=9606 GN=NR2F6 PE=1 SV=2	43636	NR2F6	7	7	8	3	8	5	0.329377
Q9UHY1	Nuclear receptor-binding protein OS=Homo sapiens OX=9606 GN=NRBP1 PE=1 SV=1	60377	NRBP1	0.1	2	1	0.1	1	0.1	0.351165
Q9H0G5	Nuclear speckle splicing regulatory protein 1 OS=Homo sapiens OX=9606 GN=NSRP1 PE=1 SV=1	66578	NSRP1	0.1	1	0.1	0.1	0.1	0.1	0.447005
O15381	Nuclear valosin-containing protein-like OS=Homo sapiens OX=9606 GN=NVL PE=1 SV=1	96017	NVL	0.1	2	1	0.1	1	0.1	0.351165
Q86WB0	Nuclear-interacting partner of ALK OS=Homo sapiens OX=9606 GN=ZC3HC1 PE=1 SV=1	56366	ZC3HC1	1	0.1	0.1	0.1	0.1	0.1	0.447005
Q9BZE4	Nucleolar GTP-binding protein 1 OS=Homo sapiens OX=9606 GN=GTPBP4 PE=1 SV=3	74317	GTPBP4	0.1	3	2	1	4	3	0.421068
Q5C9Z4	Nucleolar MIF4G domain-containing protein 1 OS=Homo sapiens OX=9606 GN=NOM1 PE=1 SV=1	96768	NOM1	0.1	0.1	0.1	0.1	1	0.1	0.447005
Q9UGY1	Nucleolar protein 12 OS=Homo sapiens OX=9606 GN=NOL12 PE=1 SV=1	24648	NOL12	0.1	0.1	0.1	1	0.1	0.1	0.447005
Q9Y3C1	Nucleolar protein 16 OS=Homo sapiens OX=9606 GN=NOP16 PE=1 SV=2	21232	NOP16	0.1	0.1	0.1	0.1	0.1	1	0.447005
Q9NR30	Nucleolar RNA helicase 2 OS=Homo sapiens OX=9606 GN=DDX21 PE=1 SV=5	87804	DDX21	11	30	39	43	59	59	1.37245e-07
P19338	Nucleolin OS=Homo sapiens OX=9606 GN=NCL PE=1 SV=3	76625	NCL	17	48	26	31	37	29	0.661653
Q01085	Nucleolysin TIAR OS=Homo sapiens OX=9606 GN=TIAL1 PE=1 SV=1	41906	TIAL1	2	0.1	0.1	2	0.1	0.1	1
P06748	Nucleophosmin OS=Homo sapiens OX=9606 GN=NPM1 PE=1 SV=2	32726	NPM1	12	36	34	18	45	37	0.181765
Q8NFH4	Nucleoporin Nup37 OS=Homo sapiens OX=9606 GN=NUP37 PE=1 SV=1	37140	NUP37	1	1	3	1	2	1	0.738623
Q96EE3	Nucleoporin SEH1 OS=Homo sapiens OX=9606 GN=SEH1L PE=1 SV=3	40137	SEH1L	1	2	0.1	0.1	1	0.1	0.351165
P12270	Nucleoprotein TPR OS=Homo sapiens OX=9606 GN=TPR PE=1 SV=3	267530	TPR	0.1	0.1	0.1	0.1	0.1	5	0.0213738
P15531	Nucleoside diphosphate kinase A OS=Homo sapiens OX=9606 GN=NME1 PE=1 SV=1	17309	NME1	13	14	23	16	22	37	0.0248562
P22392	Nucleoside diphosphate kinase B OS=Homo sapiens OX=9606 GN=NME2 PE=1 SV=1	17401	NME2	13	0.1	20	14	20	23	0.011308
P55209	Nucleosome assembly protein 1-like 1 OS=Homo sapiens OX=9606 GN=NAP1L1 PE=1 SV=1	45631	NAP1L1	6	21	20	11	23	20	0.485925
Q99733	Nucleosome assembly protein 1-like 4 OS=Homo sapiens OX=9606 GN=NAP1L4 PE=1 SV=1	42968	NAP1L4	10	22	13	12	22	30	0.0680721
Q9H173	Nucleotide exchange factor SIL1 OS=Homo sapiens OX=9606 GN=SIL1 PE=1 SV=1	52337	SIL1	0.1	0.1	0.1	0.1	0.1	1	0.447005
Q96RE7	Nucleus accumbens-associated protein 1 OS=Homo sapiens OX=9606 GN=NACC1 PE=1 SV=1	57906	NACC1	0.1	0.1	0.1	1	0.1	0.1	0.447005
Q96BF6	Nucleus accumbens-associated protein 2 OS=Homo sapiens OX=9606 GN=NACC2 PE=1 SV=1	63538	NACC2	0.1	0.1	0.1	1	0.1	0.1	0.447005
Q96RS6	NudC domain-containing protein 1 OS=Homo sapiens OX=9606 GN=NUDCD1 PE=1 SV=2	67512	NUDCD1	0.1	1	0.1	0.1	1	0.1	1
Q8WVJ2	NudC domain-containing protein 2 OS=Homo sapiens OX=9606 GN=NUDCD2 PE=1 SV=1	17836	NUDCD2	0.1	0.1	2	0.1	0.1	0.1	0.201549
Q5VST9	Obscurin OS=Homo sapiens OX=9606 GN=OBSCN PE=1 SV=3	879630	OBSCN	1	2	3	2	2	1	0.762866
Q9NX40	OCIA domain-containing protein 1 OS=Homo sapiens OX=9606 GN=OCIAD1 PE=1 SV=1	27780	OCIAD1	0.1	1	0.1	0.1	0.1	0.1	0.447005
Q68BL7	Olfactomedin-like protein 2A OS=Homo sapiens OX=9606 GN=OLFML2A PE=2 SV=1	73636	OLFML2A	0.1	0.1	0.1	0.1	0.1	2	0.201549
Q8NGZ3	Olfactory receptor 13G1 OS=Homo sapiens OX=9606 GN=OR13G1 PE=2 SV=1	35162	OR13G1	0.1	3	2	1	1	2	0.715042
Q9GZK3	Olfactory receptor 2B2 OS=Homo sapiens OX=9606 GN=OR2B2 PE=2 SV=1	41183	OR2B2	0.1	0.1	1	0.1	0.1	0.1	0.447005
O95371	Olfactory receptor 2C1 OS=Homo sapiens OX=9606 GN=OR2C1 PE=2 SV=3	35016	OR2C1	0.1	1	0.1	0.1	0.1	2	0.584817
Q9NRP0	Oligosaccharyltransferase complex subunit OSTC OS=Homo sapiens OX=9606 GN=OSTC PE=1 SV=1	16932	OSTC	0.1	2	0.1	0.1	2	1	0.695144
Q99650	Oncostatin-M-specific receptor subunit beta OS=Homo sapiens OX=9606 GN=OSMR PE=1 SV=1	111920	OSMR	0.1	1	2	0.1	2	0.1	0.695144
Q9NZT2	Opioid growth factor receptor OS=Homo sapiens OX=9606 GN=OGFR PE=1 SV=3	73850	OGFR	4	12	3	3	16	0.1	0.987074
Q96CV9	Optineurin OS=Homo sapiens OX=9606 GN=OPTN PE=1 SV=3	66280	OPTN	0.1	0.1	1	0.1	0.1	0.1	0.447005
Q5W0B1	ORC ubiquitin ligase 1 OS=Homo sapiens OX=9606 GN=OBI1 PE=1 SV=1	82377	OBI1	1	3	0.1	0.1	3	0.1	0.738735
Q13416	Origin recognition complex subunit 2 OS=Homo sapiens OX=9606 GN=ORC2 PE=1 SV=2	65988	ORC2	0.1	0.1	0.1	0.1	1	0.1	0.447005
Q9UBD5	Origin recognition complex subunit 3 OS=Homo sapiens OX=9606 GN=ORC3 PE=1 SV=1	83285	ORC3	0.1	0.1	0.1	0.1	2	0.1	0.201549
O43929	Origin recognition complex subunit 4 OS=Homo sapiens OX=9606 GN=ORC4 PE=1 SV=2	50744	ORC4	0.1	4	0.1	0.1	2	0.1	0.425312
O43913	Origin recognition complex subunit 5 OS=Homo sapiens OX=9606 GN=ORC5 PE=1 SV=1	50764	ORC5	2	9	12	1	7	0.1	0.00637771
P04181	Ornithine aminotransferase, mitochondrial OS=Homo sapiens OX=9606 GN=OAT PE=1 SV=1	48846	OAT	0.1	1	0.1	0.1	0.1	0.1	0.447005
Q9GZN6	Orphan sodium- and chloride-dependent neurotransmitter transporter NTT5 OS=Homo sapiens OX=9606 GN=SLC6A16 PE=2 SV=1	83172	SLC6A16	0.1	0.1	1	0.1	0.1	0.1	0.447005
Q96G74	OTU domain-containing protein 5 OS=Homo sapiens OX=9606 GN=OTUD5 PE=1 SV=1	61101	OTUD5	2	6	18	6	11	22	0.105683
P78380	Oxidized low-density lipoprotein receptor 1 OS=Homo sapiens OX=9606 GN=OLR1 PE=1 SV=1	31453	OLR1	0.1	0.1	1	0.1	0.1	0.1	0.447005
Q9BUP3	Oxidoreductase HTATIP2 OS=Homo sapiens OX=9606 GN=HTATIP2 PE=1 SV=2	27260	HTATIP2	0.1	0.1	0.1	0.1	0.1	1	0.447005
Q9BXB5	Oxysterol-binding protein-related protein 10 OS=Homo sapiens OX=9606 GN=OSBPL10 PE=1 SV=2	84716	OSBPL10	2	4	4	1	1	1	0.0461388
Q9BXB4	Oxysterol-binding protein-related protein 11 OS=Homo sapiens OX=9606 GN=OSBPL11 PE=1 SV=2	84332	OSBPL11	0.1	0.1	2	0.1	0.1	0.1	0.201549
Q9BZF2	Oxysterol-binding protein-related protein 7 OS=Homo sapiens OX=9606 GN=OSBPL7 PE=1 SV=1	96398	OSBPL7	1	2	0.1	0.1	1	0.1	0.351165
Q9BZF1	Oxysterol-binding protein-related protein 8 OS=Homo sapiens OX=9606 GN=OSBPL8 PE=1 SV=3	101759	OSBPL8	0.1	0.1	0.1	0.1	2	0.1	0.201549
O75459	P antigen family member 1 OS=Homo sapiens OX=9606 GN=PAGE1 PE=1 SV=2	16311	PAGE1	0.1	0.1	0.1	1	0.1	1	0.21783
Q15645	Pachytene checkpoint protein 2 homolog OS=Homo sapiens OX=9606 GN=TRIP13 PE=1 SV=2	48863	TRIP13	37	81	93	26	69	10	1.73049e-09
Q96ST3	Paired amphipathic helix protein Sin3a OS=Homo sapiens OX=9606 GN=SIN3A PE=1 SV=2	145883	SIN3A	0.1	1	0.1	0.1	0.1	0.1	0.447005
Q8WX93	Palladin OS=Homo sapiens OX=9606 GN=PALLD PE=1 SV=3	151839	PALLD	0.1	1	0.1	0.1	0.1	0.1	0.447005
Q9NUJ1	Palmitoyl-protein thioesterase ABHD10, mitochondrial OS=Homo sapiens OX=9606 GN=ABHD10 PE=1 SV=1	34253	ABHD10	2	4	3	2	6	5	0.392451
Q6P1J9	Parafibromin OS=Homo sapiens OX=9606 GN=CDC73 PE=1 SV=1	60653	CDC73	0.1	0.1	1	0.1	0.1	2	0.584817
Q96PV4	Paraneoplastic antigen-like protein 5 OS=Homo sapiens OX=9606 GN=PNMA5 PE=1 SV=2	50302	PNMA5	0.1	0.1	0.1	1	0.1	0.1	0.447005
Q99497	Parkinson disease protein 7 OS=Homo sapiens OX=9606 GN=PARK7 PE=1 SV=2	20050	PARK7	0.1	0.1	0.1	0.1	1	0.1	0.447005
Q9BRP8	Partner of Y14 and mago OS=Homo sapiens OX=9606 GN=PYM1 PE=1 SV=1	22642	PYM1	0.1	0.1	2	2	0.1	2	0.445516
P49023	Paxillin OS=Homo sapiens OX=9606 GN=PXN PE=1 SV=3	65946	PXN	2	2	1	1	2	0.1	0.502402
Q5JVF3	PCI domain-containing protein 2 OS=Homo sapiens OX=9606 GN=PCID2 PE=1 SV=2	46627	PCID2	0.1	3	7	0.1	2	4	0.317809
Q9NR12	PDZ and LIM domain protein 7 OS=Homo sapiens OX=9606 GN=PDLIM7 PE=1 SV=1	50896	PDLIM7	1	0.1	2	2	1	0.1	1
Q9H5P4	PDZ domain-containing protein 7 OS=Homo sapiens OX=9606 GN=PDZD7 PE=1 SV=2	112196	PDZD7	0.1	1	0.1	0.1	0.1	0.1	0.447005
O14908	PDZ domain-containing protein GIPC1 OS=Homo sapiens OX=9606 GN=GIPC1 PE=1 SV=2	36141	GIPC1	0.1	3	0.1	0.1	0.1	0.1	0.0940018
Q9H6Y5	PDZ domain-containing protein MAGIX OS=Homo sapiens OX=9606 GN=MAGIX PE=1 SV=4	35366	MAGIX	0.1	0.1	0.1	0.1	1	0.1	0.447005
Q9UBV8	Peflin OS=Homo sapiens OX=9606 GN=PEF1 PE=1 SV=1	30646	PEF1	0.1	2	0.1	0.1	0.1	0.1	0.201549
P62937	Peptidyl-prolyl cis-trans isomerase A OS=Homo sapiens OX=9606 GN=PPIA PE=1 SV=2	18229	PPIA	17	47	17	15	41	32	0.590205
P23284	Peptidyl-prolyl cis-trans isomerase B OS=Homo sapiens OX=9606 GN=PPIB PE=1 SV=2	23785	PPIB	16	11	8	17	8	15	0.563558
Q08752	Peptidyl-prolyl cis-trans isomerase D OS=Homo sapiens OX=9606 GN=PPID PE=1 SV=3	41137	PPID	0.1	1	0.1	0.1	0.1	0.1	0.447005
Q96AY3	Peptidyl-prolyl cis-trans isomerase FKBP10 OS=Homo sapiens OX=9606 GN=FKBP10 PE=1 SV=1	64717	FKBP10	0.1	0.1	0.1	0.1	0.1	1	0.447005
P62942	Peptidyl-prolyl cis-trans isomerase FKBP1A OS=Homo sapiens OX=9606 GN=FKBP1A PE=1 SV=2	12000	FKBP1A	0.1	0.1	1	0.1	1	1	0.618068
Q02790	Peptidyl-prolyl cis-trans isomerase FKBP4 OS=Homo sapiens OX=9606 GN=FKBP4 PE=1 SV=3	52057	FKBP4	0.1	0.1	0.1	0.1	0.1	1	0.447005
Q14318	Peptidyl-prolyl cis-trans isomerase FKBP8 OS=Homo sapiens OX=9606 GN=FKBP8 PE=1 SV=2	44990	FKBP8	1	10	12	0.1	10	2	0.0635772
Q14197	Peptidyl-tRNA hydrolase ICT1, mitochondrial OS=Homo sapiens OX=9606 GN=MRPL58 PE=1 SV=1	23843	MRPL58	0.1	0.1	0.1	0.1	0.1	2	0.201549
Q15154	Pericentriolar material 1 protein OS=Homo sapiens OX=9606 GN=PCM1 PE=1 SV=5	230057	PCM1	0.1	3	0.1	0.1	1	0.1	0.331427
Q13610	Periodic tryptophan protein 1 homolog OS=Homo sapiens OX=9606 GN=PWP1 PE=1 SV=1	56363	PWP1	4	19	16	4	24	7	0.641857
O95153	Peripheral-type benzodiazepine receptor-associated protein 1 OS=Homo sapiens OX=9606 GN=TSPOAP1 PE=1 SV=2	202266	TSPOAP1	0.1	0.1	0.1	0.1	1	0.1	0.447005
O60437	Periplakin OS=Homo sapiens OX=9606 GN=PPL PE=1 SV=4	205193	PPL	0.1	0.1	5	0.1	0.1	0.1	0.0213738
Q06830	Peroxiredoxin-1 OS=Homo sapiens OX=9606 GN=PRDX1 PE=1 SV=1	22324	PRDX1	24	38	26	23	36	22	0.590205
P32119	Peroxiredoxin-2 OS=Homo sapiens OX=9606 GN=PRDX2 PE=1 SV=5	22049	PRDX2	0.1	11	0.1	0.1	9	0.1	0.657648
Q13162	Peroxiredoxin-4 OS=Homo sapiens OX=9606 GN=PRDX4 PE=1 SV=1	30749	PRDX4	4	9	9	6	11	15	0.172327
P30044	Peroxiredoxin-5, mitochondrial OS=Homo sapiens OX=9606 GN=PRDX5 PE=1 SV=4	22301	PRDX5	0.1	0.1	1	0.1	0.1	1	1
P30041	Peroxiredoxin-6 OS=Homo sapiens OX=9606 GN=PRDX6 PE=1 SV=3	25133	PRDX6	1	9	6	1	9	9	0.611871
P56589	Peroxisomal biogenesis factor 3 OS=Homo sapiens OX=9606 GN=PEX3 PE=1 SV=1	42512	PEX3	0.1	1	0.1	0.1	1	0.1	1
Q2T9J0	Peroxisomal leader peptide-processing protease OS=Homo sapiens OX=9606 GN=TYSND1 PE=1 SV=3	60298	TYSND1	0.1	2	0.1	0.1	1	0.1	0.584817
Q13608	Peroxisome assembly factor 2 OS=Homo sapiens OX=9606 GN=PEX6 PE=1 SV=2	105193	PEX6	2	1	0.1	1	0.1	0.1	0.351165
O43933	Peroxisome biogenesis factor 1 OS=Homo sapiens OX=9606 GN=PEX1 PE=1 SV=1	143804	PEX1	2	1	0.1	1	3	1	0.502402
O00541	Pescadillo homolog OS=Homo sapiens OX=9606 GN=PES1 PE=1 SV=1	68359	PES1	0.1	0.1	2	0.1	0.1	1	0.584817
Q9Y285	Phenylalanine--tRNA ligase alpha subunit OS=Homo sapiens OX=9606 GN=FARSA PE=1 SV=3	57585	FARSA	42	44	39	41	40	21	0.126544
O75167	Phosphatase and actin regulator 2 OS=Homo sapiens OX=9606 GN=PHACTR2 PE=1 SV=2	69772	PHACTR2	0.1	0.1	0.1	0.1	0.1	1	0.447005
Q00325	Phosphate carrier protein, mitochondrial OS=Homo sapiens OX=9606 GN=SLC25A3 PE=1 SV=2	40525	SLC25A3	13	11	13	12	12	13	1
P21439	Phosphatidylcholine translocator ABCB4 OS=Homo sapiens OX=9606 GN=ABCB4 PE=1 SV=2	142004	ABCB4	0.1	0.1	0.1	1	0.1	0.1	0.447005
Q86VZ5	Phosphatidylcholine:ceramide cholinephosphotransferase 1 OS=Homo sapiens OX=9606 GN=SGMS1 PE=1 SV=3	49155	SGMS1	0.1	0.1	0.1	0.1	0.1	1	0.447005
P30086	Phosphatidylethanolamine-binding protein 1 OS=Homo sapiens OX=9606 GN=PEBP1 PE=1 SV=3	21158	PEBP1	0.1	2	1	0.1	3	6	0.0791125
Q8WUK0	Phosphatidylglycerophosphatase and protein-tyrosine phosphatase 1 OS=Homo sapiens OX=9606 GN=PTPMT1 PE=1 SV=1	23000	PTPMT1	0.1	0.1	2	0.1	0.1	0.1	0.201549
Q8NEB9	Phosphatidylinositol 3-kinase catalytic subunit type 3 OS=Homo sapiens OX=9606 GN=PIK3C3 PE=1 SV=1	102169	PIK3C3	0.1	0.1	0.1	0.1	1	0.1	0.447005
P42356	Phosphatidylinositol 4-kinase alpha OS=Homo sapiens OX=9606 GN=PI4KA PE=1 SV=4	239244	PI4KA	0.1	0.1	4	0.1	0.1	1	0.183982
Q9BTU6	Phosphatidylinositol 4-kinase type 2-alpha OS=Homo sapiens OX=9606 GN=PI4K2A PE=1 SV=1	54388	PI4K2A	0.1	0.1	0.1	0.1	0.1	1	0.447005
O00443	Phosphatidylinositol 4-phosphate 3-kinase C2 domain-containing subunit alpha OS=Homo sapiens OX=9606 GN=PIK3C2A PE=1 SV=2	192156	PIK3C2A	0.1	1	2	0.1	0.1	0.1	0.101358
Q13492	Phosphatidylinositol-binding clathrin assembly protein OS=Homo sapiens OX=9606 GN=PICALM PE=1 SV=2	70881	PICALM	0.1	1	0.1	0.1	0.1	0.1	0.447005
P80108	Phosphatidylinositol-glycan-specific phospholipase D OS=Homo sapiens OX=9606 GN=GPLD1 PE=1 SV=3	92905	GPLD1	0.1	0.1	0.1	0.1	0.1	1	0.447005
Q6VY07	Phosphofurin acidic cluster sorting protein 1 OS=Homo sapiens OX=9606 GN=PACS1 PE=1 SV=2	105233	PACS1	0.1	1	0.1	0.1	0.1	0.1	0.447005
Q86VP3	Phosphofurin acidic cluster sorting protein 2 OS=Homo sapiens OX=9606 GN=PACS2 PE=1 SV=3	98440	PACS2	0.1	0.1	0.1	0.1	1	0.1	0.447005
P00558	Phosphoglycerate kinase 1 OS=Homo sapiens OX=9606 GN=PGK1 PE=1 SV=3	44985	PGK1	3	17	11	3	21	7	1
P18669	Phosphoglycerate mutase 1 OS=Homo sapiens OX=9606 GN=PGAM1 PE=1 SV=2	28900	PGAM1	1	8	8	1	6	9	0.861794
P15259	Phosphoglycerate mutase 2 OS=Homo sapiens OX=9606 GN=PGAM2 PE=1 SV=3	28919	PGAM2	1	0.1	8	1	6	0.1	0.618809
Q99570	Phosphoinositide 3-kinase regulatory subunit 4 OS=Homo sapiens OX=9606 GN=PIK3R4 PE=1 SV=3	154318	PIK3R4	1	3	11	0.1	5	0.1	0.0259233
P53816	Phospholipase A and acyltransferase 3 OS=Homo sapiens OX=9606 GN=PLAAT3 PE=1 SV=2	18039	PLAAT3	3	2	1	2	3	2	0.781406
Q9Y263	Phospholipase A-2-activating protein OS=Homo sapiens OX=9606 GN=PLAA PE=1 SV=2	88641	PLAA	1	2	5	2	5	4	0.490389
Q13393	Phospholipase D1 OS=Homo sapiens OX=9606 GN=PLD1 PE=1 SV=1	124790	PLD1	0.1	0.1	0.1	1	0.1	0.1	0.447005
O43688	Phospholipid phosphatase 2 OS=Homo sapiens OX=9606 GN=PLPP2 PE=1 SV=1	33066	PLPP2	0.1	0.1	2	0.1	1	2	0.695144
O14495	Phospholipid phosphatase 3 OS=Homo sapiens OX=9606 GN=PLPP3 PE=1 SV=1	35720	PLPP3	0.1	0.1	0.1	0.1	0.1	1	0.447005
A0PG75	Phospholipid scramblase family member 5 OS=Homo sapiens OX=9606 GN=PLSCR5 PE=2 SV=2	30634	PLSCR5	0.1	2	1	0.1	0.1	0.1	0.101358
Q92871	Phosphomannomutase 1 OS=Homo sapiens OX=9606 GN=PMM1 PE=1 SV=2	30070	PMM1	0.1	1	0.1	0.1	0.1	0.1	0.447005
Q15126	Phosphomevalonate kinase OS=Homo sapiens OX=9606 GN=PMVK PE=1 SV=3	22152	PMVK	6	17	9	2	14	0.1	0.02065
Q14558	Phosphoribosyl pyrophosphate synthase-associated protein 1 OS=Homo sapiens OX=9606 GN=PRPSAP1 PE=1 SV=2	39654	PRPSAP1	0.1	0.1	0.1	0.1	0.1	1	0.447005
O15067	Phosphoribosylformylglycinamidine synthase OS=Homo sapiens OX=9606 GN=PFAS PE=1 SV=4	146297	PFAS	1	5	8	1	5	1	0.123009
P46019	Phosphorylase b kinase regulatory subunit alpha, liver isoform OS=Homo sapiens OX=9606 GN=PHKA2 PE=1 SV=1	139404	PHKA2	0.1	1	0.1	0.1	1	0.1	1
P46020	Phosphorylase b kinase regulatory subunit alpha, skeletal muscle isoform OS=Homo sapiens OX=9606 GN=PHKA1 PE=1 SV=2	138251	PHKA1	0.1	3	4	0.1	2	0.1	0.0992952
Q9Y617	Phosphoserine aminotransferase OS=Homo sapiens OX=9606 GN=PSAT1 PE=1 SV=2	40796	PSAT1	0.1	1	1	0.1	3	1	0.417676
Q8TC59	Piwi-like protein 2 OS=Homo sapiens OX=9606 GN=PIWIL2 PE=1 SV=1	111089	PIWIL2	1	0.1	0.1	0.1	0.1	0.1	0.447005
Q9Y446	Plakophilin-3 OS=Homo sapiens OX=9606 GN=PKP3 PE=1 SV=1	87485	PKP3	1	1	0.1	1	0.1	1	1
Q8NC51	Plasminogen activator inhibitor 1 RNA-binding protein OS=Homo sapiens OX=9606 GN=SERBP1 PE=1 SV=2	44995	SERBP1	19	33	21	18	19	27	0.441775
P13797	Plastin-3 OS=Homo sapiens OX=9606 GN=PLS3 PE=1 SV=4	71279	PLS3	0.1	0.1	0.1	0.1	1	0.1	0.447005
P16671	Platelet glycoprotein 4 OS=Homo sapiens OX=9606 GN=CD36 PE=1 SV=2	53589	CD36	0.1	0.1	0.1	1	0.1	0.1	0.447005
Q9H4M7	Pleckstrin homology domain-containing family A member 4 OS=Homo sapiens OX=9606 GN=PLEKHA4 PE=1 SV=2	85577	PLEKHA4	1	0.1	0.1	0.1	0.1	0.1	0.447005
Q53GA4	Pleckstrin homology-like domain family A member 2 OS=Homo sapiens OX=9606 GN=PHLDA2 PE=1 SV=2	17253	PHLDA2	1	1	2	0.1	1	0.1	0.207239
Q9Y5J5	Pleckstrin homology-like domain family A member 3 OS=Homo sapiens OX=9606 GN=PHLDA3 PE=1 SV=1	14053	PHLDA3	1	1	0.1	0.1	0.1	0.1	0.21783
Q86UU1	Pleckstrin homology-like domain family B member 1 OS=Homo sapiens OX=9606 GN=PHLDB1 PE=1 SV=1	152038	PHLDB1	0.1	2	0.1	0.1	0.1	0.1	0.201549
Q86SQ0	Pleckstrin homology-like domain family B member 2 OS=Homo sapiens OX=9606 GN=PHLDB2 PE=1 SV=2	142812	PHLDB2	0.1	0.1	0.1	0.1	1	0.1	0.447005
Q15149	Plectin OS=Homo sapiens OX=9606 GN=PLEC PE=1 SV=3	533462	PLEC	28	0.1	6	14	0.1	8	0.108077
Q9Y4D7	Plexin-D1 OS=Homo sapiens OX=9606 GN=PLXND1 PE=1 SV=3	215293	PLXND1	0.1	0.1	0.1	1	1	2	0.0517155
P54277	PMS1 protein homolog 1 OS=Homo sapiens OX=9606 GN=PMS1 PE=1 SV=1	106619	PMS1	2	7	6	1	5	0.1	0.0490361
Q8NBT0	POC1 centriolar protein homolog A OS=Homo sapiens OX=9606 GN=POC1A PE=1 SV=2	45551	POC1A	0.1	1	0.1	0.1	0.1	0.1	0.447005
O00592	Podocalyxin OS=Homo sapiens OX=9606 GN=PODXL PE=1 SV=2	59055	PODXL	0.1	0.1	1	0.1	0.1	1	1
P09874	Poly [ADP-ribose] polymerase 1 OS=Homo sapiens OX=9606 GN=PARP1 PE=1 SV=4	113811	PARP1	2	1	0.1	4	0.1	2	0.318188
O95271	Poly [ADP-ribose] polymerase tankyrase-1 OS=Homo sapiens OX=9606 GN=TNKS PE=1 SV=2	143718	TNKS	0.1	0.1	0.1	0.1	0.1	6	0.0103159
Q9H2K2	Poly [ADP-ribose] polymerase tankyrase-2 OS=Homo sapiens OX=9606 GN=TNKS2 PE=1 SV=1	128492	TNKS2	0.1	0.1	0.1	0.1	0.1	9	0.00118974
Q9BWT3	Poly(A) polymerase gamma OS=Homo sapiens OX=9606 GN=PAPOLG PE=1 SV=2	83093	PAPOLG	0.1	1	0.1	0.1	0.1	0.1	0.447005
Q15365	Poly(rC)-binding protein 1 OS=Homo sapiens OX=9606 GN=PCBP1 PE=1 SV=2	37987	PCBP1	31	62	64	30	49	41	0.0259846
Q15366	Poly(rC)-binding protein 2 OS=Homo sapiens OX=9606 GN=PCBP2 PE=1 SV=1	38955	PCBP2	40	64	54	32	49	40	0.0265276
P57721	Poly(rC)-binding protein 3 OS=Homo sapiens OX=9606 GN=PCBP3 PE=1 SV=2	39725	PCBP3	0.1	46	44	27	40	0.1	0.0661023
Q9UHX1	Poly(U)-binding-splicing factor PUF60 OS=Homo sapiens OX=9606 GN=PUF60 PE=1 SV=1	60009	PUF60	23	2	4	40	2	4	0.0486605
P11940	Polyadenylate-binding protein 1 OS=Homo sapiens OX=9606 GN=PABPC1 PE=1 SV=2	70854	PABPC1	147	50	65	171	57	74	0.0919864
Q5JQF8	Polyadenylate-binding protein 1-like 2 OS=Homo sapiens OX=9606 GN=PABPC1L2A PE=2 SV=1	22956	PABPC1L2A	17	8	15	20	7	13	1
Q86U42	Polyadenylate-binding protein 2 OS=Homo sapiens OX=9606 GN=PABPN1 PE=1 SV=3	32843	PABPN1	2	1	0.1	1	1	1	0.967703
Q9H361	Polyadenylate-binding protein 3 OS=Homo sapiens OX=9606 GN=PABPC3 PE=1 SV=2	70215	PABPC3	70	0.1	0.1	74	0.1	0.1	0.739215
Q13310	Polyadenylate-binding protein 4 OS=Homo sapiens OX=9606 GN=PABPC4 PE=1 SV=1	71080	PABPC4	92	23	46	113	28	55	0.0637556
Q9H074	Polyadenylate-binding protein-interacting protein 1 OS=Homo sapiens OX=9606 GN=PAIP1 PE=1 SV=1	53947	PAIP1	0.1	1	0.1	0.1	1	1	0.618068
Q6P1K2	Polyamine-modulated factor 1 OS=Homo sapiens OX=9606 GN=PMF1 PE=1 SV=2	23496	PMF1	3	4	9	2	5	0.1	0.0606574
Q9BY77	Polymerase delta-interacting protein 3 OS=Homo sapiens OX=9606 GN=POLDIP3 PE=1 SV=2	46289	POLDIP3	3	0.1	0.1	1	0.1	0.1	0.331427
P26599	Polypyrimidine tract-binding protein 1 OS=Homo sapiens OX=9606 GN=PTBP1 PE=1 SV=1	57357	PTBP1	10	9	4	4	3	2	0.0118238
Q9UKA9	Polypyrimidine tract-binding protein 2 OS=Homo sapiens OX=9606 GN=PTBP2 PE=1 SV=1	57569	PTBP2	5	0.1	0.1	0.1	1	0.1	0.100645
Q92989	Polyribonucleotide 5~-hydroxyl-kinase Clp1 OS=Homo sapiens OX=9606 GN=CLP1 PE=1 SV=1	48071	CLP1	5	2	11	2	6	1	0.0803315
P0CG47	Polyubiquitin-B OS=Homo sapiens OX=9606 GN=UBB PE=1 SV=1	25803	UBB	387	683	595	416	777	560	0.132249
O95259	Potassium voltage-gated channel subfamily H member 1 OS=Homo sapiens OX=9606 GN=KCNH1 PE=1 SV=1	112435	KCNH1	0.1	0.1	0.1	0.1	1	0.1	0.447005
P56696	Potassium voltage-gated channel subfamily KQT member 4 OS=Homo sapiens OX=9606 GN=KCNQ4 PE=1 SV=2	77679	KCNQ4	0.1	0.1	1	0.1	0.1	1	1
Q9P1Z3	Potassium/sodium hyperpolarization-activated cyclic nucleotide-gated channel 3 OS=Homo sapiens OX=9606 GN=HCN3 PE=1 SV=2	86433	HCN3	0.1	0.1	0.1	0.1	1	0.1	0.447005
Q5VWM3	PRAME family member 18 OS=Homo sapiens OX=9606 GN=PRAMEF18 PE=3 SV=2	56495	PRAMEF18	0.1	1	0.1	0.1	0.1	0.1	0.447005
A3QJZ6	PRAME family member 22 OS=Homo sapiens OX=9606 GN=PRAMEF22 PE=3 SV=3	56707	PRAMEF22	0.1	1	0.1	0.1	0.1	0.1	0.447005
A6NGN4	PRAME family member 25 OS=Homo sapiens OX=9606 GN=PRAMEF25 PE=3 SV=2	56628	PRAMEF25	0.1	5	0.1	0.1	2	0.1	0.263183
O60925	Prefoldin subunit 1 OS=Homo sapiens OX=9606 GN=PFDN1 PE=1 SV=2	14202	PFDN1	0.1	0.1	0.1	0.1	0.1	1	0.447005
Q9UHV9	Prefoldin subunit 2 OS=Homo sapiens OX=9606 GN=PFDN2 PE=1 SV=1	16695	PFDN2	1	3	3	1	3	1	0.562791
P61758	Prefoldin subunit 3 OS=Homo sapiens OX=9606 GN=VBP1 PE=1 SV=4	22783	VBP1	0.1	0.1	0.1	0.1	1	0.1	0.447005
Q9NQP4	Prefoldin subunit 4 OS=Homo sapiens OX=9606 GN=PFDN4 PE=1 SV=1	15419	PFDN4	0.1	0.1	0.1	0.1	0.1	1	0.447005
Q99471	Prefoldin subunit 5 OS=Homo sapiens OX=9606 GN=PFDN5 PE=1 SV=2	17374	PFDN5	1	4	1	0.1	2	0.1	0.176111
O15212	Prefoldin subunit 6 OS=Homo sapiens OX=9606 GN=PFDN6 PE=1 SV=1	14574	PFDN6	0.1	1	1	0.1	3	1	0.417676
P02545	Prelamin-A/C OS=Homo sapiens OX=9606 GN=LMNA PE=1 SV=1	74380	LMNA	7	27	38	29	39	68	7.68195e-06
Q6UN15	Pre-mRNA 3~-end-processing factor FIP1 OS=Homo sapiens OX=9606 GN=FIP1L1 PE=1 SV=1	66601	FIP1L1	0.1	0.1	0.1	0.1	0.1	1	0.447005
Q9UMS4	Pre-mRNA-processing factor 19 OS=Homo sapiens OX=9606 GN=PRPF19 PE=1 SV=1	55603	PRPF19	14	17	26	25	17	30	0.186111
O94906	Pre-mRNA-processing factor 6 OS=Homo sapiens OX=9606 GN=PRPF6 PE=1 SV=1	107656	PRPF6	9	15	17	8	19	4	0.237834
Q6P2Q9	Pre-mRNA-processing-splicing factor 8 OS=Homo sapiens OX=9606 GN=PRPF8 PE=1 SV=2	274738	PRPF8	1	12	27	10	20	7	0.732407
O43143	Pre-mRNA-splicing factor ATP-dependent RNA helicase DHX15 OS=Homo sapiens OX=9606 GN=DHX15 PE=1 SV=2	91673	DHX15	5	4	1	4	8	3	0.315677
Q9ULR0	Pre-mRNA-splicing factor ISY1 homolog OS=Homo sapiens OX=9606 GN=ISY1 PE=1 SV=3	33029	ISY1	0.1	0.1	0.1	0.1	1	0.1	0.447005
O75934	Pre-mRNA-splicing factor SPF27 OS=Homo sapiens OX=9606 GN=BCAS2 PE=1 SV=1	26229	BCAS2	3	4	6	6	6	3	0.705337
Q9HCS7	Pre-mRNA-splicing factor SYF1 OS=Homo sapiens OX=9606 GN=XAB2 PE=1 SV=2	100745	XAB2	0.1	0.1	2	0.1	0.1	1	0.584817
Q2NL82	Pre-rRNA-processing protein TSR1 homolog OS=Homo sapiens OX=9606 GN=TSR1 PE=1 SV=1	92151	TSR1	0.1	0.1	0.1	1	1	2	0.0517155
Q96IZ0	PRKC apoptosis WT1 regulator protein OS=Homo sapiens OX=9606 GN=PAWR PE=1 SV=1	36659	PAWR	0.1	1	0.1	1	1	0.1	0.618068
O43709	Probable 18S rRNA (guanine-N(7))-methyltransferase OS=Homo sapiens OX=9606 GN=BUD23 PE=1 SV=2	32202	BUD23	0.1	0.1	0.1	0.1	0.1	2	0.201549
P46087	Probable 28S rRNA (cytosine(4447)-C(5))-methyltransferase OS=Homo sapiens OX=9606 GN=NOP2 PE=1 SV=2	89589	NOP2	0.1	6	15	0.1	13	29	0.00765576
Q92841	Probable ATP-dependent RNA helicase DDX17 OS=Homo sapiens OX=9606 GN=DDX17 PE=1 SV=2	80906	DDX17	18	18	22	19	24	23	0.472344
Q9UHI6	Probable ATP-dependent RNA helicase DDX20 OS=Homo sapiens OX=9606 GN=DDX20 PE=1 SV=2	92981	DDX20	1	11	8	2	11	1	0.302216
Q9BUQ8	Probable ATP-dependent RNA helicase DDX23 OS=Homo sapiens OX=9606 GN=DDX23 PE=1 SV=3	95866	DDX23	0.1	4	3	0.1	6	4	0.468318
Q96GQ7	Probable ATP-dependent RNA helicase DDX27 OS=Homo sapiens OX=9606 GN=DDX27 PE=1 SV=2	90292	DDX27	0.1	0.1	0.1	0.1	1	3	0.04802
Q9NUL7	Probable ATP-dependent RNA helicase DDX28 OS=Homo sapiens OX=9606 GN=DDX28 PE=1 SV=2	59773	DDX28	1	0.1	2	0.1	0.1	3	0.968219
Q9H8H2	Probable ATP-dependent RNA helicase DDX31 OS=Homo sapiens OX=9606 GN=DDX31 PE=1 SV=2	94770	DDX31	0.1	0.1	0.1	0.1	1	0.1	0.447005
Q7L014	Probable ATP-dependent RNA helicase DDX46 OS=Homo sapiens OX=9606 GN=DDX46 PE=1 SV=2	117803	DDX46	0.1	0.1	0.1	0.1	1	0.1	0.447005
Q9H0S4	Probable ATP-dependent RNA helicase DDX47 OS=Homo sapiens OX=9606 GN=DDX47 PE=1 SV=1	50900	DDX47	0.1	1	0.1	0.1	0.1	0.1	0.447005
P17844	Probable ATP-dependent RNA helicase DDX5 OS=Homo sapiens OX=9606 GN=DDX5 PE=1 SV=1	69618	DDX5	39	43	53	46	52	46	0.589982
Q9NY93	Probable ATP-dependent RNA helicase DDX56 OS=Homo sapiens OX=9606 GN=DDX56 PE=1 SV=1	62007	DDX56	1	1	0.1	0.1	1	1	1
Q8IY37	Probable ATP-dependent RNA helicase DHX37 OS=Homo sapiens OX=9606 GN=DHX37 PE=1 SV=1	130547	DHX37	0.1	0.1	1	0.1	0.1	0.1	0.447005
Q2PZI1	Probable C-mannosyltransferase DPY19L1 OS=Homo sapiens OX=9606 GN=DPY19L1 PE=2 SV=1	78180	DPY19L1	0.1	2	0.1	0.1	0.1	1	0.584817
O76071	Probable cytosolic iron-sulfur protein assembly protein CIAO1 OS=Homo sapiens OX=9606 GN=CIAO1 PE=1 SV=1	38842	CIAO1	0.1	6	5	0.1	5	2	0.346471
Q9UNQ2	Probable dimethyladenosine transferase OS=Homo sapiens OX=9606 GN=DIMT1 PE=1 SV=1	35499	DIMT1	3	1	2	5	2	3	0.314739
Q15751	Probable E3 ubiquitin-protein ligase HERC1 OS=Homo sapiens OX=9606 GN=HERC1 PE=1 SV=2	538790	HERC1	3	7	3	0.1	11	0.1	0.714312
Q5GLZ8	Probable E3 ubiquitin-protein ligase HERC4 OS=Homo sapiens OX=9606 GN=HERC4 PE=1 SV=1	119913	HERC4	23	40	40	24	46	16	0.215937
Q8IVU3	Probable E3 ubiquitin-protein ligase HERC6 OS=Homo sapiens OX=9606 GN=HERC6 PE=1 SV=2	116535	HERC6	0.1	1	0.1	0.1	0.1	0.1	0.447005
Q9UJV3	Probable E3 ubiquitin-protein ligase MID2 OS=Homo sapiens OX=9606 GN=MID2 PE=1 SV=3	85038	MID2	0.1	0.1	0.1	0.1	0.1	1	0.447005
Q7Z333	Probable helicase senataxin OS=Homo sapiens OX=9606 GN=SETX PE=1 SV=4	307022	SETX	1	10	7	1	10	0.1	0.198718
P42694	Probable helicase with zinc finger domain OS=Homo sapiens OX=9606 GN=HELZ PE=1 SV=2	220601	HELZ	0.1	0.1	1	0.1	0.1	0.1	0.447005
Q15652	Probable JmjC domain-containing histone demethylation protein 2C OS=Homo sapiens OX=9606 GN=JMJD1C PE=1 SV=2	286401	JMJD1C	0.1	0.1	0.1	0.1	1	0.1	0.447005
Q8N0Y7	Probable phosphoglycerate mutase 4 OS=Homo sapiens OX=9606 GN=PGAM4 PE=3 SV=1	28930	PGAM4	1	0.1	0.1	1	0.1	0.1	1
Q9Y2G3	Probable phospholipid-transporting ATPase IF OS=Homo sapiens OX=9606 GN=ATP11B PE=1 SV=2	135415	ATP11B	0.1	2	0.1	0.1	0.1	0.1	0.201549
Q99848	Probable rRNA-processing protein EBP2 OS=Homo sapiens OX=9606 GN=EBNA1BP2 PE=1 SV=2	34887	EBNA1BP2	0.1	0.1	0.1	0.1	1	1	0.21783
Q93008	Probable ubiquitin carboxyl-terminal hydrolase FAF-X OS=Homo sapiens OX=9606 GN=USP9X PE=1 SV=4	293699	USP9X	0.1	4	4	2	2	2	0.575277
O00507	Probable ubiquitin carboxyl-terminal hydrolase FAF-Y OS=Homo sapiens OX=9606 GN=USP9Y PE=2 SV=2	294370	USP9Y	0.1	0.1	0.1	0.1	2	0.1	0.201549
Q02809	Procollagen-lysine,2-oxoglutarate 5-dioxygenase 1 OS=Homo sapiens OX=9606 GN=PLOD1 PE=1 SV=2	84068	PLOD1	0.1	0.1	1	0.1	0.1	1	1
P07737	Profilin-1 OS=Homo sapiens OX=9606 GN=PFN1 PE=1 SV=2	15216	PFN1	15	26	30	18	32	39	0.154292
P35080	Profilin-2 OS=Homo sapiens OX=9606 GN=PFN2 PE=1 SV=3	15378	PFN2	1	3	5	0.1	6	1	0.635447
Q8WUM4	Programmed cell death 6-interacting protein OS=Homo sapiens OX=9606 GN=PDCD6IP PE=1 SV=1	96590	PDCD6IP	0.1	12	5	0.1	12	11	0.343083
Q9BUL8	Programmed cell death protein 10 OS=Homo sapiens OX=9606 GN=PDCD10 PE=1 SV=1	24686	PDCD10	7	14	11	6	9	1	0.0197171
Q9BRP1	Programmed cell death protein 2-like OS=Homo sapiens OX=9606 GN=PDCD2L PE=1 SV=1	40304	PDCD2L	0.1	0.1	0.1	0.1	0.1	1	0.447005
Q53EL6	Programmed cell death protein 4 OS=Homo sapiens OX=9606 GN=PDCD4 PE=1 SV=2	52102	PDCD4	0.1	0.1	1	0.1	0.1	0.1	0.447005
O75340	Programmed cell death protein 6 OS=Homo sapiens OX=9606 GN=PDCD6 PE=1 SV=1	21912	PDCD6	2	0.1	0.1	0.1	1	2	0.695144
P28799	Progranulin OS=Homo sapiens OX=9606 GN=GRN PE=1 SV=2	68518	GRN	0.1	2	0.1	0.1	0.1	0.1	0.201549
P35232	Prohibitin OS=Homo sapiens OX=9606 GN=PHB PE=1 SV=1	29843	PHB	2	8	5	4	8	10	0.248389
Q99623	Prohibitin-2 OS=Homo sapiens OX=9606 GN=PHB2 PE=1 SV=2	33276	PHB2	2	10	2	8	7	5	0.302216
P12004	Proliferating cell nuclear antigen OS=Homo sapiens OX=9606 GN=PCNA PE=1 SV=1	29092	PCNA	0.1	11	27	6	17	44	0.00455007
Q9UQ80	Proliferation-associated protein 2G4 OS=Homo sapiens OX=9606 GN=PA2G4 PE=1 SV=3	44101	PA2G4	1	6	5	0.1	3	4	0.259535
Q86XN7	Proline and serine-rich protein 1 OS=Homo sapiens OX=9606 GN=PROSER1 PE=1 SV=2	96152	PROSER1	0.1	1	0.1	0.1	0.1	0.1	0.447005
Q86WR7	Proline and serine-rich protein 2 OS=Homo sapiens OX=9606 GN=PROSER2 PE=1 SV=2	46116	PROSER2	0.1	1	0.1	0.1	0.1	0.1	0.447005
Q07954	Prolow-density lipoprotein receptor-related protein 1 OS=Homo sapiens OX=9606 GN=LRP1 PE=1 SV=2	523150	LRP1	0.1	0.1	1	0.1	0.1	0.1	0.447005
Q4J6C6	Prolyl endopeptidase-like OS=Homo sapiens OX=9606 GN=PREPL PE=1 SV=1	84843	PREPL	0.1	0.1	0.1	0.1	0.1	1	0.447005
P07602	Prosaposin OS=Homo sapiens OX=9606 GN=PSAP PE=1 SV=2	59899	PSAP	0.1	1	0.1	0.1	3	4	0.0311021
Q9H7Z7	Prostaglandin E synthase 2 OS=Homo sapiens OX=9606 GN=PTGES2 PE=1 SV=1	42088	PTGES2	1	3	0.1	1	6	1	0.257946
Q15185	Prostaglandin E synthase 3 OS=Homo sapiens OX=9606 GN=PTGES3 PE=1 SV=1	18971	PTGES3	2	6	16	3	7	3	0.0684321
Q9BRP4	Proteasomal ATPase-associated factor 1 OS=Homo sapiens OX=9606 GN=PAAF1 PE=1 SV=2	43132	PAAF1	6	20	17	7	22	22	0.40901
Q16186	Proteasomal ubiquitin receptor ADRM1 OS=Homo sapiens OX=9606 GN=ADRM1 PE=1 SV=2	42412	ADRM1	34	36	38	37	37	34	1
P61289	Proteasome activator complex subunit 3 OS=Homo sapiens OX=9606 GN=PSME3 PE=1 SV=1	29602	PSME3	26	24	30	33	32	36	0.118129
Q5VYK3	Proteasome adapter and scaffold protein ECM29 OS=Homo sapiens OX=9606 GN=ECPAS PE=1 SV=2	205985	ECPAS	0.1	2	0.1	0.1	1	0.1	0.584817
P25786	Proteasome subunit alpha type-1 OS=Homo sapiens OX=9606 GN=PSMA1 PE=1 SV=1	29822	PSMA1	81	17	20	131	35	21	7.2449e-05
P25787	Proteasome subunit alpha type-2 OS=Homo sapiens OX=9606 GN=PSMA2 PE=1 SV=2	25996	PSMA2	28	2	7	32	7	5	0.436414
P25788	Proteasome subunit alpha type-3 OS=Homo sapiens OX=9606 GN=PSMA3 PE=1 SV=2	28643	PSMA3	39	12	15	61	17	23	0.00655877
P25789	Proteasome subunit alpha type-4 OS=Homo sapiens OX=9606 GN=PSMA4 PE=1 SV=1	29750	PSMA4	78	42	67	119	52	66	0.0150554
P28066	Proteasome subunit alpha type-5 OS=Homo sapiens OX=9606 GN=PSMA5 PE=1 SV=3	26565	PSMA5	79	61	73	100	67	49	0.884836
P60900	Proteasome subunit alpha type-6 OS=Homo sapiens OX=9606 GN=PSMA6 PE=1 SV=1	27838	PSMA6	71	19	44	133	38	48	5.45658e-06
O14818	Proteasome subunit alpha type-7 OS=Homo sapiens OX=9606 GN=PSMA7 PE=1 SV=1	28041	PSMA7	59	20	50	108	36	55	0.000104449
P20618	Proteasome subunit beta type-1 OS=Homo sapiens OX=9606 GN=PSMB1 PE=1 SV=2	26700	PSMB1	37	5	18	68	21	23	6.4367e-05
P49721	Proteasome subunit beta type-2 OS=Homo sapiens OX=9606 GN=PSMB2 PE=1 SV=1	22993	PSMB2	43	13	21	124	16	21	3.70994e-08
P49720	Proteasome subunit beta type-3 OS=Homo sapiens OX=9606 GN=PSMB3 PE=1 SV=2	23219	PSMB3	36	3	19	70	11	27	9.18792e-05
P28070	Proteasome subunit beta type-4 OS=Homo sapiens OX=9606 GN=PSMB4 PE=1 SV=4	29242	PSMB4	95	20	26	142	30	39	0.000181485
P28074	Proteasome subunit beta type-5 OS=Homo sapiens OX=9606 GN=PSMB5 PE=1 SV=3	28633	PSMB5	40	16	21	61	28	27	0.0048478
P28072	Proteasome subunit beta type-6 OS=Homo sapiens OX=9606 GN=PSMB6 PE=1 SV=4	25570	PSMB6	31	16	28	42	18	32	0.187959
Q99436	Proteasome subunit beta type-7 OS=Homo sapiens OX=9606 GN=PSMB7 PE=1 SV=1	30288	PSMB7	27	4	7	36	9	11	0.0625598
P28062	Proteasome subunit beta type-8 OS=Homo sapiens OX=9606 GN=PSMB8 PE=1 SV=3	30677	PSMB8	15	3	3	27	3	7	0.0344637
P28065	Proteasome subunit beta type-9 OS=Homo sapiens OX=9606 GN=PSMB9 PE=1 SV=2	23364	PSMB9	4	1	3	4	0.1	3	0.816789
Q9Y312	Protein AAR2 homolog OS=Homo sapiens OX=9606 GN=AAR2 PE=1 SV=2	43843	AAR2	2	7	5	5	8	5	0.478925
Q0P651	Protein ABHD18 OS=Homo sapiens OX=9606 GN=ABHD18 PE=2 SV=1	47380	ABHD18	0.1	0.1	0.1	1	0.1	0.1	0.447005
Q8IVF2	Protein AHNAK2 OS=Homo sapiens OX=9606 GN=AHNAK2 PE=1 SV=2	617383	AHNAK2	0.1	1	0.1	0.1	0.1	0.1	0.447005
Q99873	Protein arginine N-methyltransferase 1 OS=Homo sapiens OX=9606 GN=PRMT1 PE=1 SV=3	43061	PRMT1	0.1	2	6	0.1	1	7	1
O60678	Protein arginine N-methyltransferase 3 OS=Homo sapiens OX=9606 GN=PRMT3 PE=1 SV=4	60549	PRMT3	0.1	0.1	3	0.1	1	14	0.00374282
O14744	Protein arginine N-methyltransferase 5 OS=Homo sapiens OX=9606 GN=PRMT5 PE=1 SV=4	73322	PRMT5	1	1	3	0.1	2	1	0.502402
Q9UL18	Protein argonaute-1 OS=Homo sapiens OX=9606 GN=AGO1 PE=1 SV=3	98293	AGO1	1	0.1	2	0.1	0.1	0.1	0.101358
Q9UKV8	Protein argonaute-2 OS=Homo sapiens OX=9606 GN=AGO2 PE=1 SV=3	98400	AGO2	1	0.1	2	1	0.1	0.1	0.351165
Q13948	Protein CASP OS=Homo sapiens OX=9606 GN=CUX1 PE=1 SV=2	77636	CUX1	0.1	0.1	0.1	1	0.1	0.1	0.447005
Q96SW2	Protein cereblon OS=Homo sapiens OX=9606 GN=CRBN PE=1 SV=1	51425	CRBN	3	8	16	6	16	15	0.210364
Q8WUH1	Protein Churchill OS=Homo sapiens OX=9606 GN=CHURC1 PE=1 SV=2	16671	CHURC1	0.1	2	0.1	0.1	1	0.1	0.584817
Q96C57	Protein CUSTOS OS=Homo sapiens OX=9606 GN=CUSTOS PE=1 SV=2	28268	CUSTOS	0.1	0.1	0.1	0.1	1	0.1	0.447005
O60888	Protein CutA OS=Homo sapiens OX=9606 GN=CUTA PE=1 SV=2	19218	CUTA	0.1	1	0.1	0.1	0.1	0.1	0.447005
Q9P219	Protein Daple OS=Homo sapiens OX=9606 GN=CCDC88C PE=1 SV=3	229231	CCDC88C	0.1	0.1	1	2	0.1	0.1	0.584817
Q5TDH0	Protein DDI1 homolog 2 OS=Homo sapiens OX=9606 GN=DDI2 PE=1 SV=1	44951	DDI2	10	18	19	10	14	15	0.38798
P30101	Protein disulfide-isomerase A3 OS=Homo sapiens OX=9606 GN=PDIA3 PE=1 SV=4	57146	PDIA3	3	8	4	3	5	3	0.431853
Q15084	Protein disulfide-isomerase A6 OS=Homo sapiens OX=9606 GN=PDIA6 PE=1 SV=1	48490	PDIA6	1	10	8	0.1	10	13	0.52713
P07237	Protein disulfide-isomerase OS=Homo sapiens OX=9606 GN=P4HB PE=1 SV=3	57480	P4HB	0.1	5	1	0.1	3	2	0.764935
Q9Y3R5	Protein dopey-2 OS=Homo sapiens OX=9606 GN=DOP1B PE=1 SV=5	260348	DOP1B	5	3	4	2	3	3	0.369478
O95905	Protein ecdysoneless homolog OS=Homo sapiens OX=9606 GN=ECD PE=1 SV=1	73339	ECD	0.1	0.1	0.1	1	2	0.1	0.101358
Q9Y2G0	Protein EFR3 homolog B OS=Homo sapiens OX=9606 GN=EFR3B PE=1 SV=2	93397	EFR3B	0.1	0.1	0.1	1	0.1	0.1	0.447005
Q9P2D6	Protein FAM135A OS=Homo sapiens OX=9606 GN=FAM135A PE=1 SV=2	171614	FAM135A	0.1	0.1	0.1	0.1	1	0.1	0.447005
Q8NB25	Protein FAM184A OS=Homo sapiens OX=9606 GN=FAM184A PE=1 SV=3	133111	FAM184A	3	3	1	2	3	4	0.616614
F5H4B4	Protein FAM227A OS=Homo sapiens OX=9606 GN=FAM227A PE=1 SV=1	67002	FAM227A	0.1	0.1	0.1	2	0.1	0.1	0.201549
Q6ZRV2	Protein FAM83H OS=Homo sapiens OX=9606 GN=FAM83H PE=1 SV=3	127557	FAM83H	0.1	1	0.1	0.1	1	0.1	1
Q8NCA5	Protein FAM98A OS=Homo sapiens OX=9606 GN=FAM98A PE=1 SV=2	55694	FAM98A	0.1	1	1	1	0.1	1	1
Q52LJ0	Protein FAM98B OS=Homo sapiens OX=9606 GN=FAM98B PE=1 SV=2	45918	FAM98B	0.1	0.1	0.1	0.1	1	0.1	0.447005
Q8IZU0	Protein FAM9B OS=Homo sapiens OX=9606 GN=FAM9B PE=1 SV=1	22595	FAM9B	1	2	3	2	2	1	0.762866
Q68CZ1	Protein fantom OS=Homo sapiens OX=9606 GN=RPGRIP1L PE=1 SV=2	151963	RPGRIP1L	0.1	0.1	0.1	0.1	3	1	0.04802
Q9UK73	Protein fem-1 homolog B OS=Homo sapiens OX=9606 GN=FEM1B PE=1 SV=1	71189	FEM1B	2	1	5	4	3	2	0.808311
Q13045	Protein flightless-1 homolog OS=Homo sapiens OX=9606 GN=FLII PE=1 SV=2	146142	FLII	2	11	13	4	9	1	0.0558662
O94992	Protein HEXIM1 OS=Homo sapiens OX=9606 GN=HEXIM1 PE=1 SV=1	40884	HEXIM1	0.1	1	0.1	1	0.1	1	0.618068
Q9BTY7	Protein HGH1 homolog OS=Homo sapiens OX=9606 GN=HGH1 PE=1 SV=1	42559	HGH1	0.1	0.1	2	1	0.1	1	0.961536
Q86VS8	Protein Hook homolog 3 OS=Homo sapiens OX=9606 GN=HOOK3 PE=1 SV=2	83474	HOOK3	0.1	2	0.1	0.1	1	0.1	0.584817
Q14667	Protein KIAA0100 OS=Homo sapiens OX=9606 GN=KIAA0100 PE=1 SV=3	256105	KIAA0100	0.1	0.1	0.1	1	0.1	0.1	0.447005
Q05655	Protein kinase C delta type OS=Homo sapiens OX=9606 GN=PRKCD PE=1 SV=2	78652	PRKCD	0.1	1	0.1	0.1	0.1	0.1	0.447005
P41743	Protein kinase C iota type OS=Homo sapiens OX=9606 GN=PRKCI PE=1 SV=2	69188	PRKCI	0.1	1	1	3	4	1	0.0552157
Q96EK9	Protein KTI12 homolog OS=Homo sapiens OX=9606 GN=KTI12 PE=1 SV=1	38820	KTI12	0.1	0.1	1	0.1	0.1	0.1	0.447005
O14910	Protein lin-7 homolog A OS=Homo sapiens OX=9606 GN=LIN7A PE=1 SV=2	26095	LIN7A	0.1	0.1	0.1	1	0.1	0.1	0.447005
Q9HAP6	Protein lin-7 homolog B OS=Homo sapiens OX=9606 GN=LIN7B PE=1 SV=1	22939	LIN7B	0.1	0.1	0.1	1	0.1	0.1	0.447005
Q9NUP9	Protein lin-7 homolog C OS=Homo sapiens OX=9606 GN=LIN7C PE=1 SV=1	21935	LIN7C	1	2	2	1	2	2	1
Q3MHD2	Protein LSM12 homolog OS=Homo sapiens OX=9606 GN=LSM12 PE=1 SV=2	21972	LSM12	6	2	1	6	1	0.1	0.635447
Q8ND56	Protein LSM14 homolog A OS=Homo sapiens OX=9606 GN=LSM14A PE=1 SV=3	50727	LSM14A	0.1	0.1	1	0.1	0.1	1	1
Q96GA3	Protein LTV1 homolog OS=Homo sapiens OX=9606 GN=LTV1 PE=1 SV=1	55049	LTV1	0.1	3	0.1	0.1	5	0.1	0.488062
Q96A72	Protein mago nashi homolog 2 OS=Homo sapiens OX=9606 GN=MAGOHB PE=1 SV=1	17322	MAGOHB	2	0.1	0.1	1	0.1	0.1	0.584817
P61326	Protein mago nashi homolog OS=Homo sapiens OX=9606 GN=MAGOH PE=1 SV=1	17210	MAGOH	2	0.1	0.1	1	0.1	0.1	0.584817
Q9BUK6	Protein misato homolog 1 OS=Homo sapiens OX=9606 GN=MSTO1 PE=1 SV=1	62708	MSTO1	0.1	1	0.1	0.1	0.1	0.1	0.447005
Q9H0J9	Protein mono-ADP-ribosyltransferase PARP12 OS=Homo sapiens OX=9606 GN=PARP12 PE=1 SV=1	80496	PARP12	0.1	3	0.1	1	3	10	0.00682996
Q460N5	Protein mono-ADP-ribosyltransferase PARP14 OS=Homo sapiens OX=9606 GN=PARP14 PE=1 SV=3	204725	PARP14	2	7	6	2	7	2	0.431853
Q9UKK3	Protein mono-ADP-ribosyltransferase PARP4 OS=Homo sapiens OX=9606 GN=PARP4 PE=1 SV=3	194582	PARP4	5	7	2	3	3	0.1	0.074076
Q8IXQ6	Protein mono-ADP-ribosyltransferase PARP9 OS=Homo sapiens OX=9606 GN=PARP9 PE=1 SV=2	97308	PARP9	0.1	0.1	0.1	0.1	1	0.1	0.447005
Q96TA1	Protein Niban 2 OS=Homo sapiens OX=9606 GN=NIBAN2 PE=1 SV=3	84598	NIBAN2	0.1	2	2	2	4	4	0.110545
Q86XR2	Protein Niban 3 OS=Homo sapiens OX=9606 GN=NIBAN3 PE=1 SV=2	78391	NIBAN3	0.1	0.1	1	0.1	0.1	0.1	0.447005
Q9BPW8	Protein NipSnap homolog 1 OS=Homo sapiens OX=9606 GN=NIPSNAP1 PE=1 SV=1	33460	NIPSNAP1	0.1	0.1	0.1	0.1	0.1	4	0.0445933
O75323	Protein NipSnap homolog 2 OS=Homo sapiens OX=9606 GN=NIPSNAP2 PE=1 SV=1	33949	NIPSNAP2	0.1	0.1	0.1	0.1	0.1	9	0.00118974
Q86WI3	Protein NLRC5 OS=Homo sapiens OX=9606 GN=NLRC5 PE=1 SV=3	208627	NLRC5	0.1	0.1	0.1	0.1	1	0.1	0.447005
O60502	Protein O-GlcNAcase OS=Homo sapiens OX=9606 GN=OGA PE=1 SV=2	103932	OGA	0.1	3	7	2	4	1	0.45221
Q8WZA1	Protein O-linked-mannose beta-1,2-N-acetylglucosaminyltransferase 1 OS=Homo sapiens OX=9606 GN=POMGNT1 PE=1 SV=2	75774	POMGNT1	0.1	0.1	0.1	0.1	0.1	1	0.447005
Q13438	Protein OS-9 OS=Homo sapiens OX=9606 GN=OS9 PE=1 SV=1	75971	OS9	3	22	12	2	20	2	0.0947446
Q9BRX2	Protein pelota homolog OS=Homo sapiens OX=9606 GN=PELO PE=1 SV=2	43788	PELO	3	7	10	1	4	0.1	0.00210509
Q5SWA1	Protein phosphatase 1 regulatory subunit 15B OS=Homo sapiens OX=9606 GN=PPP1R15B PE=1 SV=1	80072	PPP1R15B	0.1	0.1	0.1	0.1	1	0.1	0.447005
O15355	Protein phosphatase 1G OS=Homo sapiens OX=9606 GN=PPM1G PE=1 SV=1	59919	PPM1G	0.1	0.1	1	0.1	1	2	0.351165
Q6NXS1	Protein phosphatase inhibitor 2 family member B OS=Homo sapiens OX=9606 GN=PPP1R2B PE=1 SV=2	23149	PPP1R2B	0.1	0.1	0.1	0.1	1	0.1	0.447005
P41236	Protein phosphatase inhibitor 2 OS=Homo sapiens OX=9606 GN=PPP1R2 PE=1 SV=2	23058	PPP1R2	0.1	0.1	0.1	0.1	1	0.1	0.447005
P29590	Protein PML OS=Homo sapiens OX=9606 GN=PML PE=1 SV=3	99143	PML	0.1	1	2	0.1	0.1	1	0.351165
Q9Y520	Protein PRRC2C OS=Homo sapiens OX=9606 GN=PRRC2C PE=1 SV=4	317346	PRRC2C	0.1	0.1	1	1	1	3	0.113661
P60903	Protein S100-A10 OS=Homo sapiens OX=9606 GN=S100A10 PE=1 SV=2	11310	S100A10	1	0.1	1	1	1	1	0.689471
P31949	Protein S100-A11 OS=Homo sapiens OX=9606 GN=S100A11 PE=1 SV=2	11847	S100A11	1	7	7	2	13	12	0.0622345
Q96FQ6	Protein S100-A16 OS=Homo sapiens OX=9606 GN=S100A16 PE=1 SV=1	11851	S100A16	0.1	1	0.1	0.1	0.1	0.1	0.447005
P26447	Protein S100-A4 OS=Homo sapiens OX=9606 GN=S100A4 PE=1 SV=1	11949	S100A4	1	0.1	0.1	0.1	0.1	0.1	0.447005
P06703	Protein S100-A6 OS=Homo sapiens OX=9606 GN=S100A6 PE=1 SV=1	10230	S100A6	0.1	4	1	0.1	5	1	0.764935
P31151	Protein S100-A7 OS=Homo sapiens OX=9606 GN=S100A7 PE=1 SV=4	11578	S100A7	0.1	1	0.1	1	2	0.1	0.351165
Q86SG5	Protein S100-A7A OS=Homo sapiens OX=9606 GN=S100A7A PE=1 SV=3	11412	S100A7A	0.1	1	0.1	1	2	0.1	0.351165
P05109	Protein S100-A8 OS=Homo sapiens OX=9606 GN=S100A8 PE=1 SV=1	10885	S100A8	0.1	5	0.1	0.1	3	0.1	0.488062
P06702	Protein S100-A9 OS=Homo sapiens OX=9606 GN=S100A9 PE=1 SV=1	13291	S100A9	0.1	6	0.1	0.1	1	0.1	0.0544563
Q9H4B6	Protein salvador homolog 1 OS=Homo sapiens OX=9606 GN=SAV1 PE=1 SV=2	44720	SAV1	0.1	3	2	1	4	0.1	1
Q14160	Protein scribble homolog OS=Homo sapiens OX=9606 GN=SCRIB PE=1 SV=4	175748	SCRIB	0.1	3	1	0.1	1	0.1	0.195279
P55735	Protein SEC13 homolog OS=Homo sapiens OX=9606 GN=SEC13 PE=1 SV=3	36031	SEC13	5	14	16	10	13	18	0.491072
Q9UBV2	Protein sel-1 homolog 1 OS=Homo sapiens OX=9606 GN=SEL1L PE=1 SV=3	89212	SEL1L	0.1	7	7	0.1	4	2	0.0711269
Q01105	Protein SET OS=Homo sapiens OX=9606 GN=SET PE=1 SV=3	33469	SET	0.1	11	10	0.1	0.1	8	0.0153232
P0DME0	Protein SETSIP OS=Homo sapiens OX=9606 GN=SETSIP PE=1 SV=1	34861	SETSIP	0.1	11	10	0.1	0.1	8	0.0153232
Q92540	Protein SMG7 OS=Homo sapiens OX=9606 GN=SMG7 PE=1 SV=2	127886	SMG7	2	3	1	0.1	1	0.1	0.0616199
Q9H0W8	Protein SMG9 OS=Homo sapiens OX=9606 GN=SMG9 PE=1 SV=1	57842	SMG9	0.1	3	1	1	5	0.1	0.529834
Q5TF21	Protein SOGA3 OS=Homo sapiens OX=9606 GN=SOGA3 PE=3 SV=1	103478	SOGA3	0.1	0.1	0.1	0.1	1	0.1	0.447005
Q96EA4	Protein Spindly OS=Homo sapiens OX=9606 GN=SPDL1 PE=1 SV=2	70755	SPDL1	0.1	0.1	0.1	0.1	0.1	1	0.447005
Q92734	Protein TFG OS=Homo sapiens OX=9606 GN=TFG PE=1 SV=2	43478	TFG	0.1	2	0.1	0.1	1	0.1	0.584817
O15027	Protein transport protein Sec16A OS=Homo sapiens OX=9606 GN=SEC16A PE=1 SV=4	253334	SEC16A	2	1	5	3	5	11	0.0317027
Q15436	Protein transport protein Sec23A OS=Homo sapiens OX=9606 GN=SEC23A PE=1 SV=2	87018	SEC23A	0.1	0.1	0.1	1	0.1	0.1	0.447005
Q15437	Protein transport protein Sec23B OS=Homo sapiens OX=9606 GN=SEC23B PE=1 SV=2	87393	SEC23B	0.1	0.1	0.1	1	2	0.1	0.101358
O95486	Protein transport protein Sec24A OS=Homo sapiens OX=9606 GN=SEC24A PE=1 SV=2	120472	SEC24A	0.1	0.1	0.1	0.1	3	0.1	0.0940018
P53992	Protein transport protein Sec24C OS=Homo sapiens OX=9606 GN=SEC24C PE=1 SV=3	119789	SEC24C	0.1	4	1	0.1	1	1	0.256243
O94979	Protein transport protein Sec31A OS=Homo sapiens OX=9606 GN=SEC31A PE=1 SV=3	133900	SEC31A	0.1	0.1	1	0.1	0.1	0.1	0.447005
P60468	Protein transport protein Sec61 subunit beta OS=Homo sapiens OX=9606 GN=SEC61B PE=1 SV=2	10025	SEC61B	1	1	3	4	3	2	0.281686
Q9Y5U2	Protein TSSC4 OS=Homo sapiens OX=9606 GN=TSSC4 PE=1 SV=3	34476	TSSC4	0.1	1	0.1	0.1	0.1	0.1	0.447005
Q9C0H2	Protein tweety homolog 3 OS=Homo sapiens OX=9606 GN=TTYH3 PE=1 SV=3	58477	TTYH3	0.1	1	0.1	0.1	2	0.1	0.584817
Q9H3U1	Protein unc-45 homolog A OS=Homo sapiens OX=9606 GN=UNC45A PE=1 SV=1	104266	UNC45A	0.1	2	1	0.1	3	1	0.708939
P62699	Protein yippee-like 5 OS=Homo sapiens OX=9606 GN=YPEL5 PE=1 SV=1	14061	YPEL5	4	10	16	4	13	10	0.691035
Q7Z7L7	Protein zer-1 homolog OS=Homo sapiens OX=9606 GN=ZER1 PE=1 SV=1	89481	ZER1	2	3	4	5	5	4	0.295215
O60232	Protein ZNRD2 OS=Homo sapiens OX=9606 GN=ZNRD2 PE=1 SV=1	21917	ZNRD2	2	8	24	8	14	67	4.45456e-07
Q9H900	Protein zwilch homolog OS=Homo sapiens OX=9606 GN=ZWILCH PE=1 SV=2	67685	ZWILCH	0.1	1	0.1	0.1	0.1	0.1	0.447005
Q6WRX3	Protein zyg-11 homolog A OS=Homo sapiens OX=9606 GN=ZYG11A PE=2 SV=3	87178	ZYG11A	0.1	0.1	1	0.1	1	1	0.618068
Q9C0D3	Protein zyg-11 homolog B OS=Homo sapiens OX=9606 GN=ZYG11B PE=1 SV=2	84951	ZYG11B	1	1	4	3	4	5	0.153332
Q9ULC6	Protein-arginine deiminase type-1 OS=Homo sapiens OX=9606 GN=PADI1 PE=1 SV=2	75416	PADI1	0.1	0.1	1	0.1	0.1	0.1	0.447005
P22061	Protein-L-isoaspartate(D-aspartate) O-methyltransferase OS=Homo sapiens OX=9606 GN=PCMT1 PE=1 SV=4	24792	PCMT1	3	1	2	7	2	2	0.22182
P00734	Prothrombin OS=Homo sapiens OX=9606 GN=F2 PE=1 SV=2	71475	F2	0.1	0.1	0.1	0.1	0.1	2	0.201549
[truncated: 862 more rows]

## Sheet: Peak area (LFQ)
LFQ quantification of candidate ubiquitinated proteins detected in S. flexneri infected cells (ΔospG: ospG versus ΔospG: vector). Raw MS files were processed using MaxQuant (http://maxquant.org/, version 2.4.10.0). MS/MS spectra were searched against the UniProt human protein database. The precursor mass tolerance was set to 20 ppm and the fragment mass tolerance was set at 0.5 Da. The digestion …
					Log2(LFQ intensity)
Protein IDs	Majority protein IDs	Gene	Description	Mass (kDa)	Vector_Exp1	Vector_Exp2	Vector_Exp3	OspG_Exp1	OspG_Exp2	OspG_Exp3	Log2Fold change (OspG/Vecrtor)	p-value
P61604	P61604	HSPE1	10 kDa heat shock protein, mitochondrial	10.932	14.9962	15.3503	17.1606	14.2925	17.085	16.6661	-0.178817	0.878512
Q15029	Q15029	EFTUD2	116 kDa U5 small nuclear ribonucleoprotein component	109.43	18.2238	17.7842	18.3745	17.2569	18.7115	18.2864	0.0425472	0.931745
P31946	P31946	YWHAB	14-3-3 protein beta/alpha;14-3-3 protein beta/alpha, N-terminally processed	28.082	14.731	18.9549	18.1405	17.4333	18.9262	19.8012	-1.44479	0.380414
P62258	P62258	YWHAE	14-3-3 protein epsilon	29.174	18.0545	18.9338	18.3691	17.9254	18.4771	18.9688	-0.00462596	0.991244
Q04917	Q04917	YWHAH	14-3-3 protein eta	28.218	16.8149	16.9638	14.9937	15.1911	16.7152	16.9864	-0.0401026	0.964405
P61981	P61981	YWHAG	14-3-3 protein gamma;14-3-3 protein gamma, N-terminally processed	28.302	18.1467	18.8451	18.9779	17.7403	19.0264	18.8242	0.126306	0.803564
P31947	P31947	SFN	14-3-3 protein sigma	27.774	15.6475	19.4459	16.5413	14.674	16.1307	14.9887	1.9471	0.188305
P27348	P27348	YWHAQ	14-3-3 protein theta	27.764	21.1971	21.6033	21.2654	20.9151	21.6693	22.1198	-0.212792	0.599049
P63104	P63104	YWHAZ	14-3-3 protein zeta/delta	27.745	19.4262	20.1801	19.5296	18.6244	20.0907	20.1635	0.0858027	0.884439
P09543	P09543	CNP	2,3-cyclic-nucleotide 3-phosphodiesterase	47.578	16.7082	17.1071	16.7356	16.8539	16.7328	15.5959	0.456092	0.339423
Q6L8Q7	Q6L8Q7	PDE12	2,5-phosphodiesterase 12	67.351	20.2809	20.4992	21.6007	20.7318	21.1081	21.5759	-0.345006	0.508577
Q9Y6K5	Q9Y6K5	OAS3	2-5-oligoadenylate synthase 3	121.17	15.0195	16.2394	15.5904	15.6967	17.0192	16.3394	-0.735326	0.229931
P62333	P62333	PSMC6	26S protease regulatory subunit 10B	44.172	24.0152	23.5052	23.0228	24.3187	23.3099	22.9288	-0.00473785	0.99295
P62191	P62191	PSMC1	26S protease regulatory subunit 4	49.184	23.271	23.3388	23.3477	24.0725	23.4799	23.5755	-0.390142	0.102988
P17980	P17980	PSMC3	26S protease regulatory subunit 6A	49.203	23.1507	22.7948	22.6074	23.6813	22.5288	22.1088	0.0780265	0.882704
P43686	P43686	PSMC4	26S protease regulatory subunit 6B	47.366	24.0288	23.2258	23.3806	24.3349	23.1977	22.8824	0.0734094	0.891465
P35998	P35998	PSMC2	26S protease regulatory subunit 7	48.633	23.8038	23.4068	23.325	24.3591	23.3905	23.267	-0.160334	0.691468
P62195	P62195	PSMC5	26S protease regulatory subunit 8	45.626	23.8916	23.422	23.1047	24.6335	23.4603	22.9336	-0.203033	0.731632
Q99460	Q99460	PSMD1	26S proteasome non-ATPase regulatory subunit 1	105.84	21.1156	21.726	21.5389	22.3243	21.6826	21.0534	-0.226582	0.609016
O75832	O75832	PSMD10	26S proteasome non-ATPase regulatory subunit 10	24.428	21.1321	20.7629	20.4541	19.415	20.3969	19.3766	1.05353	0.0529117
O00231	O00231	PSMD11	26S proteasome non-ATPase regulatory subunit 11	47.463	23.5543	22.4209	21.8251	23.7908	22.2288	21.3275	0.151012	0.872129
O00232	O00232	PSMD12	26S proteasome non-ATPase regulatory subunit 12	52.904	22.3844	21.7505	21.4183	23.0945	21.4731	20.8949	0.0302092	0.968401
Q9UNM6	Q9UNM6	PSMD13	26S proteasome non-ATPase regulatory subunit 13	42.945	22.4794	22.2293	21.511	23.1546	21.8042	21.3827	-0.0405426	0.950048
O00487	O00487	PSMD14	26S proteasome non-ATPase regulatory subunit 14	34.577	22.6876	21.4858	21.115	23.222	21.1108	20.8354	0.0400785	0.966271
Q13200	Q13200	PSMD2	26S proteasome non-ATPase regulatory subunit 2	100.2	23.0222	23.2123	23.156	24.0518	23.2005	23.1589	-0.340253	0.314937
O43242	O43242	PSMD3	26S proteasome non-ATPase regulatory subunit 3	60.977	23.5304	23.1323	22.8767	24.2597	22.9539	22.7823	-0.152149	0.777694
P55036;A2A3N6	P55036	PSMD4	26S proteasome non-ATPase regulatory subunit 4	40.736	23.5499	23.1182	22.968	24.5716	23.0256	22.3643	-0.10843	0.880495
Q16401	Q16401	PSMD5	26S proteasome non-ATPase regulatory subunit 5	56.195	20.6992	21.5792	21.7554	20.7545	21.7446	21.8364	-0.100539	0.843078
Q15008	Q15008	PSMD6	26S proteasome non-ATPase regulatory subunit 6	45.531	22.3053	21.5766	21.2905	23.0976	21.4677	20.5996	0.00247383	0.997658
P51665	P51665	PSMD7	26S proteasome non-ATPase regulatory subunit 7	37.025	22.903	22.0751	22.2245	22.8729	22.0743	21.6698	0.195215	0.677306
P48556	P48556	PSMD8	26S proteasome non-ATPase regulatory subunit 8	39.611	21.7756	21.7406	21.2803	22.2317	21.3973	20.9942	0.0577609	0.891577
O00233	O00233	PSMD9	26S proteasome non-ATPase regulatory subunit 9	24.682	20.336	20.7107	21.4082	19.5731	20.7278	19.4602	0.897942	0.154695
Q9Y3D3	Q9Y3D3	MRPS16	28S ribosomal protein S16, mitochondrial	15.345	17.4179	14.8942	17.3548	17.2066	15.7578	15.1644	0.512716	0.644371
Q9Y2R5	Q9Y2R5	MRPS17	28S ribosomal protein S17, mitochondrial	14.502	16.9301	16.9619	16.4612	15.9654	17.6305	15.5882	0.389724	0.579956
Q9Y676	Q9Y676	MRPS18B	28S ribosomal protein S18b, mitochondrial	29.395	15.428	16.0202	16.3706	15.8669	16.2054	15.8714	-0.0416594	0.895244
P82650	P82650	MRPS22	28S ribosomal protein S22, mitochondrial	41.28	18.2474	16.7467	15.8984	17.1672	17.2546	17.4734	-0.334208	0.654717
Q9Y3D9	Q9Y3D9	MRPS23	28S ribosomal protein S23, mitochondrial	21.77	15.6203	16.3694	14.8982	16.9211	16.2198	17.9179	-1.39033	0.0993681
Q9BYN8	Q9BYN8	MRPS26	28S ribosomal protein S26, mitochondrial	24.211	14.1072	15.0426	14.873	17.3653	15.0325	17.5748	-1.98327	0.083376
Q92552	Q92552	MRPS27	28S ribosomal protein S27, mitochondrial	47.611	17.1551	16.5697	16.4381	16.6622	16.4141	16.9961	0.0301857	0.918615
Q9Y2Q9	Q9Y2Q9	MRPS28	28S ribosomal protein S28, mitochondrial	20.843	18.7283	14.0693	18.5754	18.1951	17.486	18.9627	-1.09024	0.529732
P51398	P51398	DAP3	28S ribosomal protein S29, mitochondrial	45.566	16.9481	14.6578	15.3276	17.0518	16.7253	17.7189	-1.52084	0.109075
P82930	P82930	MRPS34	28S ribosomal protein S34, mitochondrial	25.65	17.4644	16.8738	17.0079	14.9296	16.2431	17.2564	0.972313	0.235429
Q9Y2R9	Q9Y2R9	MRPS7	28S ribosomal protein S7, mitochondrial	28.134	18.0233	17.1428	18.0123	17.6334	17.7803	18.7392	-0.324824	0.513054
P82933	P82933	MRPS9	28S ribosomal protein S9, mitochondrial	45.834	17.2516	16.7411	17.8696	17.5049	16.0398	18.7878	-0.156722	0.863993
Q9Y3B7	Q9Y3B7	MRPL11	39S ribosomal protein L11, mitochondrial	20.683	15.7451	16.3926	15.0455	17.3572	16.831	14.6812	-0.562006	0.56874
P52815	P52815	MRPL12	39S ribosomal protein L12, mitochondrial	21.348	20.0581	19.581	19.74	19.9235	19.614	20.6402	-0.2662	0.470999
Q9NWU5	Q9NWU5	MRPL22	39S ribosomal protein L22, mitochondrial	23.64	15.038	16.273	16.1507	14.9702	15.9055	17.4824	-0.298768	0.737581
Q96DV4	Q96DV4	MRPL38	39S ribosomal protein L38, mitochondrial	44.596	15.9509	15.0783	17.2221	15.5877	15.036	19.5948	-0.655728	0.696842
Q9NYK5	Q9NYK5	MRPL39	39S ribosomal protein L39, mitochondrial	38.711	15.635	15.215	15.1368	13.9528	15.0818	18.1243	-0.390728	0.771146
Q9NQ50	Q9NQ50	MRPL40	39S ribosomal protein L40, mitochondrial	24.49	15.9688	15.172	15.8128	15.1129	15.8699	17.7294	-0.586186	0.511609
Q8N983	Q8N983	MRPL43	39S ribosomal protein L43, mitochondrial	23.431	17.3111	15.8613	15.1366	15.6097	16.6	15.1731	0.308736	0.707549
Q9BRJ2	Q9BRJ2	MRPL45	39S ribosomal protein L45, mitochondrial	35.351	15.1758	15.5135	15.755	14.9433	15.6864	16.4494	-0.211627	0.673347
Q13405	Q13405	MRPL49	39S ribosomal protein L49, mitochondrial	19.198	16.9149	16.9648	17.2136	17.2349	16.694	17.7584	-0.198031	0.570544
Q96EL3	Q96EL3	MRPL53	39S ribosomal protein L53, mitochondrial	12.107	15.4056	15.4844	14.6121	15.4596	16.6433	16.9026	-1.16781	0.0898674
Q6P161	Q6P161	MRPL54	39S ribosomal protein L54, mitochondrial	15.819	14.9085	17.3049	16.6191	15.4405	14.8871	18.3242	0.0602191	0.964782
Q99714	Q99714	HSD17B10	3-hydroxyacyl-CoA dehydrogenase type-2	26.923	18.1159	17.0433	14.72	16.6288	16.9645	15.7344	0.183815	0.871629
P42765	P42765	ACAA2	3-ketoacyl-CoA thiolase, mitochondrial	41.924	18.1106	17.3239	17.5215	16.7699	17.3662	18.2747	0.181751	0.733235
P46783;Q9NQ39	P46783;Q9NQ39	RPS10;RPS10P5	40S ribosomal protein S10;Putative 40S ribosomal protein S10-like	18.898	21.4912	21.4553	21.5039	21.2665	21.9902	22.3546	-0.386976	0.293247
P62280	P62280	RPS11	40S ribosomal protein S11	18.431	23.2738	23.0972	23.3689	23.7903	23.0855	24.2023	-0.446066	0.254597
P25398	P25398	RPS12	40S ribosomal protein S12	14.515	23.5607	22.0394	22.0444	23.2988	22.3323	22.6375	-0.208047	0.738424
P62277	P62277	RPS13	40S ribosomal protein S13	17.222	23.7811	22.8578	23.5204	23.9022	23.1558	24.2107	-0.369853	0.424863
P62263	P62263	RPS14	40S ribosomal protein S14	16.273	22.913	22.8327	23.1264	22.8785	23.1501	23.8716	-0.342717	0.329615
P62841	P62841	RPS15	40S ribosomal protein S15	17.04	21.9582	20.7054	21.743	22.3052	21.5828	22.9077	-0.796385	0.21726
P62244	P62244	RPS15A	40S ribosomal protein S15a	14.839	21.921	21.5156	21.3993	21.9297	21.784	21.8744	-0.250776	0.200325
P62249	P62249	RPS16	40S ribosomal protein S16	16.445	23.9019	22.8583	23.0806	24.2435	23.3331	23.9276	-0.554479	0.252151
P08708	P08708	RPS17	40S ribosomal protein S17	15.55	21.5895	20.9009	21.5975	21.6137	21.5071	22.2886	-0.440489	0.260555
P62269	P62269	RPS18	40S ribosomal protein S18	17.718	24.1824	23.5311	23.8458	24.4799	23.9222	24.685	-0.509256	0.159896
P39019	P39019	RPS19	40S ribosomal protein S19	16.06	23.2547	22.6256	22.6515	23.5337	22.9141	23.9874	-0.634474	0.164006
P15880	P15880	RPS2	40S ribosomal protein S2	31.324	23.7697	22.9612	23.5136	23.609	23.2836	24.4433	-0.363767	0.435022
P60866	P60866	RPS20	40S ribosomal protein S20	13.373	22.6221	21.6182	22.735	22.6865	21.9948	23.5593	-0.421808	0.504025
P63220	P63220	RPS21	40S ribosomal protein S21	9.1113	17.7622	17.7262	18.3685	17.6276	18.7407	19.9572	-0.822813	0.307549
P62266	P62266	RPS23	40S ribosomal protein S23	15.807	16.3269	19.8791	19.601	20.184	19.9409	14.3259	0.452054	0.849093
P62847	P62847	RPS24	40S ribosomal protein S24	15.423	21.231	21.7961	20.9523	21.9929	21.596	21.809	-0.472811	0.15882
P62851	P62851	RPS25	40S ribosomal protein S25	13.742	21.6443	22.3216	22.1406	21.3594	22.7131	23.3558	-0.44061	0.517954
P62854;Q5JNZ5	P62854;Q5JNZ5	RPS26;RPS26P11	40S ribosomal protein S26;Putative 40S ribosomal protein S26-like 1	13.015	20.9297	21.7851	21.6081	20.9049	21.5588	23.0505	-0.397078	0.593929
P42677	P42677	RPS27	40S ribosomal protein S27	9.461	23.6499	23.5317	23.7573	23.1046	23.7585	23.7777	0.099371	0.688746
P62857	P62857	RPS28	40S ribosomal protein S28	7.8409	21.6506	22.9591	23.6169	22.0593	23.2559	24.2121	-0.433561	0.636693
P23396	P23396	RPS3	40S ribosomal protein S3	26.688	24.0512	22.9055	23.3588	24.1232	23.3079	24.334	-0.483194	0.350008
P61247	P61247	RPS3A	40S ribosomal protein S3a	29.945	23.4432	23.5947	23.2618	23.843	23.8881	24.1218	-0.517721	0.0160831
P62701;Q8TD47;P22090	P62701	RPS4X	40S ribosomal protein S4, X isoform	29.597	22.8658	22.4375	22.439	22.8055	22.3237	23.273	-0.219992	0.515661
P46782	P46782	RPS5	40S ribosomal protein S5;40S ribosomal protein S5, N-terminally processed	22.876	22.7575	21.6456	22.0385	22.7674	22.213	23.4161	-0.65163	0.243084
P62753	P62753	RPS6	40S ribosomal protein S6	28.68	21.2464	22.2424	22.1857	21.6508	22.5669	22.2531	-0.265404	0.561901
P62081	P62081	RPS7	40S ribosomal protein S7	22.127	22.775	22.1744	21.1726	22.7902	22.2433	22.3814	-0.430965	0.433417
P62241	P62241	RPS8	40S ribosomal protein S8	24.205	20.4678	21.8911	22.0194	20.7848	22.1568	22.4848	-0.349354	0.65287
P46781	P46781	RPS9	40S ribosomal protein S9	22.591	21.3074	21.576	21.6202	21.8042	21.7363	22.9429	-0.659979	0.177165
P08865	P08865	RPSA	40S ribosomal protein SA	32.854	20.5161	20.9491	20.646	20.2536	21.0766	21.6839	-0.300963	0.526055
P08195	P08195	SLC3A2	4F2 cell-surface antigen heavy chain	67.993	14.663	18.3913	19.0409	18.3245	18.8328	19.9668	-1.67632	0.311355
P54619;Q9UGJ0	P54619	PRKAG1	5-AMP-activated protein kinase subunit gamma-1	37.579	17.9386	17.5565	17.282	15.05	18.1548	15.7162	1.28538	0.252746
P10809	P10809	HSPD1	60 kDa heat shock protein, mitochondrial	61.054	20.9942	21.6388	20.8381	20.5866	21.5813	21.3192	-0.00529671	0.989698
P10155	P10155	TROVE2	60 kDa SS-A/Ro ribonucleoprotein	60.67	14.7229	15.0429	16.6569	15.4506	16.4875	15.2174	-0.24428	0.749659
P05388;Q8NHW5	P05388;Q8NHW5	RPLP0;RPLP0P6	60S acidic ribosomal protein P0;60S acidic ribosomal protein P0-like	34.273	22.4483	22.845	23.0259	22.6561	22.8556	23.1679	-0.12015	0.623785
P05387	P05387	RPLP2	60S acidic ribosomal protein P2	11.665	22.8919	23.5444	23.7043	23.2359	23.2597	23.7284	-0.0277964	0.92963
P27635;Q96L21	P27635	RPL10	60S ribosomal protein L10	24.604	21.7148	21.5544	21.5596	21.3852	21.6255	21.7246	0.031196	0.797327
P62906	P62906	RPL10A	60S ribosomal protein L10a	24.831	21.4919	22.6534	22.502	22.114	22.4681	22.6076	-0.180798	0.669419
P62913	P62913	RPL11	60S ribosomal protein L11	20.252	22.6607	22.2001	22.5283	22.4667	22.4239	22.6565	-0.052674	0.750242
P30050	P30050	RPL12	60S ribosomal protein L12	17.818	22.0555	22.6983	23.1787	22.5545	22.5675	23.4736	-0.221052	0.645735
P26373	P26373	RPL13	60S ribosomal protein L13	24.261	21.2796	22.7506	23.0373	21.6049	23.2946	23.3472	-0.393061	0.64485
P40429;Q6NVV1	P40429	RPL13A	60S ribosomal protein L13a	23.577	19.2605	20.354	20.4733	20.1621	20.4074	21.4517	-0.644479	0.308225
P50914	P50914	RPL14	60S ribosomal protein L14	23.432	20.1428	22.1704	21.843	20.7455	22.6553	22.1842	-0.476281	0.60572
P61313	P61313	RPL15	60S ribosomal protein L15	24.146	21.4639	22.613	22.2179	21.1897	22.6642	21.8029	0.212681	0.716014
P18621	P18621	RPL17	60S ribosomal protein L17	21.397	22.8586	21.6316	22.101	23.2118	22.4538	22.7003	-0.591562	0.23309
Q07020	Q07020	RPL18	60S ribosomal protein L18	21.634	19.5744	21.1446	21.5386	19.8252	21.6472	21.9554	-0.390012	0.68562
Q02543	Q02543	RPL18A	60S ribosomal protein L18a	20.762	21.4532	21.5863	21.7984	21.2113	22.3125	23.1018	-0.595903	0.345202
P84098	P84098	RPL19	60S ribosomal protein L19	23.466	21.8205	22.5804	23.2567	23.12	23.0796	24.1411	-0.894367	0.173645
P46778	P46778	RPL21	60S ribosomal protein L21	18.565	18.2966	19.9998	19.7526	17.6577	20.8977	20.2188	-0.241777	0.839719
P35268	P35268	RPL22	60S ribosomal protein L22	14.787	21.39	21.7082	21.516	21.1525	22.1711	22.5211	-0.410135	0.384927
P62829	P62829	RPL23	60S ribosomal protein L23	14.865	22.6124	22.9707	22.9453	22.3421	22.8588	23.8183	-0.163607	0.733243
P62750	P62750	RPL23A	60S ribosomal protein L23a	17.695	21.7681	21.9621	22.3931	22.2586	22.2317	22.9368	-0.434618	0.215339
P83731	P83731	RPL24	60S ribosomal protein L24	17.779	19.7507	20.6676	20.4887	19.0949	21.178	21.3797	-0.24857	0.766592
P61254;Q9UNX3	P61254;Q9UNX3	RPL26;RPL26L1	60S ribosomal protein L26;60S ribosomal protein L26-like 1	17.258	23.0073	22.5535	23.1549	22.6815	22.7307	23.7766	-0.157675	0.713782
P61353	P61353	RPL27	60S ribosomal protein L27	15.798	19.5401	20.5115	20.2745	20.236	21.4961	21.1207	-0.842223	0.150487
P46776	P46776	RPL27A	60S ribosomal protein L27a	16.561	21.4374	21.7134	22.1505	21.5487	21.8729	22.9789	-0.366378	0.48794
P46779	P46779	RPL28	60S ribosomal protein L28	15.747	18.9278	21.0858	21.0839	19.4	20.9779	22.0551	-0.445171	0.694544
P39023;Q92901	P39023	RPL3	60S ribosomal protein L3	46.108	19.8991	20.7286	21.5099	20.0276	21.2678	21.588	-0.248612	0.72763
P62888	P62888	RPL30	60S ribosomal protein L30	12.784	21.9582	22.3139	22.0574	22.3844	22.5079	23.0252	-0.529377	0.076554
P62899	P62899	RPL31	60S ribosomal protein L31	14.463	22.4554	22.9332	23.8733	22.7766	23.0224	24.6027	-0.379901	0.619862
P62910	P62910	RPL32	60S ribosomal protein L32	15.86	19.1508	19.5357	19.5228	18.9953	20.4897	19.8697	-0.381839	0.44533
P49207	P49207	RPL34	60S ribosomal protein L34	13.293	20.6618	20.962	21.4476	21.3184	21.5087	21.7989	-0.518181	0.125518
P42766	P42766	RPL35	60S ribosomal protein L35	14.551	19.9852	21.0119	21.1758	20.742	21.0693	22.0954	-0.57792	0.354432
P18077	P18077	RPL35A	60S ribosomal protein L35a	12.538	20.1219	19.5819	20.5239	20.1776	20.8431	21.279	-0.690613	0.176057
Q9Y3U8	Q9Y3U8	RPL36	60S ribosomal protein L36	12.254	18.6046	19.8894	19.7933	14.0944	20.3521	20.4927	1.11602	0.631069
P83881;Q969Q0	P83881;Q969Q0	RPL36A;RPL36AL	60S ribosomal protein L36a;60S ribosomal protein L36a-like	12.441	19.3821	21.1211	22.2425	20.4998	21.6219	23.2743	-0.883394	0.488172
P61513;A6NKH3	P61513;A6NKH3	RPL37A;RPL37AP8	60S ribosomal protein L37a;Putative 60S ribosomal protein L37a-like protein	10.275	14.7994	18.8827	15.3004	16.1915	19.1608	19.7245	-2.03145	0.295492
P63173	P63173	RPL38	60S ribosomal protein L38	8.2178	19.1063	18.841	18.7328	19.4277	18.4298	19.4903	-0.222574	0.570923
P36578	P36578	RPL4	60S ribosomal protein L4	47.697	19.3407	21.1588	20.9952	19.4327	21.3936	21.4819	-0.271176	0.774762
P46777	P46777	RPL5	60S ribosomal protein L5	34.362	17.1838	20.2247	20.6944	19.2007	20.6489	21.4799	-1.07552	0.450061
Q02878	Q02878	RPL6	60S ribosomal protein L6	32.728	18.7557	20.6652	21.5471	19.9717	21.24	22.4102	-0.88464	0.460158
P18124	P18124	RPL7	60S ribosomal protein L7	29.225	19.3428	21.0226	21.1423	19.8988	21.2454	22.114	-0.583505	0.538091
P62424	P62424	RPL7A	60S ribosomal protein L7a	29.995	21.2109	22.1768	22.4771	21.5777	22.496	22.6695	-0.292814	0.596987
P62917	P62917	RPL8	60S ribosomal protein L8	28.024	21.1231	21.5315	21.233	20.9692	21.7453	21.718	-0.181631	0.554646
P32969	P32969	RPL9	60S ribosomal protein L9	21.863	20.4712	20.8153	20.5501	20.8648	20.76	21.0479	-0.278699	0.105727
P11021	P11021	HSPA5	78 kDa glucose-regulated protein	72.332	23.5922	23.5558	23.4785	23.3809	23.5905	23.5014	0.0512447	0.501047
A1L0T0	A1L0T0	ILVBL	Acetolactate synthase-like protein	67.867	16.4944	14.9188	15.6415	15.394	16.4236	17.1795	-0.647484	0.400727
P24752	P24752	ACAT1	Acetyl-CoA acetyltransferase, mitochondrial	45.199	19.1176	18.8559	18.5898	18.7361	18.776	19.2554	-0.0680211	0.778375
Q13085;O00763	Q13085	ACACA	Acetyl-CoA carboxylase 1;Biotin carboxylase	265.55	16.7415	17.0211	16.6278	16.9355	17.1625	15.5791	0.237786	0.66407
P39687;Q92688;O43423	P39687;Q92688;O43423	ANP32A;ANP32B;ANP32C	Acidic leucine-rich nuclear phosphoprotein 32 family member A;Acidic leucine-rich nuclear phosphoprotein 32 family member B;Acidic leucine-rich nuclear phosphoprotein 32 family member C	28.585	16.1081	17.0275	14.6873	15.0382	15.6979	15.9026	0.394739	0.616898
P68133;P68032;P62736;P63267	P68133;P68032;P62736;P63267	ACTA1;ACTC1;ACTA2;ACTG2	Actin, alpha skeletal muscle;Actin, alpha cardiac muscle 1;Actin, aortic smooth muscle;Actin, gamma-enteric smooth muscle	42.051	21.7642	22.2085	21.6329	20.5089	21.4862	20.6688	0.98057	0.0484097
P60709;P63261	P60709;P63261	ACTB;ACTG1	Actin, cytoplasmic 1;Actin, cytoplasmic 1, N-terminally processed;Actin, cytoplasmic 2;Actin, cytoplasmic 2, N-terminally processed	41.736	25.1759	26.1308	25.1521	24.4937	25.0494	24.7059	0.736563	0.11068
O96019	O96019	ACTL6A	Actin-like protein 6A	47.46	16.7888	16.6239	17.8462	16.7947	17.5812	14.7874	0.698497	0.488088
P61160	P61160	ACTR2	Actin-related protein 2	44.76	19.121	19.1853	19.2492	18.8384	19.377	18.2383	0.367273	0.329337
O15145	O15145	ARPC3	Actin-related protein 2/3 complex subunit 3	20.546	16.0256	16.8418	15.965	15.9115	16.3031	16.2013	0.13883	0.673669
P59998	P59998	ARPC4	Actin-related protein 2/3 complex subunit 4	19.667	16.6848	15.4726	17.5163	15.3136	16.8644	14.8704	0.875126	0.359905
P61158;Q9P1U1	P61158	ACTR3	Actin-related protein 3	47.371	15.6838	16.5026	15.6041	14.3971	16.7058	16.3001	0.129209	0.87446
P53999	P53999	SUB1	Activated RNA polymerase II transcriptional coactivator p15	14.395	18.3714	18.3184	18.0211	17.9204	17.8296	18.2483	0.237514	0.229183
Q9C0C7	Q9C0C7	AMBRA1	Activating molecule in BECN1-regulated autophagy protein 1	142.51	20.3935	18.4285	20.1284	20.8629	19.5239	20.6151	-0.683809	0.407952
Q8N3C0	Q8N3C0	ASCC3	Activating signal cointegrator 1 complex subunit 3	251.46	16.2538	15.9233	15.9545	15.822	14.4597	16.0771	0.590916	0.313528
P13798	P13798	APEH	Acylamino-acid-releasing enzyme	81.224	15.3222	17.021	17.4141	17.4076	18.4194	15.9026	-0.657431	0.536275
Q5T8D3	Q5T8D3	ACBD5	Acyl-CoA-binding domain-containing protein 5	60.091	16.042	14.8847	15.4278	15.483	14.2117	17.8852	-0.408451	0.735542
Q9Y305	Q9Y305	ACOT9	Acyl-coenzyme A thioesterase 9, mitochondrial	49.901	17.6976	17.348	17.7467	17.3472	17.4126	18.215	-0.0608063	0.852152
Q53H12	Q53H12	AGK	Acylglycerol kinase, mitochondrial	47.137	16.0859	16.3556	15.9835	14.7932	17.2466	15.7033	0.227333	0.769401
P07741	P07741	APRT	Adenine phosphoribosyltransferase	19.608	17.563	18.232	17.6533	16.0599	17.8012	16.0369	1.18344	0.129269
P55263	P55263	ADK	Adenosine kinase	40.545	15.8456	15.2225	14.7617	16.2896	15.0019	14.8486	-0.103389	0.861148
P23526	P23526	AHCY	Adenosylhomocysteinase	47.716	15.4354	17.6126	17.1842	17.419	16.9348	18.871	-0.997518	0.322349
Q9Y3D8	Q9Y3D8	AK6	Adenylate kinase isoenzyme 6	20.061	20.5099	20.745	20.5609	19.8327	20.5055	18.2002	1.09244	0.187593
P30520	P30520	ADSS	Adenylosuccinate synthetase isozyme 2	50.097	16.1946	15.313	16.3919	15.2303	15.3581	15.8299	0.493729	0.262078
Q01518	Q01518	CAP1	Adenylyl cyclase-associated protein 1	51.901	17.7179	17.7695	18.2999	17.3399	17.5955	17.6967	0.385104	0.146553
P05141;Q9H0C2	P05141	SLC25A5	ADP/ATP translocase 2;ADP/ATP translocase 2, N-terminally processed	32.852	23.2128	23.0227	22.9799	23.0902	22.9809	23.1463	-0.000696182	0.993963
P12236;P12235	P12236;P12235	SLC25A6;SLC25A4	ADP/ATP translocase 3;ADP/ATP translocase 3, N-terminally processed;ADP/ATP translocase 1	32.866	20.4106	20.3552	20.3957	20.6107	20.1144	20.6518	-0.0718168	0.700156
P61204;P84077	P61204;P84077	ARF3;ARF1	ADP-ribosylation factor 3;ADP-ribosylation factor 1	20.601	15.8975	15.3229	18.0005	18.4418	17.3879	18.5619	-1.72354	0.126502
P18085	P18085	ARF4	ADP-ribosylation factor 4	20.511	21.9599	21.7459	20.6243	21.7071	21.7563	21.7335	-0.288969	0.524024
P84085	P84085	ARF5	ADP-ribosylation factor 5	20.529	19.1703	18.8849	16.2458	19.3953	19.0624	14.5991	0.414755	0.829519
P62330	P62330	ARF6	ADP-ribosylation factor 6	20.082	16.4185	17.9518	16.5903	16.3113	15.0499	15.3913	1.4027	0.0844004
P36404	P36404	ARL2	ADP-ribosylation factor-like protein 2	20.878	19.3986	19.5512	19.1962	18.7614	19.7291	19.3983	0.0857595	0.790539
P36405	P36405	ARL3	ADP-ribosylation factor-like protein 3	20.455	15.7557	16.9062	15.3733	14.8064	14.9348	16.392	0.633956	0.407797
Q9NVJ2	Q9NVJ2	ARL8B	ADP-ribosylation factor-like protein 8B	21.539	20.9441	20.4474	20.3061	19.9187	20.0018	16.0086	1.92282	0.222229
P16112	P16112	ACAN	Aggrecan core protein;Aggrecan core protein 2	261.33	15.7881	15.0598	15.5883	15.3135	14.6386	16.0108	0.157768	0.744554
Q9NRG9	Q9NRG9	AAAS	Aladin	59.573	15.5636	17.2334	16.0347	15.3706	16.7189	15.1632	0.5263	0.491838
P49588	P49588	AARS	Alanine--tRNA ligase, cytoplasmic	106.81	15.7222	17.5991	17.5558	16.2442	16.9408	16.6582	0.344663	0.624399
Q8IZ83	Q8IZ83	ALDH16A1	Aldehyde dehydrogenase family 16 member A1	85.126	14.9679	14.3414	16.8452	16.4941	14.001	17.5288	-0.623105	0.654134
P43353	P43353	ALDH3B1	Aldehyde dehydrogenase family 3 member B1	51.839	15.9938	14.5441	15.6894	16.6355	16.9867	15.324	-0.906313	0.248385
P42330;P52895;P17516	P42330	AKR1C3	Aldo-keto reductase family 1 member C3	36.853	15.5679	16.7276	15.86	15.9289	16.8046	14.8017	0.20676	0.775056
P05187;P10696	P05187;P10696	ALPP;ALPPL2	Alkaline phosphatase, placental type;Alkaline phosphatase, placental-like	57.953	17.1315	17.3737	17.2308	17.3303	17.3781	18.2902	-0.420834	0.25896
O43707;P12814;P35609	O43707	ACTN4	Alpha-actinin-4	104.85	15.4484	16.6203	16.9416	14.5081	17.1454	18.481	-0.374711	0.779678
P61163;P42025	P61163	ACTR1A	Alpha-centractin	42.613	16.0639	14.3911	16.664	14.8538	16.7731	15.6066	-0.0381902	0.96746
P06733;P13929;P09104	P06733	ENO1	Alpha-enolase	47.168	20.0121	20.3423	20.2594	19.4876	20.1487	20.9277	0.0165901	0.970927
Q12800	Q12800	TFCP2	Alpha-globin transcription factor CP2	57.255	16.5295	17.0024	15.2541	14.6092	16.5587	15.6337	0.661494	0.437548
P40222	P40222	TXLNA	Alpha-taxilin	61.89	15.525	15.5496	15.8711	14.7651	15.3609	17.2167	-0.132326	0.867928
Q12904	Q12904	AIMP1	Aminoacyl tRNA synthase complex-interacting multifunctional protein 1;Endothelial monocyte-activating polypeptide 2	34.352	18.9969	18.9906	18.7917	19.0238	18.795	18.6252	0.111722	0.450405
Q13155	Q13155	AIMP2	Aminoacyl tRNA synthase complex-interacting multifunctional protein 2	35.348	18.9064	19.3234	18.7538	18.1435	19.2981	18.2742	0.422578	0.353328
O76080	O76080	ZFAND5	AN1-type zinc finger protein 5	23.132	16.5298	16.1644	14.7942	17.0829	15.3523	15.0188	0.01148	0.989623
Q9H1A4	Q9H1A4	ANAPC1	Anaphase-promoting complex subunit 1	216.5	17.7791	18.2873	18.0448	17.4378	18.2989	16.8084	0.522051	0.316345
Q9UJX4	Q9UJX4	ANAPC5	Anaphase-promoting complex subunit 5	85.076	15.6481	17.0588	17.8223	15.1044	17.3137	16.1721	0.646338	0.512974
Q9UJX3	Q9UJX3	ANAPC7	Anaphase-promoting complex subunit 7	66.855	17.7945	16.5506	17.9839	17.6736	17.0469	18.0289	-0.14009	0.805794
Q9Y679	Q9Y679	AUP1	Ancient ubiquitous protein 1	45.786	14.9706	16.5678	14.209	16.4746	16.024	17.6782	-1.47648	0.158342
Q13685	Q13685	AAMP	Angio-associated migratory cell protein	46.75	16.1178	18.777	18.004	17.6686	18.3527	18.1637	-0.42872	0.626944
Q9P2G1	Q9P2G1	ANKIB1	Ankyrin repeat and IBR domain-containing protein 1	122	15.1277	17.0054	17.0339	15.2957	17.097	15.5684	0.401918	0.658698
Q96DX5	Q96DX5	ASB9	Ankyrin repeat and SOCS box protein 9	31.857	15.9455	16.9666	16.5354	17.4651	16.938	17.7202	-0.89195	0.0761133
O75179	O75179	ANKRD17	Ankyrin repeat domain-containing protein 17	274.25	15.8801	14.793	17.9488	15.3369	15.7905	15.3202	0.724775	0.482968
P04083	P04083	ANXA1	Annexin A1	38.714	17.0972	16.4493	16.795	16.714	16.7299	17.1676	-0.0899601	0.725741
P07355;A6NMY6	P07355;A6NMY6	ANXA2;ANXA2P2	Annexin A2;Putative annexin A2-like protein	38.604	19.5238	19.5888	19.2895	19.4112	19.651	19.9919	-0.217368	0.319582
P12429	P12429	ANXA3	Annexin A3	36.375	16.2049	15.3956	15.4372	15.4188	15.1136	15.7133	0.264015	0.449063
P08758	P08758	ANXA5	Annexin A5	35.936	15.5805	16.3771	15.3553	15.536	14.2966	15.4211	0.686425	0.243617
Q03518	Q03518	TAP1	Antigen peptide transporter 1	87.217	15.9487	18.3693	15.7386	15.3648	17.7756	15.1958	0.57344	0.654021
Q03519	Q03519	TAP2	Antigen peptide transporter 2	75.663	15.7993	18.1722	17.9337	15.3388	18.1115	17.1096	0.448413	0.706233
Q9BXS5;Q9Y6Q5	Q9BXS5	AP1M1	AP-1 complex subunit mu-1	48.586	16.2773	16.6622	16.1559	15.0258	15.3794	14.2114	1.49295	0.0168199
O95782;O94973	O95782;O94973	AP2A1;AP2A2	AP-2 complex subunit alpha-1;AP-2 complex subunit alpha-2	107.54	16.0856	16.368	16.3241	15.5401	17.0416	16.8955	-0.23317	0.656451
P63010;Q10567	P63010;Q10567	AP2B1;AP1B1	AP-2 complex subunit beta;AP-1 complex subunit beta-1	104.55	15.7335	16.4177	15.7456	15.7628	15.3597	15.6718	0.367498	0.225846
Q96CW1	Q96CW1	AP2M1	AP-2 complex subunit mu	49.654	17.9394	17.5894	16.8774	17.6696	17.646	18.9608	-0.623402	0.308754
Q2VPB7	Q2VPB7	AP5B1	AP-5 complex subunit beta-1	93.948	15.1023	16.9476	17.1012	14.9995	17.1389	14.328	0.894928	0.447388
Q9BQE5	Q9BQE5	APOL2	Apolipoprotein L2	37.092	14.236	19.2511	18.9424	18.5648	18.6057	18.695	-1.14533	0.51935
O95831	O95831	AIFM1	Apoptosis-inducing factor 1, mitochondrial	66.9	16.0899	16.7998	17.5323	14.6952	17.612	18.3323	-0.0724958	0.954243
Q9BRQ8	Q9BRQ8	AIFM2	Apoptosis-inducing factor 2	40.526	19.8384	19.6026	20.2859	20.4315	20.445	20.9709	-0.706802	0.057601
Q9Y2X7	Q9Y2X7	GIT1	ARF GTPase-activating protein GIT1	84.34	15.8192	15.1522	16.6985	16.2503	15.6312	17.0549	-0.422209	0.526021
Q14161	Q14161	GIT2	ARF GTPase-activating protein GIT2	84.542	16.7872	18.8803	18.1046	15.6696	18.8085	19.8447	-0.183604	0.901709
Q8WWN8	Q8WWN8	ARAP3	Arf-GAP with Rho-GAP domain, ANK repeat and PH domain-containing protein 3	169.84	17.9992	17.5043	15.4597	14.6535	15.3858	15.2359	1.89603	0.0789878
P54136	P54136	RARS	Arginine--tRNA ligase, cytoplasmic	75.378	20.1761	20.4281	20.4165	19.74	20.2756	20.1542	0.28359	0.19369
P00966	P00966	ASS1	Argininosuccinate synthase	46.53	21.7532	21.3898	21.3266	21.0985	21.5288	21.16	0.227404	0.295233
Q96C12	Q96C12	ARMC5	Armadillo repeat-containing protein 5	97.68	15.9389	17.2251	16.8189	15.603	16.659	15.2887	0.810685	0.222628
Q6NXE6	Q6NXE6	ARMC6	Armadillo repeat-containing protein 6	54.141	21.0348	21.3107	21.4076	19.8725	21.0476	18.9515	1.29381	0.103918
Q9H6L4	Q9H6L4	ARMC7	Armadillo repeat-containing protein 7	21.924	16.1717	16.196	15.4209	15.8107	15.4508	14.3612	0.72197	0.225715
Q8IUR7	Q8IUR7	ARMC8	Armadillo repeat-containing protein 8	75.509	15.3211	18.2017	18.0344	16.1885	18.4626	18.5987	-0.564188	0.667204
Q9UH62	Q9UH62	ARMCX3	Armadillo repeat-containing X-linked protein 3	42.5	16.2547	17.4087	17.2928	17.3595	17.4101	15.9229	0.0878884	0.892427
P08243	P08243	ASNS	Asparagine synthetase [glutamine-hydrolyzing]	64.369	21.5816	20.717	19.7822	19.6815	20.6636	18.159	1.19224	0.253608
P14868	P14868	DARS	Aspartate--tRNA ligase, cytoplasmic	57.136	21.2838	21.6195	21.5196	20.9229	21.5535	20.9289	0.339233	0.216958
Q9UBB4	Q9UBB4	ATXN10	Ataxin-10	53.488	16.6486	18.8634	18.6491	16.2176	18.9172	18.3273	0.232971	0.839934
Q8WWM7	Q8WWM7	ATXN2L	Ataxin-2-like protein	113.37	19.1303	18.5897	19.2358	18.8337	18.6113	19.6886	-0.0592747	0.884962
P54252	P54252	ATXN3	Ataxin-3	41.25	15.7477	17.174	17.8809	15.4884	17.509	14.8932	0.970659	0.390981
P24539	P24539	ATP5F1	ATP synthase F(0) complex subunit B1, mitochondrial	28.908	16.5415	16.5568	15.4175	17.1553	16.961	15.0747	-0.225127	0.782705
P25705	P25705	ATP5A1	ATP synthase subunit alpha, mitochondrial	59.75	19.8486	19.2448	19.1885	19.5064	19.6447	20.4742	-0.447786	0.291385
P06576	P06576	ATP5B	ATP synthase subunit beta, mitochondrial	56.559	18.3335	18.8293	18.8178	17.4155	19.0624	19.2617	0.0803267	0.901175
O75947	O75947	ATP5H	ATP synthase subunit d, mitochondrial	18.491	15.7521	16.5214	16.6928	15.1211	16.6605	17.4397	-0.085035	0.91406
P30049	P30049	ATP5D	ATP synthase subunit delta, mitochondrial	17.49	15.9036	14.8325	18.0032	15.2603	15.1596	14.2721	1.34916	0.241715
P56134	P56134	ATP5J2	ATP synthase subunit f, mitochondrial	10.918	16.4897	16.5453	16.5731	15.1332	17.4212	14.452	0.867256	0.389009
O75964	O75964	ATP5L	ATP synthase subunit g, mitochondrial	11.428	15.9574	18.1809	19.258	14.4383	19.5327	19.898	-0.157563	0.941352
P36542	P36542	ATP5C1	ATP synthase subunit gamma, mitochondrial	32.996	19.8279	19.1916	19.1038	19.3406	18.9665	19.1782	0.212693	0.447118
P48047	P48047	ATP5O	ATP synthase subunit O, mitochondrial	23.277	17.5068	17.8778	17.324	17.3328	18.1409	19.0987	-0.621255	0.310705
O43681	O43681	ASNA1	ATPase ASNA1	38.792	20.6366	21.0953	21.4894	21.9423	22.0988	22.5503	-1.12338	0.021484
Q8NBU5	Q8NBU5	ATAD1	ATPase family AAA domain-containing protein 1	40.744	16.3204	17.7623	16.528	16.1232	17.741	15.5396	0.402344	0.640446
Q9NVI7	Q9NVI7	ATAD3A	ATPase family AAA domain-containing protein 3A	71.368	20.7667	20.2153	20.21	20.9275	20.4944	21.2772	-0.502394	0.160636
Q5T9A4	Q5T9A4	ATAD3B	ATPase family AAA domain-containing protein 3B	72.572	14.963	18.0899	17.683	19.2685	18.523	18.9781	-2.01126	0.116009
Q96S55	Q96S55	WRNIP1	ATPase WRNIP1	72.132	21.3337	21.2262	22.1973	21.8052	21.861	21.5268	-0.145252	0.67738
P33897	P33897	ABCD1	ATP-binding cassette sub-family D member 1	82.936	17.382	17.9424	18.4866	15.7704	18.118	17.9488	0.657941	0.467507
P28288	P28288	ABCD3	ATP-binding cassette sub-family D member 3	75.475	17.1418	18.0364	17.2836	16.8132	17.7943	17.2908	0.187889	0.660392
P61221	P61221	ABCE1	ATP-binding cassette sub-family E member 1	67.314	19.9041	19.5509	18.9502	18.9653	19.3377	17.6576	0.814869	0.233108
Q8NE71	Q8NE71	ABCF1	ATP-binding cassette sub-family F member 1	95.925	16.1255	20.4527	18.8032	15.0963	19.7728	16.4034	1.36962	0.506429
Q9UG63	Q9UG63	ABCF2	ATP-binding cassette sub-family F member 2	71.289	22.7141	22.4036	22.3144	22.3603	22.411	20.1488	0.837327	0.329898
Q9NUQ8	Q9NUQ8	ABCF3	ATP-binding cassette sub-family F member 3	79.744	20.4994	20.5768	20.6536	20.0834	20.4745	18.3847	0.929061	0.221978
P53396	P53396	ACLY	ATP-citrate synthase	120.84	17.0548	18.3122	17.6364	16.9731	17.8502	16.3246	0.618488	0.340543
P08237	P08237	PFKM	ATP-dependent 6-phosphofructokinase, muscle type	85.182	19.7915	19.6141	19.5318	13.7943	19.9484	16.4368	2.91929	0.177116
Q01813	Q01813	PFKP	ATP-dependent 6-phosphofructokinase, platelet type	85.595	17.1691	17.0614	16.3119	16.3625	16.3866	16.0259	0.589147	0.115271
O76031	O76031	CLPX	ATP-dependent Clp protease ATP-binding subunit clpX-like, mitochondrial	69.223	15.7211	16.7794	14.9607	13.9594	17.1396	17.8759	-0.504556	0.720199
Q08211	Q08211	DHX9	ATP-dependent RNA helicase A	140.96	18.3307	18.0051	18.6235	19.1269	18.5053	19.2704	-0.647744	0.0930943
Q92499	Q92499	DDX1	ATP-dependent RNA helicase DDX1	82.431	17.8559	17.3377	15.9043	17.3631	16.8355	17.9105	-0.337056	0.636972
Q9NVP1	Q9NVP1	DDX18	ATP-dependent RNA helicase DDX18	75.406	17.4545	18.069	17.4933	18.0547	18.0203	18.3481	-0.46876	0.104798
Q9NUU7;Q9UMR2	Q9NUU7;Q9UMR2	DDX19A;DDX19B	ATP-dependent RNA helicase DDX19A;ATP-dependent RNA helicase DDX19B	53.974	18.589	17.8756	17.9493	18.6299	18.0782	15.547	0.719638	0.501755
Q9GZR7	Q9GZR7	DDX24	ATP-dependent RNA helicase DDX24	96.331	15.5737	16.4652	19.4537	15.2196	15.2741	20.3404	0.219509	0.920419
O00148;Q13838	O00148;Q13838	DDX39A;DDX39B	ATP-dependent RNA helicase DDX39A;Spliceosome RNA helicase DDX39B	49.129	21.6858	21.6118	21.4481	21.6486	21.746	19.1975	0.717897	0.439256
O00571;O15523;Q9NQI0	O00571;O15523	DDX3X;DDX3Y	ATP-dependent RNA helicase DDX3X;ATP-dependent RNA helicase DDX3Y	73.243	20.7823	21.3732	21.1881	20.4454	21.1308	20.2375	0.509982	0.187721
Q9H2U1;Q6P158	Q9H2U1	DHX36	ATP-dependent RNA helicase DHX36	114.76	16.0495	15.5921	16.7863	14.3915	16.7647	14.6715	0.866716	0.353083
Q96TA2	Q96TA2	YME1L1	ATP-dependent zinc metalloprotease YME1L1	86.454	15.2309	17.3828	17.0207	16.2179	17.5364	18.0865	-0.735436	0.443572
O14965	O14965	AURKA	Aurora kinase A	45.809	17.9648	17.8062	17.7603	17.2963	17.8799	16.3006	0.684869	0.214939
Q96GD4	Q96GD4	AURKB	Aurora kinase B	39.31	18.7621	18.4271	19.1506	19.3742	19.0127	15.5272	0.808551	0.551228
Q9BSB4	Q9BSB4	ATG101	Autophagy-related protein 101	25.002	15.8665	16.4701	16.0322	15.1427	15.5822	16.0239	0.54001	0.158203
Q13490;Q13489	Q13490	BIRC2	Baculoviral IAP repeat-containing protein 2	69.899	15.5008	17.6614	17.8202	16.507	17.1322	19.669	-0.77526	0.560408
Q9NR09	Q9NR09	BIRC6	Baculoviral IAP repeat-containing protein 6	530.25	15.7661	16.6684	17.17	15.5293	17.4758	18.6034	-0.667986	0.535792
Q99933	Q99933	BAG1	BAG family molecular chaperone regulator 1	38.778	18.0612	18.1497	17.4198	18.0801	17.9054	17.0115	0.211265	0.627834
O95816	O95816	BAG2	BAG family molecular chaperone regulator 2	23.772	25.9722	26.127	25.6157	25.7952	26.0781	24.8971	0.314846	0.461409
O95817	O95817	BAG3	BAG family molecular chaperone regulator 3	61.594	22.0585	21.5998	21.6762	21.7149	21.3066	20.1126	0.73348	0.217209
O95429	O95429	BAG4	BAG family molecular chaperone regulator 4	49.593	18.3233	18.1876	17.9639	17.5398	17.4035	17.3558	0.725247	0.00359818
Q9UL15	Q9UL15	BAG5	BAG family molecular chaperone regulator 5	51.199	20.0151	19.5903	19.807	19.7863	19.5871	18.0968	0.647402	0.302138
O43491	O43491	EPB41L2	Band 4.1-like protein 2	112.59	17.6158	19.0443	18.4673	16.6403	18.7985	17.3237	0.788265	0.358275
P35613	P35613	BSG	Basigin	42.2	16.2929	17.008	17.1244	15.7403	17.7044	18.064	-0.361154	0.662469
O95999	O95999	BCL10	B-cell lymphoma/leukemia 10	26.251	19.536	17.8817	19.1404	19.8166	19.0944	20.9152	-1.08937	0.208526
P51572	P51572	BCAP31	B-cell receptor-associated protein 31	27.991	15.5647	18.4911	18.8962	19.3118	18.9749	19.8279	-1.72088	0.185776
P61769	P61769	B2M	Beta-2-microglobulin;Beta-2-microglobulin form pI 5.3	13.714	15.427	16.122	14.7183	14.3244	16.0504	18.6767	-0.928071	0.523332
O95340	O95340	PAPSS2	Bifunctional 3-phosphoadenosine 5-phosphosulfate synthase 2;Sulfate adenylyltransferase;Adenylyl-sulfate kinase	69.5	17.2448	18.0632	17.5542	14.8771	17.1305	14.5756	2.09299	0.0675042
Q13057	Q13057	COASY	Bifunctional coenzyme A synthase;Phosphopantetheine adenylyltransferase;Dephospho-CoA kinase	62.328	18.617	20.2588	19.8929	17.1107	19.8305	16.9917	1.61194	0.20028
P07814	P07814	EPRS	Bifunctional glutamate/proline--tRNA ligase;Glutamate--tRNA ligase;Proline--tRNA ligase	170.59	21.511	21.6929	21.4896	20.9109	21.6066	20.8228	0.451088	0.153039
Q9Y223	Q9Y223	GNE	Bifunctional UDP-N-acetylglucosamine 2-epimerase/N-acetylmannosamine kinase;UDP-N-acetylglucosamine 2-epimerase (hydrolyzing);N-acetylmannosamine kinase	79.274	17.2724	14.8221	16.3048	13.9619	17.0844	13.0862	1.42231	0.369302
P80723	P80723	BASP1	Brain acid soluble protein 1	22.693	18.6217	18.5287	19.0713	20.4633	19.3813	20.6369	-1.41992	0.0292453
Q9NXR7	Q9NXR7	BRE	BRCA1-A complex subunit BRE	43.551	15.1422	17.8158	18.7633	16.8434	17.8457	17.985	-0.317598	0.794756
Q6PJG6	Q6PJG6	BRAT1	BRCA1-associated ATM activator 1	88.118	18.5859	19.2417	19.5072	18.3797	18.9675	18.4529	0.511525	0.196483
Q7Z569	Q7Z569	BRAP	BRCA1-associated protein	67.304	15.3992	16.8705	17.9431	15.5606	17.7755	20.4069	-1.1767	0.498547
P56945	P56945	BCAR1	Breast cancer anti-estrogen resistance protein 1	93.371	15.2344	17.9645	17.4375	15.1731	17.1015	15.0037	1.11937	0.355843
Q9NWV8	Q9NWV8	BABAM1	BRISC and BRCA1-A complex member 1	36.56	18.7934	19.4355	19.8136	19.019	19.8075	16.3142	0.967293	0.428444
Q13829	Q13829	TNFAIP1	BTB/POZ domain-containing adapter for CUL3-mediated RhoA degradation protein 2	36.204	16.5993	15.5298	16.3686	16.0764	16.1567	15.1131	0.383846	0.457208
Q9H3F6;Q8WZ19;REV__Q9HBY8	Q9H3F6	KCTD10	BTB/POZ domain-containing adapter for CUL3-mediated RhoA degradation protein 3	35.432	17.229	17.4098	17.5368	18.3412	17.5962	18.0958	-0.619219	0.0590257
Q9BSF8	Q9BSF8	BTBD10	BTB/POZ domain-containing protein 10	53.779	16.5442	15.5376	15.9224	16.3116	14.8569	17.9418	-0.368704	0.714321
Q9BX70	Q9BX70	BTBD2	BTB/POZ domain-containing protein 2	55.931	15.1307	14.8791	14.3658	16.2493	15.1273	19.0467	-2.01589	0.164657
Q9Y597	Q9Y597	KCTD3	BTB/POZ domain-containing protein KCTD3	88.983	18.3202	18.203	18.5888	18.7762	18.3924	19.9887	-0.681795	0.239999
Q7L273	Q7L273	KCTD9	BTB/POZ domain-containing protein KCTD9	42.566	17.5296	17.1707	15.0821	18.009	17.6276	17.8715	-1.24185	0.18262
Q13895	Q13895	BYSL	Bystin	49.601	14.5347	15.2992	15.7513	15.2451	17.4032	16.2264	-1.09652	0.201321
P11586	P11586	MTHFD1	C-1-tetrahydrofolate synthase, cytoplasmic;Methylenetetrahydrofolate dehydrogenase;Methenyltetrahydrofolate cyclohydrolase;Formyltetrahydrofolate synthetase;C-1-tetrahydrofolate synthase, cytoplasmic, N-terminally processed	101.56	18.4405	19.2509	18.8962	18.0161	18.7177	17.7452	0.702854	0.132468
P27708	P27708	CAD	CAD protein;Glutamine-dependent carbamoyl-phosphate synthase;Aspartate carbamoyltransferase;Dihydroorotase	242.98	23.7081	23.3346	23.3875	23.4851	23.4268	22.0384	0.493319	0.368371
Q99653	Q99653	CHP1	Calcineurin B homologous protein 1	22.456	15.9884	16.5516	17.1153	15.8605	17.0406	17.9712	-0.405659	0.589194
Q14012;Q8IU85	Q14012;Q8IU85	CAMK1;CAMK1D	Calcium/calmodulin-dependent protein kinase type 1;Calcium/calmodulin-dependent protein kinase type 1D	41.337	15.645	16.5223	14.9282	14.5167	15.8705	15.0773	0.543692	0.420037
Q13555;Q13554;Q13557;Q9UQM7	Q13555	CAMK2G	Calcium/calmodulin-dependent protein kinase type II subunit gamma	62.606	19.0447	18.9421	19.3701	18.9953	19.0254	17.8096	0.508838	0.293002
Q13137	Q13137	CALCOCO2	Calcium-binding and coiled-coil domain-containing protein 2	52.253	16.4404	16.3567	16.2878	16.2107	16.3145	17.345	-0.261742	0.512663
Q9UJS0	Q9UJS0	SLC25A13	Calcium-binding mitochondrial carrier protein Aralar2	74.175	17.3262	18.1548	17.8496	18.4607	18.3021	18.0385	-0.490224	0.145242
Q9HB71	Q9HB71	CACYBP	Calcyclin-binding protein	26.21	16.8565	17.1142	15.527	15.737	16.7624	15.9722	0.34204	0.587935
P04632;Q96L46	P04632	CAPNS1	Calpain small subunit 1	28.315	14.7407	16.012	15.5119	15.2822	16.2244	14.0338	0.241403	0.758838
P27797	P27797	CALR	Calreticulin	48.141	14.9361	18.7697	16.0483	15.5314	16.8084	16.972	0.14742	0.910115
P10644	P10644	PRKAR1A	cAMP-dependent protein kinase type I-alpha regulatory subunit;cAMP-dependent protein kinase type I-alpha regulatory subunit, N-terminally processed	42.981	18.8238	18.9032	19.5747	18.2678	18.9425	18.8598	0.410547	0.26773
P13861	P13861	PRKAR2A	cAMP-dependent protein kinase type II-alpha regulatory subunit	45.518	18.2846	18.9889	17.9776	17.9344	19.005	16.4121	0.633177	0.477897
Q08499	Q08499	PDE4D	cAMP-specific 3,5-cyclic phosphodiesterase 4D	91.114	15.8241	16.5548	16.7448	16.5054	17.1162	15.2621	0.0799665	0.902584
Q9BSD7	Q9BSD7	NTPCR	Cancer-related nucleoside-triphosphatase	20.713	19.8126	19.8352	19.8163	19.3969	19.8331	18.0787	0.718461	0.244757
Q14444	Q14444	CAPRIN1	Caprin-1	78.365	20.4565	19.4771	20.4287	20.5749	19.7299	21.2549	-0.399127	0.50535
P31327	P31327	CPS1	Carbamoyl-phosphate synthase [ammonia], mitochondrial	164.94	18.1398	17.368	17.0177	17.6724	17.2542	14.6491	0.983265	0.382091
P16152;O75828	P16152;O75828	CBR1;CBR3	Carbonyl reductase [NADPH] 1;Carbonyl reductase [NADPH] 3	30.375	15.4535	15.0349	17.1819	15.1391	16.471	15.0941	0.322032	0.706971
P50416	P50416	CPT1A	Carnitine O-palmitoyltransferase 1, liver isoform	88.367	15.5883	17.5154	18.2747	15.7287	18.0918	18.9855	-0.475916	0.724466
P48729;Q8N752	P48729	CSNK1A1	Casein kinase I isoform alpha	38.914	16.453	17.2185	16.8157	16.7142	16.7293	17.2178	-0.0580686	0.843687
Q14790	Q14790	CASP8	Caspase-8;Caspase-8 subunit p18;Caspase-8 subunit p10	55.391	15.811	16.3919	16.4985	16.1088	15.0888	16.5207	0.327718	0.529181
O60716	O60716	CTNND1	Catenin delta-1	108.17	17.3996	18.6465	18.3778	17.2235	18.1348	17.3578	0.569231	0.295616
Q9H9A5	Q9H9A5	CNOT10	CCR4-NOT transcription complex subunit 10	82.309	15.4745	18.5222	17.6198	15.8311	17.8861	15.3008	0.866146	0.510153
Q9UIV1	Q9UIV1	CNOT7	CCR4-NOT transcription complex subunit 7	32.745	15.9622	14.6659	16.3026	16.7203	14.5584	15.3649	0.0957247	0.910969
O95400	O95400	CD2BP2	CD2 antigen cytoplasmic tail-binding protein 2	37.646	17.3298	18.3709	19.0472	17.4128	18.7235	17.5035	0.369424	0.602484
P16070	P16070	CD44	CD44 antigen	81.537	14.9107	14.8562	15.0938	16.1429	15.5738	15.5314	-0.795828	0.0192284
P13987	P13987	CD59	CD59 glycoprotein	14.177	17.0961	14.4936	16.7988	15.7741	16.2952	18.667	-0.782536	0.553676
P48960	P48960	CD97	CD97 antigen;CD97 antigen subunit alpha;CD97 antigen subunit beta	91.868	15.3256	15.4491	16.3551	15.31	16.5719	17.1826	-0.644901	0.370492
Q00587	Q00587	CDC42EP1	Cdc42 effector protein 1	40.294	15.9589	16.6729	16.8316	14.8803	16.5843	14.7467	1.08401	0.170466
Q9NZ45	Q9NZ45	CISD1	CDGSH iron-sulfur domain-containing protein 1	12.199	19.6272	19.7259	19.4766	19.4567	20.2832	18.8288	0.087026	0.84857
Q96SN8	Q96SN8	CDK5RAP2	CDK5 regulatory subunit-associated protein 2	215.04	18.2798	14.1151	15.4151	16.354	15.7034	15.2018	0.183578	0.892447
Q8N163	Q8N163	CCAR2	Cell cycle and apoptosis regulator protein 2	102.9	20.659	20.5309	20.4019	20.0763	20.3452	18.9798	0.730167	0.160248
P60953	P60953	CDC42	Cell division control protein 42 homolog	21.258	18.9544	17.825	17.762	19.0809	18.3038	19.3467	-0.730021	0.216547
Q99459	Q99459	CDC5L	Cell division cycle 5-like protein	92.25	17.5038	17.9766	18.3739	18.122	18.2229	18.6639	-0.384849	0.270933
O75794	O75794	CDC123	Cell division cycle protein 123 homolog	39.134	20.7267	21.0505	21.0759	20.5192	20.6493	19.6565	0.676032	0.110788
Q13042	Q13042	CDC16	Cell division cycle protein 16 homolog	71.655	17.0494	17.1178	17.3871	17.3389	17.4519	17.7926	-0.343024	0.115217
P30260	P30260	CDC27	Cell division cycle protein 27 homolog	91.866	16.8805	16.9063	16.9631	17.634	16.7109	17.4936	-0.362858	0.276481
P41208	P41208	CETN2	Centrin-2	19.738	15.5199	15.818	16.595	15.1605	16.2801	15.4081	0.361368	0.482139
Q02224	Q02224	CENPE	Centromere-associated protein E	316.41	15.2233	16.6848	15.7278	15.493	16.5337	15.3616	0.0825469	0.891233
Q5SW79;Q96L14	Q5SW79	CEP170	Centrosomal protein of 170 kDa	175.29	15.8285	18.0098	15.3871	15.9946	16.318	17.5946	-0.227263	0.822052
Q9BV73	Q9BV73	CEP250	Centrosome-associated protein CEP250	281.13	15.6978	15.7577	19.8787	16.9748	15.3192	20.5915	-0.517087	0.816153
O00299	O00299	CLIC1	Chloride intracellular channel protein 1	26.922	16.9628	17.4365	16.2131	15.8908	17.5891	17.9044	-0.257292	0.738746
Q9Y3Y2	Q9Y3Y2	CHTOP	Chromatin target of PRMT1 protein	26.396	18.5308	18.5743	18.1449	15.7474	18.8799	18.6296	0.664386	0.5482
Q13185	Q13185	CBX3	Chromobox protein homolog 3	20.811	18.5796	19.4459	19.4076	18.0872	18.4495	20.1181	0.259471	0.724576
Q8WVB6;Q15813	Q8WVB6	CHTF18	Chromosome transmission fidelity protein 18 homolog	107.38	16.108	18.0712	18.9411	17.1883	18.0232	15.821	0.695934	0.545703
O95239;Q2VIQ3	O95239	KIF4A	Chromosome-associated kinesin KIF4A	139.88	18.1518	18.0552	18.6299	17.8905	17.7817	17.4931	0.557214	0.0594983
Q96G28	Q96G28	CFAP36	Cilia- and flagella-associated protein 36	39.446	14.7735	17.5184	15.8273	15.6723	17.0965	16.0209	-0.223496	0.817512
O75390	O75390	CS	Citrate synthase, mitochondrial	51.712	14.9366	14.2395	15.4533	16.524	16.543	17.9037	-2.11375	0.0214538
Q00610	Q00610	CLTC	Clathrin heavy chain 1	191.61	19.4743	19.6495	19.365	19.5222	19.5813	19.9142	-0.17633	0.297889
Q14677	Q14677	CLINT1	Clathrin interactor 1	68.259	15.2003	16.7475	15.7351	15.6524	17.6679	18.5381	-1.39178	0.223702
P09496	P09496	CLTA	Clathrin light chain A	27.076	19.6801	18.3212	18.2111	16.1596	19.3566	18.99	0.568711	0.636901
P09497	P09497	CLTB	Clathrin light chain B	25.19	17.7666	17.8455	17.8682	17.1034	16.9436	18.2318	0.400474	0.380384
Q9H0L4	Q9H0L4	CSTF2T	Cleavage stimulation factor subunit 2 tau variant	64.436	17.823	17.6729	18.2768	17.3047	17.5891	17.3404	0.512842	0.0643667
O75153	O75153	CLUH	Clustered mitochondria protein homolog	146.67	16.0879	17.265	17.4079	15.3558	16.5473	17.6474	0.403394	0.633492
P10909	P10909	CLU	Clusterin;Clusterin beta chain;Clusterin alpha chain	52.494	15.0602	14.2827	16.1864	16.3778	14.8883	17.0759	-0.937506	0.331674
Q8IY22	Q8IY22	CMIP	C-Maf-inducing protein	86.33	15.3243	16.9694	15.9379	15.2767	16.9927	15.7753	0.0623118	0.933355
P53621	P53621	COPA	Coatomer subunit alpha;Xenin;Proxenin	138.34	18.3126	18.2854	18.3288	18.0009	18.3896	18.5715	-0.01172	0.947969
P35606	P35606	COPB2	Coatomer subunit beta	102.49	16.0575	17.3951	17.4847	16.9294	17.2769	18.1103	-0.459773	0.471923
P53618	P53618	COPB1	Coatomer subunit beta	107.14	15.6891	16.8061	17.1682	15.2867	16.8456	16.8471	0.227986	0.755777
P48444	P48444	ARCN1	Coatomer subunit delta	57.21	18.7105	18.2728	18.6772	18.4642	18.7834	18.8543	-0.14716	0.470668
O14579	O14579	COPE	Coatomer subunit epsilon	34.482	15.7882	17.5931	17.3351	16.4666	17.6983	17.3632	-0.270612	0.708131
Q9Y678;Q9UBF2	Q9Y678	COPG1	Coatomer subunit gamma-1	97.717	16.3128	17.3458	17.6673	15.0889	17.6358	18.1918	0.13645	0.90185
P61923	P61923	COPZ1	Coatomer subunit zeta-1	20.198	15.7652	17.5063	17.8636	16.9955	17.2591	18.3161	-0.47855	0.564797
Q9BRT8;Q8IUF1;Q5RIA9;Q5JTY5;Q4V339	Q9BRT8;Q8IUF1;Q5RIA9;Q5JTY5;Q4V339	CBWD1;CBWD2;CBWD5;CBWD3;CBWD6	COBW domain-containing protein 1;COBW domain-containing protein 2;COBW domain-containing protein 5;COBW domain-containing protein 3;COBW domain-containing protein 6	44.068	17.3498	16.9371	17.082	15.2766	16.4544	16.0827	1.18508	0.0322808
P23528;Q9Y281	P23528	CFL1	Cofilin-1	18.502	19.341	19.889	19.073	18.7276	19.498	19.4294	0.21597	0.564057
O60826	O60826	CCDC22	Coiled-coil domain-containing protein 22	70.755	15.2392	15.6181	15.9856	16.2042	15.1367	15.0464	0.151897	0.741581
O75534	O75534	CSDE1	Cold shock domain-containing protein E1	88.884	20.2723	20.4833	20.4734	20.4018	20.6427	21.4458	-0.420435	0.262937
P12109	P12109	COL6A1	Collagen alpha-1(VI) chain	108.53	17.0435	17.3724	17.1542	16.706	16.8467	15.2764	0.913627	0.148221
Q07021	Q07021	C1QBP	Complement component 1 Q subcomponent-binding protein, mitochondrial	31.362	20.7896	19.9566	20.5272	21.4547	20.2207	20.4207	-0.274227	0.578908
P08174	P08174	CD55	Complement decay-accelerating factor	41.4	16.2808	19.5547	16.2718	15.4288	18.4089	18.1717	0.0326761	0.983125
Q15021;REV__Q02790	Q15021	NCAPD2	Condensin complex subunit 1	157.18	19.2209	19.9799	19.8452	19.0937	19.7147	17.8233	0.804816	0.253375
Q15003	Q15003	NCAPH	Condensin complex subunit 2	82.562	18.4945	19.9763	19.2148	17.4229	19.2156	17.9404	1.03554	0.204187
Q9BPX3	Q9BPX3	NCAPG	Condensin complex subunit 3	114.33	15.9736	17.1523	16.7703	15.6147	16.5593	16.7208	0.333797	0.532693
Q86XI2	Q86XI2	NCAPG2	Condensin-2 complex subunit G2	130.96	19.1135	18.8397	19.4894	18.3486	18.7317	17.7421	0.873407	0.0641412
P83436	P83436	COG7	Conserved oligomeric Golgi complex subunit 7	86.343	14.441	17.1569	16.4544	14.8592	16.1176	15.4961	0.526443	0.586512
Q9NZB2;Q5T035	Q9NZB2	FAM120A	Constitutive coactivator of PPAR-gamma-like protein 1	121.89	19.4589	16.3121	15.7787	18.5509	15.7888	15.2433	0.65554	0.691944
Q13098	Q13098	GPS1	COP9 signalosome complex subunit 1	55.536	20.7085	21.9306	21.0924	20.8682	21.3729	20.0597	0.476884	0.415705
P61201	P61201	COPS2	COP9 signalosome complex subunit 2	51.596	20.5181	21.6989	20.3261	20.56	20.9261	18.8886	0.72278	0.395417
Q9UNS2	Q9UNS2	COPS3	COP9 signalosome complex subunit 3	47.873	20.9565	21.7013	20.901	20.889	21.145	20.3083	0.405512	0.320098
Q9BT78	Q9BT78	COPS4	COP9 signalosome complex subunit 4	46.268	21.6891	22.3111	21.2336	21.4433	21.5109	19.8287	0.817005	0.265921
Q92905	Q92905	COPS5	COP9 signalosome complex subunit 5	37.578	21.2528	21.436	20.4663	20.8861	20.4551	17.6934	1.37351	0.25844
Q7L5N1	Q7L5N1	COPS6	COP9 signalosome complex subunit 6	36.163	20.7218	21.1352	20.0964	20.3371	20.5373	18.4741	0.868292	0.29603
Q9UBW8	Q9UBW8	COPS7A	COP9 signalosome complex subunit 7a	30.276	20.0517	20.8268	19.6851	19.9317	19.9223	18.0238	0.895259	0.280555
Q9H9Q2	Q9H9Q2	COPS7B	COP9 signalosome complex subunit 7b	29.622	19.0964	19.16	18.1771	18.5877	18.4037	17.4299	0.670754	0.234373
Q99627	Q99627	COPS8	COP9 signalosome complex subunit 8	23.225	21.0149	21.5554	20.5373	20.8415	20.9507	19.595	0.573496	0.336006
Q86YQ8;Q9HCH3;Q8IYJ1	Q86YQ8;Q9HCH3	CPNE8;CPNE5	Copine-8;Copine-5	63.107	14.3023	16.9744	15.6976	15.6402	16.9389	16.1361	-0.580322	0.53653
P12277;P06732	P12277	CKB	Creatine kinase B-type	42.644	17.8571	18.2042	18.1802	18.8894	18.3719	19.3734	-0.797788	0.0617814
P17812;Q9NRF8	P17812	CTPS1	CTP synthase 1	66.69	15.1862	17.1411	15.4134	14.9843	16.6955	14.6997	0.453794	0.632223
Q92879	Q92879	CELF1	CUGBP Elav-like family member 1	52.063	16.65	16.3908	15.2872	16.0362	15.7237	15.0487	0.506483	0.376359
Q13616	Q13616	CUL1	Cullin-1	89.677	21.0276	21.2287	21.635	21.2856	21.5623	22.106	-0.354205	0.303095
Q13617	Q13617	CUL2	Cullin-2	86.982	19.2215	19.7301	20.0242	19.7817	20.0227	20.186	-0.33822	0.266633
Q13618	Q13618	CUL3	Cullin-3	88.929	17.9055	17.8354	17.7045	18.0515	18.1574	18.1492	-0.304241	0.0110537
Q13619	Q13619	CUL4A	Cullin-4A	87.679	21.8126	22.1777	21.5333	21.8272	21.7665	20.7803	0.383197	0.378382
Q13620	Q13620	CUL4B	Cullin-4B	103.98	16.8172	18.9151	18.1943	16.6615	17.9565	16.2956	1.0043	0.275295
Q86VP6;O75155	Q86VP6	CAND1	Cullin-associated NEDD8-dissociated protein 1	136.37	15.7466	13.8402	16.533	19.0623	17.8375	15.349	-2.04302	0.205754
P06493	P06493	CDK1	Cyclin-dependent kinase 1	34.095	20.8964	21.7463	21.6024	20.3429	21.355	20.2797	0.755859	0.158209
P24941;Q00526	P24941;Q00526	CDK2;CDK3	Cyclin-dependent kinase 2;Cyclin-dependent kinase 3	33.929	16.0536	16.5489	14.8865	14.2434	15.269	15.3855	0.863673	0.230989
Q9BW66	Q9BW66	CINP	Cyclin-dependent kinase 2-interacting protein	24.324	17.873	17.8235	17.6542	17.9986	17.8841	14.7709	0.899033	0.443891
P11802;Q14004;O94921;Q07002;Q96Q40	P11802	CDK4	Cyclin-dependent kinase 4	33.729	17.0101	17.8248	16.8081	16.5137	17.1571	16.7366	0.411889	0.320513
P50750	P50750	CDK9	Cyclin-dependent kinase 9	42.777	18.081	18.4483	18.304	18.4046	17.8369	16.6488	0.647688	0.287385
P42771;P42772	P42771	CDKN2A	Cyclin-dependent kinase inhibitor 2A	16.532	20.0654	20.4452	19.0238	18.7172	19.8397	18.0758	0.967239	0.221198
Q00535	Q00535	CDK5	Cyclin-dependent-like kinase 5	33.304	14.6258	16.5954	15.7617	15.5792	15.609	15.4018	0.130998	0.830793
P21291	P21291	CSRP1	Cysteine and glycine-rich protein 1	20.567	18.0486	15.0082	17.562	18.0709	18.0309	17.9675	-1.15015	0.289745
Q9UHD1	Q9UHD1	CHORDC1	Cysteine and histidine-rich domain-containing protein 1	37.489	17.275	17.1286	17.0669	17.7642	17.3329	17.7553	-0.460651	0.041164
P22695	P22695	UQCRC2	Cytochrome b-c1 complex subunit 2, mitochondrial	48.442	19.5153	18.836	18.9614	19.275	18.9464	19.3839	-0.0975583	0.71266
P07919;A0A096LP55	P07919	UQCRH	Cytochrome b-c1 complex subunit 6, mitochondrial	10.739	14.6302	19.2846	18.6776	19.2951	19.8936	18.9738	-1.85673	0.279476
O14949	O14949	UQCRQ	Cytochrome b-c1 complex subunit 8	9.9062	21.3184	14.2812	14.2949	20.2101	15.1923	14.673	-0.0603145	0.984584
P14406	P14406	COX7A2	Cytochrome c oxidase subunit 7A2, mitochondrial	9.3959	15.0215	15.7396	16.3736	16.3899	16.2869	16.0418	-0.527949	0.261312
O00483	O00483	NDUFA4	Cytochrome c oxidase subunit NDUFA4	9.3697	18.0033	13.9164	15.5984	18.0884	14.9119	17.7304	-1.07084	0.528703
P08574	P08574	CYC1	Cytochrome c1, heme protein, mitochondrial	35.422	17.946	18.3646	17.944	18.5231	18.4943	16.8838	0.117832	0.843482
Q14204	Q14204	DYNC1H1	Cytoplasmic dynein 1 heavy chain 1	532.4	20.5689	22.7761	22.1358	22.5383	22.7763	21.265	-0.366243	0.673173
Q9Y6G9	Q9Y6G9	DYNC1LI1	Cytoplasmic dynein 1 light intermediate chain 1	56.578	14.6356	17.598	17.7113	14.6156	17.0235	16.3505	0.6518	0.62591
O43237	O43237	DYNC1LI2	Cytoplasmic dynein 1 light intermediate chain 2	54.099	17.0256	17.5247	17.4105	16.6793	15.1892	15.3877	1.56817	0.033084
Q9Y5Y2	Q9Y5Y2	NUBP2	Cytosolic Fe-S cluster assembly factor NUBP2	28.825	20.6502	21.1947	14.6879	19.6117	20.1716	15.8651	0.294785	0.911261
O43175	O43175	PHGDH	D-3-phosphoglycerate dehydrogenase	56.65	17.4697	17.3043	15.8235	16.1866	16.9014	16.6352	0.291418	0.632254
Q96EP5	Q96EP5	DAZAP1	DAZ-associated protein 1	43.383	15.4653	16.5897	15.9985	14.1679	16.5163	16.7894	0.19331	0.839246
P61962	P61962	DCAF7	DDB1- and CUL4-associated factor 7	38.926	15.176	15.3571	16.3153	16.0562	16.3344	16.5183	-0.686868	0.143461
Q5TAQ9;P0C7V8;A6NGE4	Q5TAQ9	DCAF8	DDB1- and CUL4-associated factor 8	66.851	16.3496	14.8556	18.3992	15.2933	17.0677	17.4797	-0.0787363	0.951905
Q15392	Q15392	DHCR24	Delta(24)-sterol reductase	60.101	15.323	15.6627	16.2861	16.0713	14.0909	16.5619	0.182556	0.831965
Q13011	Q13011	ECH1	Delta(3,5)-Delta(2,4)-dienoyl-CoA isomerase, mitochondrial	35.816	14.6127	16.9837	17.426	16.4096	17.299	18.6356	-1.10729	0.365927
Q9Y3Z3	Q9Y3Z3	SAMHD1	Deoxynucleoside triphosphate triphosphohydrolase SAMHD1	72.2	18.6975	18.5479	18.7709	18.8221	18.6098	17.9566	0.209218	0.479481
Q9Y315	Q9Y315	DERA	Deoxyribose-phosphate aldolase	35.23	15.5948	14.8609	15.3689	16.1204	15.5592	17.9863	-1.28044	0.169509
P33316	P33316	DUT	Deoxyuridine 5-triphosphate nucleotidohydrolase, mitochondrial	26.563	16.5907	15.0988	17.4096	19.3154	17.065	19.0484	-2.10987	0.0977881
Q96QD5	Q96QD5	DEPDC7	DEP domain-containing protein 7	58.309	18.2376	18.9136	17.7733	17.9183	18.3823	16.3838	0.746707	0.339232
P81605	P81605	DCD	Dermcidin;Survival-promoting peptide;DCD-1	11.284	18.0159	16.5415	15.1325	19.3534	15.6039	14.743	-0.003486	0.998408
P15924	P15924	DSP	Desmoplakin	331.77	18.3297	18.0332	17.9264	17.8718	18.0641	17.6194	0.244641	0.237854
P60981	P60981	DSTN	Destrin	18.506	15.3246	17.4963	15.6583	15.0804	16.6771	14.5815	0.713377	0.483535
Q9BW61	Q9BW61	DDA1	DET1- and DDB1-associated protein 1	11.835	15.3756	20.0257	15.812	20.2831	19.6099	15.7136	-1.46445	0.51562
Q9Y295	Q9Y295	DRG1	Developmentally-regulated GTP-binding protein 1	40.542	16.922	14.8514	15.6583	16.8813	14.4307	15.1438	0.325303	0.747956
P55039	P55039	DRG2	Developmentally-regulated GTP-binding protein 2	40.746	16.4257	15.1737	15.6755	13.9406	15.7686	15.3774	0.729428	0.333778
P00374;Q86XF0	P00374	DHFR	Dihydrofolate reductase	21.452	18.219	18.4144	18.3516	17.6695	16.4444	16.0997	1.59042	0.0295227
Q9H5Q4	Q9H5Q4	TFB2M	Dimethyladenosine transferase 2, mitochondrial	45.348	16.4206	15.729	15.6716	17.1311	15.8341	14.7441	0.0373338	0.961701
Q13443	Q13443	ADAM9	Disintegrin and metalloproteinase domain-containing protein 9	90.555	16.5376	16.7879	14.8324	17.7208	17.6382	18.3765	-1.85921	0.0474102
Q16531	Q16531	DDB1	DNA damage-binding protein 1	126.97	20.3311	21.5259	21.2117	20.8622	21.317	20.8132	0.0254498	0.951339
Q2NKX8	Q2NKX8	ERCC6L	DNA excision repair protein ERCC-6-like	141.1	17.6148	18.6847	18.561	17.4046	18.4826	15.1013	1.29065	0.287519
P40692	P40692	MLH1	DNA mismatch repair protein Mlh1	84.6	21.2066	21.164	21.5182	21.0585	21.2115	19.1955	0.807783	0.286609
P43246	P43246	MSH2	DNA mismatch repair protein Msh2	104.74	19.6139	20.2994	20.2934	18.8108	19.8708	17.7562	1.25631	0.126043
P52701	P52701	MSH6	DNA mismatch repair protein Msh6	152.78	19.6489	19.9887	20.005	19.2134	20.0907	18.5674	0.590357	0.265497
P09884	P09884	POLA1	DNA polymerase alpha catalytic subunit	165.91	16.1233	16.5032	17.0835	15.79	17.1193	16.9669	-0.0554177	0.917792
P49643	P49643	PRIM2	DNA primase large subunit	58.805	16.4014	17.0514	16.7441	15.9561	16.6314	16.654	0.318508	0.342625
Q92878	Q92878	RAD50	DNA repair protein RAD50	153.89	18.0879	19.1394	17.9899	16.9583	17.5523	15.6174	1.69635	0.0672378
P51530	P51530	DNA2	DNA replication ATP-dependent helicase/nuclease DNA2;DNA replication nuclease DNA2;DNA replication ATP-dependent helicase DNA2	120.41	16.9625	17.3708	16.9803	16.893	17.3255	16.0085	0.362179	0.426777
P49736	P49736	MCM2	DNA replication licensing factor MCM2	101.89	15.0882	17.2248	16.8228	14.3369	17.6656	18.0169	-0.294563	0.837168
P25205	P25205	MCM3	DNA replication licensing factor MCM3	90.98	14.6513	18.1499	17.9035	15.418	18.2274	16.7097	0.116575	0.937159
P33991;Q9UJA3	P33991	MCM4	DNA replication licensing factor MCM4	96.557	19.2149	19.1384	19.0632	18.903	19.3457	18.6553	0.170856	0.454813
P33992	P33992	MCM5	DNA replication licensing factor MCM5	82.285	15.2358	16.8688	16.3941	14.3885	17.9464	15.6205	0.181102	0.882536
Q14566	Q14566	MCM6	DNA replication licensing factor MCM6	92.888	16.9586	16.9694	17.2157	17.1215	17.1332	17.5488	-0.219954	0.250213
P33993	P33993	MCM7	DNA replication licensing factor MCM7	81.307	19.8838	19.5383	19.6926	19.7747	19.6149	18.7053	0.339906	0.383654
P11387;Q969P6	P11387	TOP1	DNA topoisomerase 1	90.725	16.3067	14.4034	14.8262	14.2751	16.8254	16.3036	-0.62262	0.555311
P11388;Q02880	P11388	TOP2A	DNA topoisomerase 2-alpha	174.38	17.5579	17.2349	15.4032	17.7448	17.1817	16.5333	-0.421251	0.607429
P78527	P78527	PRKDC	DNA-dependent protein kinase catalytic subunit	469.08	19.028	19.2522	19.6931	18.7553	19.6719	18.2508	0.43176	0.400645
Q9H9Y6	Q9H9Y6	POLR1B	DNA-directed RNA polymerase I subunit RPA2	128.23	15.8763	17.572	14.8872	16.6056	17.2006	16.2349	-0.568517	0.532342
P24928	P24928	POLR2A	DNA-directed RNA polymerase II subunit RPB1	217.17	18.7667	17.9335	18.0484	18.4815	18.0999	17.1291	0.346004	0.51056
P30876	P30876	POLR2B	DNA-directed RNA polymerase II subunit RPB2	133.9	18.508	19.3844	19.5461	18.5965	19.4725	17.4526	0.639006	0.392829
P19387	P19387	POLR2C	DNA-directed RNA polymerase II subunit RPB3	31.441	20.1859	19.7711	20.16	20.0057	19.6872	18.6098	0.604792	0.244056
O15514	O15514	POLR2D	DNA-directed RNA polymerase II subunit RPB4	16.311	15.9111	15.1923	16.029	15.3257	15.9611	16.0189	-0.0577424	0.8745
P62487	P62487	POLR2G	DNA-directed RNA polymerase II subunit RPB7	19.294	15.1891	17.7874	16.8215	16.0303	17.8962	15.5929	0.0929085	0.932866
O15160	O15160	POLR1C	DNA-directed RNA polymerases I and III subunit RPAC1	39.249	18.5959	18.5684	16.8704	18.0069	18.6208	17.8337	-0.142229	0.829432
P19388	P19388	POLR2E	DNA-directed RNA polymerases I, II, and III subunit RPABC1	24.551	19.3121	19.0452	19.0313	18.9624	18.9838	17.4879	0.651498	0.265302
P52434	P52434	POLR2H	DNA-directed RNA polymerases I, II, and III subunit RPABC3	17.143	19.0961	20.1539	20.2665	18.403	20.2897	19.1012	0.574153	0.436655
P62875	P62875	POLR2L	DNA-directed RNA polymerases I, II, and III subunit RPABC5	7.645	19.6548	19.0914	15.2869	15.0804	19.438	15.5037	1.33702	0.530809
P31689	P31689	DNAJA1	DnaJ homolog subfamily A member 1	44.868	21.3976	21.4799	21.2282	21.4107	21.3733	20.711	0.203588	0.442382
O60884	O60884	DNAJA2	DnaJ homolog subfamily A member 2	45.745	21.6652	22.1837	21.6584	21.3867	21.8066	21.1353	0.392949	0.20797
Q96EY1	Q96EY1	DNAJA3	DnaJ homolog subfamily A member 3, mitochondrial	52.488	19.3656	18.6127	18.7545	19.4919	18.8903	18.8755	-0.175009	0.599734
Q8WW22	Q8WW22	DNAJA4	DnaJ homolog subfamily A member 4	44.797	16.4208	16.7336	15.5814	14.9461	15.2431	15.387	1.05317	0.0457289
P25685	P25685	DNAJB1	DnaJ homolog subfamily B member 1	38.044	19.6829	20.2759	19.988	19.2417	19.8281	18.869	0.669342	0.110444
Q9UBS4	Q9UBS4	DNAJB11	DnaJ homolog subfamily B member 11	40.513	18.8955	19.2986	18.4325	18.4974	18.3239	18.1642	0.547048	0.110867
Q9NXW2	Q9NXW2	DNAJB12	DnaJ homolog subfamily B member 12	41.859	19.5634	19.9393	19.1371	18.2862	19.1538	18.7295	0.82345	0.0732943
P25686	P25686	DNAJB2	DnaJ homolog subfamily B member 2	35.58	19.751	19.2427	19.8695	19.8315	19.2491	18.335	0.482549	0.368089
Q9UDY4	Q9UDY4	DNAJB4	DnaJ homolog subfamily B member 4	37.806	18.0397	19.1367	18.672	17.5106	18.8808	17.9343	0.507577	0.380055
O75190;Q8NHS0;Q8WWF6	O75190;Q8NHS0	DNAJB6;DNAJB8	DnaJ homolog subfamily B member 6;DnaJ homolog subfamily B member 8	36.087	20.0612	19.0706	16.0959	20.5212	15.6733	14.6899	1.44773	0.539516
Q99615	Q99615	DNAJC7	DnaJ homolog subfamily C member 7	56.44	20.2591	20.99	20.9332	19.4077	20.6605	19.5256	0.862823	0.136007
O60762	O60762	DPM1	Dolichol-phosphate mannosyltransferase subunit 1	29.634	17.883	17.9988	17.5897	16.9067	17.5174	17.7117	0.445271	0.176177
P04843	P04843	RPN1	Dolichyl-diphosphooligosaccharide--protein glycosyltransferase subunit 1	68.569	20.2514	20.2416	20.6955	20.2252	20.4697	20.9902	-0.165549	0.573934
P04844	P04844	RPN2	Dolichyl-diphosphooligosaccharide--protein glycosyltransferase subunit 2	69.283	16.4646	16.3016	16.7538	16.0441	17.4342	17.3614	-0.439896	0.402894
P49959	P49959	MRE11A	Double-strand break repair protein MRE11A	80.592	16.7715	16.7608	16.9216	16.4179	17.1628	16.4096	0.154558	0.577217
P55265	P55265	ADAR	Double-stranded RNA-specific adenosine deaminase	136.06	15.7823	15.6972	16.4882	14.7208	15.7879	14.3308	1.04274	0.106611
P36507;Q02750	P36507	MAP2K2	Dual specificity mitogen-activated protein kinase kinase 2	44.424	19.6093	19.7181	19.4756	18.9517	18.9919	17.3296	1.17658	0.100049
P46734;P52564	P46734	MAP2K3	Dual specificity mitogen-activated protein kinase kinase 3	39.318	21.2467	20.6091	20.4641	20.6473	20.3156	18.5676	0.929834	0.248162
P45985	P45985	MAP2K4	Dual specificity mitogen-activated protein kinase kinase 4	44.287	14.7931	17.0478	15.3557	14.5867	15.1969	15.8457	0.522442	0.53413
O14733	O14733	MAP2K7	Dual specificity mitogen-activated protein kinase kinase 7	47.484	17.3836	17.0114	16.4511	16.6246	16.6604	16.5547	0.335484	0.286157
P33981	P33981	TTK	Dual specificity protein kinase TTK	97.071	17.8596	18.7866	17.5228	17.2819	18.5255	15.292	1.02315	0.370334
Q86Y56	Q86Y56	DNAAF5	Dynein assembly factor 5, axonemal	93.52	15.0183	16.6368	15.9178	15.3712	15.9653	14.876	0.453445	0.466647
P63167;Q96FJ2	P63167;Q96FJ2	DYNLL1;DYNLL2	Dynein light chain 1, cytoplasmic;Dynein light chain 2, cytoplasmic	10.366	22.3483	21.6778	20.453	22.0822	21.0735	19.9039	0.473139	0.602934
P11532;Q13474	P11532	DMD	Dystrophin	426.74	19.6407	19.415	19.482	19.2674	19.1891	19.1705	0.303563	0.0142944
Q9C0C9	Q9C0C9	UBE2O	E2/E3 hybrid ubiquitin-protein ligase UBE2O	141.29	14.6476	16.4497	17.966	15.635	17.7219	20.0735	-1.45574	0.414671
Q14258	Q14258	TRIM25	E3 ubiquitin/ISG15 ligase TRIM25	70.973	17.7105	17.7751	19.2247	18.3228	18.8037	20.2659	-0.893997	0.307643
Q9UKV5	Q9UKV5	AMFR	E3 ubiquitin-protein ligase AMFR	72.995	15.3228	17.527	17.1966	16.7635	17.5761	16.1363	-0.143217	0.867111
Q5VTR2	Q5VTR2	RNF20	E3 ubiquitin-protein ligase BRE1A	113.66	14.8267	16.4842	15.8944	15.3168	16.5185	15.6518	-0.0939296	0.883735
Q9UNE7	Q9UNE7	STUB1	E3 ubiquitin-protein ligase CHIP	34.856	20.5089	20.7709	21.1986	19.9159	20.8909	19.4389	0.744251	0.190132
Q8TDB6	Q8TDB6	DTX3L	E3 ubiquitin-protein ligase DTX3L	83.553	15.271	18.462	18.1788	16.6889	18.5103	14.6676	0.681629	0.674522
Q9ULT8	Q9ULT8	HECTD1	E3 ubiquitin-protein ligase HECTD1	289.38	18.34	19.1757	19.9342	18.7871	19.8288	20.7719	-0.645959	0.429198
Q5T447	Q5T447	HECTD3	E3 ubiquitin-protein ligase HECTD3	97.112	15.2599	16.0468	16.3981	15.7963	16.7997	15.313	-0.0680463	0.907872
O95714;Q9BVR0	O95714	HERC2	E3 ubiquitin-protein ligase HERC2	527.22	21.0754	21.3266	21.5081	20.9342	21.6311	21.5073	-0.0541401	0.838285
Q7Z6Z7	Q7Z6Z7	HUWE1	E3 ubiquitin-protein ligase HUWE1	481.89	21.4499	22.3018	22.6216	21.6053	22.5562	22.0022	0.0698814	0.882914
Q9P0J7	Q9P0J7	KCMF1	E3 ubiquitin-protein ligase KCMF1	41.945	20.2849	20.5859	20.912	20.527	20.5795	19.985	0.230473	0.429515
Q96PU5	Q96PU5	NEDD4L	E3 ubiquitin-protein ligase NEDD4-like	111.93	16.3361	17.3817	15.1244	15.7795	15.8394	15.2026	0.673539	0.379946
O43164	O43164	PJA2	E3 ubiquitin-protein ligase Praja-2	78.213	17.0115	16.0082	16.414	16.5308	16.8108	18.0351	-0.647677	0.301268
Q9NS91	Q9NS91	RAD18	E3 ubiquitin-protein ligase RAD18	56.222	15.0874	16.9978	16.9615	16.0759	16.7155	18.7403	-0.828321	0.462798
Q06587	Q06587	RING1	E3 ubiquitin-protein ligase RING1	42.429	14.8638	16.5298	14.5926	15.174	16.5808	15.3013	-0.356667	0.660862
Q9NVW2	Q9NVW2	RLIM	E3 ubiquitin-protein ligase RLIM	68.548	16.798	17.9216	18.6019	18.0377	18.4985	20.1842	-1.13295	0.247779
Q9Y508	Q9Y508	RNF114	E3 ubiquitin-protein ligase RNF114	25.694	19.3835	18.8111	20.0525	19.8951	19.4628	21.1216	-0.744167	0.291375
Q9Y4L5	Q9Y4L5	RNF115	E3 ubiquitin-protein ligase RNF115	33.703	20.0469	19.0701	19.7132	18.9449	19.0634	18.7184	0.701173	0.0823383
Q9BV68	Q9BV68	RNF126	E3 ubiquitin-protein ligase RNF126	33.861	21.0855	21.8026	20.899	21.1189	21.0902	19.505	0.691001	0.313751
Q8NC42	Q8NC42	RNF149	E3 ubiquitin-protein ligase RNF149	43.164	16.3852	16.8542	16.496	15.0972	17.8593	18.4575	-0.559518	0.620585
Q96BH1	Q96BH1	RNF25	E3 ubiquitin-protein ligase RNF25	51.218	14.1334	17.8055	18.3666	13.6278	19.0065	21.7864	-1.37175	0.642683
Q99942	Q99942	RNF5	E3 ubiquitin-protein ligase RNF5	19.881	16.0606	16.1549	20.288	14.7927	18.7746	22.6454	-1.23633	0.666385
Q6Q0C0	Q6Q0C0	TRAF7	E3 ubiquitin-protein ligase TRAF7	74.608	19.8796	19.5029	20.0663	20.1225	19.9353	20.2497	-0.286214	0.204849
Q13049	Q13049	TRIM32	E3 ubiquitin-protein ligase TRIM32	71.988	18.062	18.1813	17.7504	18.057	18.2162	18.7216	-0.333677	0.233539
Q9UPN9	Q9UPN9	TRIM33	E3 ubiquitin-protein ligase TRIM33	122.53	16.2571	15.1098	19.3281	17.0034	17.6391	18.932	-0.959823	0.525344
Q14669	Q14669	TRIP12	E3 ubiquitin-protein ligase TRIP12	220.43	16.997	17.1028	17.2493	16.5506	16.776	17.4318	0.19692	0.512403
Q8IWV8	Q8IWV8	UBR2	E3 ubiquitin-protein ligase UBR2	200.54	15.6573	17.1671	17.8516	16.3888	17.682	19.69	-1.02827	0.424975
Q5T4S7	Q5T4S7	UBR4	E3 ubiquitin-protein ligase UBR4	573.83	19.5096	20.8597	20.5745	19.1782	20.6326	19.7581	0.458307	0.4803
O95071	O95071	UBR5	E3 ubiquitin-protein ligase UBR5	309.35	21.0682	21.4917	22.0788	21.2952	21.734	21.1994	0.136694	0.705029
P98170	P98170	XIAP	E3 ubiquitin-protein ligase XIAP	56.684	15.9033	16.7817	15.7263	16.1811	17.8133	19.8972	-1.82679	0.179374
Q9NZN4	Q9NZN4	EHD2	EH domain-containing protein 2	61.161	15.3402	18.4364	19.6819	15.6733	14.7161	15.278	2.59702	0.120575
Q9H223	Q9H223	EHD4	EH domain-containing protein 4	61.174	18.5245	19.1443	18.5411	17.6452	18.433	15.4183	1.57111	0.164802
Q15717;Q12926;P26378	Q15717	ELAVL1	ELAV-like protein 1	36.091	23.0081	19.9959	20.4141	22.6477	20.2798	20.0653	0.141784	0.915416
P68104;Q5VTE0	P68104;Q5VTE0	EEF1A1;EEF1A1P5	Elongation factor 1-alpha 1;Putative elongation factor 1-alpha-like 3	50.14	25.0365	25.3624	24.5506	24.266	24.4916	23.6286	0.854473	0.0710369
Q05639	Q05639	EEF1A2	Elongation factor 1-alpha 2	50.47	14.1367	18.3071	15.2743	16.4495	17.1307	14.559	-0.140394	0.928174
P24534	P24534	EEF1B2	Elongation factor 1-beta	24.763	18.3056	18.9516	18.0147	18.5988	18.7683	18.6229	-0.239353	0.443615
P29692	P29692	EEF1D	Elongation factor 1-delta	31.121	19.9421	20.1002	20.4167	19.8774	20.09	20.272	0.0731831	0.705419
P26641	P26641	EEF1G	Elongation factor 1-gamma	50.118	20.7884	22.8872	22.5211	22.4705	22.7123	23.0366	-0.674242	0.369725
P13639	P13639	EEF2	Elongation factor 2	95.337	19.9138	20.829	20.6197	19.8057	20.9436	21.3152	-0.233998	0.682677
P49411	P49411	TUFM	Elongation factor Tu, mitochondrial	49.541	20.1116	19.7704	19.9877	20.3506	19.7397	19.7571	0.00746028	0.975049
O95163	O95163	IKBKAP	Elongator complex protein 1	150.25	16.0689	16.5698	15.6599	15.2602	16.623	15.0651	0.450086	0.463767
Q9H9T3	Q9H9T3	ELP3	Elongator complex protein 3	62.258	15.6138	16.6702	16.7204	16.0861	16.5501	16.2284	0.0466255	0.909686
P50402	P50402	EMD	Emerin	28.994	19.0941	18.5966	19.1667	18.3124	19.1136	18.6566	0.258314	0.428017
P14625;Q58FF3	P14625	HSP90B1	Endoplasmin	92.468	21.0513	23.0062	22.4031	20.1713	22.6536	21.8202	0.605164	0.550963
O60869	O60869	EDF1	Endothelial differentiation-related factor 1	16.368	20.8129	18.1901	16.7313	20.6152	15.0111	18.2654	0.614233	0.775847
P84090	P84090	ERH	Enhancer of rudimentary homolog	12.259	18.5165	18.571	18.3366	20.264	19.3781	20.3192	-1.51235	0.00845231
O75521	O75521	ECI2	Enoyl-CoA delta isomerase 2, mitochondrial	43.585	15.8704	15.7412	16.3257	14.7002	16.3757	17.3489	-0.162488	0.847758
Q14244	Q14244	MAP7	Ensconsin	84.051	15.7703	16.7939	16.4144	17.2431	17.8225	15.2185	-0.435218	0.633284
P29317;P54760;P29323;Q15375;P54753;P54762;Q9UF33;Q06187;P54756;P29320;P54764;P29322	P29317	EPHA2	Ephrin type-A receptor 2	108.27	16.4739	16.9163	17.0002	16.8844	16.8934	17.4663	-0.284597	0.322527
P00533	P00533	EGFR	Epidermal growth factor receptor	134.28	18.3321	19.3803	18.7477	17.997	19.0484	18.3736	0.347038	0.467732
Q12929	Q12929	EPS8	Epidermal growth factor receptor kinase substrate 8	91.88	16.8743	15.127	16.3009	15.0435	14.1509	16.9696	0.712737	0.50646
Q9H6S3	Q9H6S3	EPS8L2	Epidermal growth factor receptor kinase substrate 8-like protein 2	80.62	15.8918	17.1069	18.5812	17.4969	17.571	18.9332	-0.807051	0.42385
P42566	P42566	EPS15	Epidermal growth factor receptor substrate 15	98.655	16.2737	16.7519	17.3971	17.0187	17.2696	18.2514	-0.705681	0.228982
Q9UBC2	Q9UBC2	EPS15L1	Epidermal growth factor receptor substrate 15-like 1	94.254	15.9129	16.8512	16.0928	15.9741	15.4886	15.4047	0.663192	0.121173
P58107	P58107	EPPK1	Epiplakin	555.65	17.7333	18.2617	17.6617	16.329	18.0873	16.9888	0.750559	0.241652
Q9H6T0;Q6NXG1	Q9H6T0	ESRP2	Epithelial splicing regulatory protein 2	78.4	14.9626	15.2397	16.7934	15.2891	16.006	15.2576	0.147625	0.823479
O75477	O75477	ERLIN1	Erlin-1	39.171	18.8551	19.9806	20.2169	18.6416	20.0737	20.4831	-0.0485522	0.947933
O94905	O94905	ERLIN2	Erlin-2	37.839	19.4801	20.5086	20.7612	19.982	20.4769	21.3047	-0.337927	0.57208
P27105	P27105	STOM	Erythrocyte band 7 integral membrane protein	31.73	16.713	18.452	19.276	17.8634	19.5815	21.1517	-1.3852	0.317323
P60842;Q14240	P60842;Q14240	EIF4A1;EIF4A2	Eukaryotic initiation factor 4A-I;Eukaryotic initiation factor 4A-II;Eukaryotic initiation factor 4A-II, N-terminally processed	46.153	22.0713	22.6376	22.5259	21.3157	22.3911	20.9735	0.851503	0.13835
P38919	P38919	EIF4A3	Eukaryotic initiation factor 4A-III;Eukaryotic initiation factor 4A-III, N-terminally processed	46.871	18.0958	17.8636	18.1526	15.0279	18.1601	18.1977	0.908754	0.437246
P15170;Q8IYD1	P15170;Q8IYD1	GSPT1;GSPT2	Eukaryotic peptide chain release factor GTP-binding subunit ERF3A;Eukaryotic peptide chain release factor GTP-binding subunit ERF3B	55.755	15.3917	16.5989	14.7379	14.8051	16.8382	14.1716	0.304509	0.769645
O43324	O43324	EEF1E1	Eukaryotic translation elongation factor 1 epsilon-1	19.81	18.7106	19.9293	19.8469	18.6652	19.5647	19.067	0.396662	0.447543
P47813;O14602	P47813;O14602	EIF1AX;EIF1AY	Eukaryotic translation initiation factor 1A, X-chromosomal;Eukaryotic translation initiation factor 1A, Y-chromosomal	16.46	14.9223	17.3415	14.9887	15.1529	18.1735	19.3645	-1.81277	0.289118
P05198	P05198	EIF2S1	Eukaryotic translation initiation factor 2 subunit 1	36.112	20.4447	20.3996	19.9147	19.8228	20.0838	19.4111	0.480398	0.13732
P20042	P20042	EIF2S2	Eukaryotic translation initiation factor 2 subunit 2	38.388	16.9106	17.8782	18.3075	17.0634	18.1636	18.9957	-0.37546	0.617987
P41091;Q2VIR3	P41091;Q2VIR3	EIF2S3;EIF2S3L	Eukaryotic translation initiation factor 2 subunit 3;Putative eukaryotic translation initiation factor 2 subunit 3-like protein	51.109	23.277	23.2148	23.2479	23.0334	22.9717	21.7401	0.664822	0.189925
Q9P2K8	Q9P2K8	EIF2AK4	Eukaryotic translation initiation factor 2-alpha kinase 4	186.91	15.1093	17.4233	15.0833	14.6494	18.1166	15.8462	-0.33212	0.807918
Q14152	Q14152	EIF3A	Eukaryotic translation initiation factor 3 subunit A	166.57	18.5857	18.8473	20.0403	19.0572	19.7395	21.0098	-0.777745	0.344655
P55884	P55884	EIF3B	Eukaryotic translation initiation factor 3 subunit B	92.48	18.883	19.4106	18.723	16.3162	18.9737	19.0036	0.907728	0.377213
Q99613;B5ME19	Q99613;B5ME19	EIF3C;EIF3CL	Eukaryotic translation initiation factor 3 subunit C;Eukaryotic translation initiation factor 3 subunit C-like protein	105.34	15.8891	16.2935	17.3321	15.6612	17.3013	19.0087	-0.818821	0.482031
O15371	O15371	EIF3D	Eukaryotic translation initiation factor 3 subunit D	63.972	16.06	14.132	17.1264	15.9419	16.2713	18.1477	-1.01419	0.413888
P60228	P60228	EIF3E	Eukaryotic translation initiation factor 3 subunit E	52.22	17.2235	17.3019	17.4949	17.6917	17.5458	18.3415	-0.519562	0.113819
O00303	O00303	EIF3F	Eukaryotic translation initiation factor 3 subunit F	37.563	21.4974	21.7293	21.7158	21.2712	21.1017	21.4266	0.380992	0.0338736
O75821	O75821	EIF3G	Eukaryotic translation initiation factor 3 subunit G	35.611	14.625	18.662	19.0738	18.8563	18.6155	19.9656	-1.69224	0.316347
O15372	O15372	EIF3H	Eukaryotic translation initiation factor 3 subunit H	39.93	19.1526	19.2351	19.5537	19.115	18.9846	19.6287	0.0710068	0.77439
Q13347	Q13347	EIF3I	Eukaryotic translation initiation factor 3 subunit I	36.501	19.2474	19.4446	19.5651	18.8624	19.3554	20.0538	-0.00484212	0.98985
Q9UBQ5	Q9UBQ5	EIF3K	Eukaryotic translation initiation factor 3 subunit K	25.059	17.9283	19.0269	18.4338	18.1231	18.8173	19.3701	-0.307154	0.557474
Q9Y262	Q9Y262	EIF3L	Eukaryotic translation initiation factor 3 subunit L	66.726	15.4988	16.6374	18.0107	16.6689	17.7212	19.4253	-1.22284	0.321864
Q7L2H7	Q7L2H7	EIF3M	Eukaryotic translation initiation factor 3 subunit M	42.502	14.8406	15.6601	18.1932	14.7881	14.98	19.3317	-0.135348	0.943491
Q04637;O43432;REV__Q8NEG2	Q04637	EIF4G1	Eukaryotic translation initiation factor 4 gamma 1	175.49	15.9048	19.8862	19.6863	14.4261	19.6196	17.287	1.38153	0.524393
P23588	P23588	EIF4B	Eukaryotic translation initiation factor 4B	69.15	16.3115	16.5765	14.565	15.0145	17.3359	15.0107	0.0306501	0.976993
O60573	O60573	EIF4E2	Eukaryotic translation initiation factor 4E type 2	28.362	15.7437	19.7874	18.0691	16.7102	18.5593	15.5862	0.914853	0.564247
P63241;Q9GZV4;Q6IS14	P63241	EIF5A	Eukaryotic translation initiation factor 5A-1	16.832	18.6211	18.9262	18.6334	19.4007	18.5694	18.8297	-0.206348	0.479629
P56537	P56537	EIF6	Eukaryotic translation initiation factor 6	26.599	15.6496	17.6856	15.7305	17.6832	17.6672	14.7558	-0.346821	0.783263
Q13868	Q13868	EXOSC2	Exosome complex component RRP4	32.789	14.7358	16.6448	16.0988	15.1184	17.534	18.0107	-1.06125	0.373427
Q06265	Q06265	EXOSC9	Exosome complex component RRP45	48.948	14.6317	15.4707	14.7253	15.3856	16.2223	16.9225	-1.23426	0.0755875
Q01780	Q01780	EXOSC10	Exosome component 10	100.83	15.9437	15.3701	15.7214	14.1899	14.5082	16.7233	0.537923	0.544863
O14980	O14980	XPO1	Exportin-1	123.38	15.3498	16.9174	16.2307	16.7551	16.758	16.4002	-0.471836	0.371295
P55060	P55060	CSE1L	Exportin-2	110.42	14.6282	18.3683	18.3298	15.2063	18.736	15.5349	0.616355	0.731552
Q9BSJ8	Q9BSJ8	ESYT1	Extended synaptotagmin-1	122.85	17.738	18.4028	18.1299	17.3534	18.2167	16.6623	0.679424	0.237262
P15311	P15311	EZR	Ezrin	69.412	17.1742	16.9595	17.3393	15.5489	17.2779	17.8858	0.253451	0.738655
P52907	P52907	CAPZA1	F-actin-capping protein subunit alpha-1	32.922	19.6299	20.0292	19.2176	19.7252	19.3397	18.8889	0.307619	0.412462
P47756	P47756	CAPZB	F-actin-capping protein subunit beta	31.35	18.1611	18.066	17.7939	17.7781	17.7315	17.1303	0.460399	0.122646
Q96AE4	Q96AE4	FUBP1	Far upstream element-binding protein 1	67.56	15.5095	16.8158	16.5449	14.8377	16.6971	17.6939	-0.119527	0.903608
Q92945	Q92945	KHSRP	Far upstream element-binding protein 2	73.114	14.9276	15.1043	16.4264	15.0136	15.6953	17.1023	-0.450942	0.592223
Q96I24	Q96I24	FUBP3	Far upstream element-binding protein 3	61.64	18.3091	17.9976	15.8091	18.1413	17.4377	18.3554	-0.606228	0.507548
P14324	P14324	FDPS	Farnesyl pyrophosphate synthase	48.275	15.2512	16.8565	17.6215	15.4736	17.0537	17.9666	-0.254897	0.813012
Q9UNN5	Q9UNN5	FAF1	FAS-associated factor 1	73.953	17.515	18.6152	18.8847	17.2232	18.3985	18.8848	0.169488	0.80633
Q96CS3	Q96CS3	FAF2	FAS-associated factor 2	52.623	21.9924	22.2316	22.8681	22.2479	22.3762	21.8697	0.199454	0.54546
Q16658	Q16658	FSCN1	Fascin	54.529	15.7592	15.0092	16.8353	14.1831	16.9282	17.6423	-0.383328	0.761585
P49327	P49327	FASN	Fatty acid synthase;[Acyl-carrier-protein] S-acetyltransferase;[Acyl-carrier-protein] S-malonyltransferase;3-oxoacyl-[acyl-carrier-protein] synthase;3-oxoacyl-[acyl-carrier-protein] reductase;3-hydroxyacyl-[acyl-carrier-protein] dehydratase;Enoyl-[acyl-carrier-protein] reductase;Oleoyl-[acyl-carrier-protein] hydrolase	273.42	19.8303	20.4402	20.5719	19.7689	20.5459	20.6256	-0.0326551	0.931351
Q8WVX9	Q8WVX9	FAR1	Fatty acyl-CoA reductase 1	59.356	16.8687	15.2595	14.3864	15.6671	14.9315	17.5671	-0.550366	0.634136
P51648	P51648	ALDH3A2	Fatty aldehyde dehydrogenase	54.847	16.6503	17.8216	17.1708	16.103	17.5997	16.6359	0.434709	0.476325
Q86XK2	Q86XK2	FBXO11	F-box only protein 11	103.58	16.0514	15.0607	16.6388	15.2293	16.9474	14.8599	0.238101	0.778411
Q8TB52	Q8TB52	FBXO30	F-box only protein 30	82.303	15.7657	16.5572	14.9051	14.4853	16.3324	14.9329	0.492515	0.538367
Q9NRD1	Q9NRD1	FBXO6	F-box only protein 6	33.932	16.3333	17.8742	18.1305	16.7615	18.2745	19.3348	-0.677589	0.508374
Q9Y3I1	Q9Y3I1	FBXO7	F-box only protein 7	58.502	17.5135	18.8148	18.2961	16.9688	18.3711	16.5345	0.916626	0.243662
Q9UK97	Q9UK97	FBXO9	F-box only protein 9	52.329	16.4633	16.9251	17.5028	15.5561	18.1252	19.5835	-0.791222	0.550449
Q9UKB1;Q9Y297	Q9UKB1;Q9Y297	FBXW11;BTRC	F-box/WD repeat-containing protein 11;F-box/WD repeat-containing protein 1A	62.09	16.4476	16.5518	17.0154	17.7227	16.7485	17.6461	-0.700851	0.122009
Q969U6	Q969U6	FBXW5	F-box/WD repeat-containing protein 5	63.922	18.3483	18.0628	18.666	18.6653	18.4498	19.3695	-0.46915	0.225666
Q9BZK7;O60907;Q9BQ87	Q9BZK7	TBL1XR1	F-box-like/WD repeat-containing protein TBL1XR1	55.594	15.5132	15.1825	16.0835	16.9999	15.2243	14.8963	-0.113741	0.879553
P02794	P02794	FTH1	Ferritin heavy chain;Ferritin heavy chain, N-terminally processed	21.225	17.1208	17.7787	18.6926	17.6242	18.3959	19.3311	-0.58637	0.431982
P21333;O75369	P21333	FLNA	Filamin-A	280.74	17.8364	18.6058	18.7661	16.9967	18.6336	18.9765	0.200526	0.781166
O75955	O75955	FLOT1	Flotillin-1	47.355	18.3269	18.7766	18.6242	18.4631	18.4477	18.8057	0.00377591	0.983942
P15328	P15328	FOLR1	Folate receptor alpha	29.819	16.309	16.7632	15.6163	14.9936	16.7303	16.4431	0.173811	0.797078
Q05932	Q05932	FPGS	Folylpolyglutamate synthase, mitochondrial	64.608	20.4524	20.5593	20.0263	20.1608	20.2365	17.7757	0.954994	0.311036
Q96RU3	Q96RU3	FNBP1	Formin-binding protein 1	71.306	14.7692	15.907	15.1561	15.0498	14.3721	19.6333	-1.07427	0.558613
Q5T0N5	Q5T0N5	FNBP1L	Formin-binding protein 1-like	70.065	15.1135	16.6693	19.936	20.6368	18.6073	20.3172	-2.61414	0.167916
Q14192	Q14192	FHL2	Four and a half LIM domains protein 2	32.193	14.9379	17.6845	15.2004	17.0303	17.2971	16.5427	-1.01576	0.323341
Q06787	Q06787	FMR1	Fragile X mental retardation protein 1	71.174	16.9586	16.3769	16.7784	17.4219	16.9096	17.3039	-0.507168	0.093514
P51114	P51114	FXR1	Fragile X mental retardation syndrome-related protein 1	69.72	18.4314	17.7958	16.8867	18.3158	17.8911	15.4742	0.477566	0.65537
P51116	P51116	FXR2	Fragile X mental retardation syndrome-related protein 2	74.222	18.9593	18.7064	18.4939	19.0329	18.9186	19.1105	-0.300802	0.107733
P04075	P04075	ALDOA	Fructose-bisphosphate aldolase A	39.42	19.8855	20.1635	20.1662	19.7269	20.2164	21.327	-0.35173	0.506353
P51570	P51570	GALK1	Galactokinase	42.272	17.1041	19.8268	19.4539	16.5415	18.2186	17.0467	1.52603	0.196772
P09382	P09382	LGALS1	Galectin-1	14.716	16.2087	17.0303	17.2768	14.4139	16.4999	17.9532	0.549597	0.636611
P17931	P17931	LGALS3	Galectin-3	26.152	15.6949	15.8804	15.6928	15.2944	16.3365	15.312	0.108413	0.772229
Q08380	Q08380	LGALS3BP	Galectin-3-binding protein	65.33	16.507	19.1451	19.5836	16.7907	19.173	20.1618	-0.296593	0.841148
Q96CW5	Q96CW5	TUBGCP3	Gamma-tubulin complex component 3	103.57	16.6509	16.3542	16.6082	15.205	16.7296	15.5415	0.712399	0.205432
Q96RT8	Q96RT8	TUBGCP5	Gamma-tubulin complex component 5	118.32	14.2546	17.1888	15.3314	15.0503	16.8947	16.7393	-0.636478	0.573894
P57678	P57678	GEMIN4	Gem-associated protein 4	120.04	15.9723	17.824	18.0835	15.3799	17.9334	14.781	1.26183	0.342632
Q8TEQ6	Q8TEQ6	GEMIN5	Gem-associated protein 5	168.59	18.154	18.7298	18.8428	17.7254	18.3553	18.1364	0.503162	0.149039
Q8WXD5	Q8WXD5	GEMIN6	Gem-associated protein 6	18.824	15.4789	13.6759	16.3484	15.5693	16.9001	15.5062	-0.824145	0.415779
Q9UKN8	Q9UKN8	GTF3C4	General transcription factor 3C polypeptide 4	91.981	15.7669	16.3116	15.7494	15.3884	17.0519	15.8256	-0.145987	0.796985
Q9Y5Q8	Q9Y5Q8	GTF3C5	General transcription factor 3C polypeptide 5	59.57	15.9061	17.2606	17.4421	16.2966	16.7217	17.4255	0.0549739	0.929747
P32780	P32780	GTF2H1	General transcription factor IIH subunit 1	62.031	15.4387	15.7215	15.5758	14.8703	16.413	15.2049	0.0826146	0.870532
Q6P1K8;Q13888	Q6P1K8;Q13888	GTF2H2C;GTF2H2	General transcription factor IIH subunit 2-like protein;General transcription factor IIH subunit 2	44.452	14.7168	16.9553	18.0796	13.8421	17.1993	17.4764	0.411288	0.801376
P78347	P78347	GTF2I	General transcription factor II-I	112.42	15.2783	16.0902	15.2995	14.9037	14.8058	19.9107	-0.984075	0.595086
Q3V6T2	Q3V6T2	CCDC88A	Girdin	216.04	15.0418	16.569	16.4905	15.535	16.7304	16.2969	-0.15366	0.812665
P04150	P04150	NR3C1	Glucocorticoid receptor	85.658	18.4634	18.1323	18.7541	17.8595	18.0016	14.4634	1.67511	0.225585
P11413	P11413	G6PD	Glucose-6-phosphate 1-dehydrogenase	59.256	15.4235	14.8666	16.4704	15.8856	15.0455	17.1445	-0.43836	0.599628
Q8IVV7	Q8IVV7	GID4	Glucose-induced degradation protein 4 homolog	33.514	16.0419	15.2551	15.5671	16.4034	16.0817	15.879	-0.499997	0.143181
Q9NWU2	Q9NWU2	GID8	Glucose-induced degradation protein 8 homolog	26.748	18.4361	18.8146	18.5272	18.9291	18.9514	18.701	-0.267878	0.126856
P48507	P48507	GCLM	Glutamate--cysteine ligase regulatory subunit	30.727	16.6307	16.6809	16.2022	15.5649	17.2944	14.9715	0.560985	0.475474
Q9BQ67	Q9BQ67	GRWD1	Glutamate-rich WD repeat-containing protein 1	49.419	19.5177	19.4655	19.7446	19.7735	19.8707	20.2921	-0.402847	0.0897398
Q06210	Q06210	GFPT1	Glutamine--fructose-6-phosphate aminotransferase [isomerizing] 1	78.806	17.6126	18.2857	17.5194	16.2396	17.8944	15.4184	1.28841	0.168336
Q2TAL8	Q2TAL8	QRICH1	Glutamine-rich protein 1	86.435	17.7818	18.647	18.0497	16.0082	18.5709	14.614	1.76177	0.211797
P47897	P47897	QARS	Glutamine--tRNA ligase	87.798	18.9079	18.7721	18.7975	18.5038	18.8491	18.2592	0.288469	0.176761
Q9NXS2	Q9NXS2	QPCTL	Glutaminyl-peptide cyclotransferase-like protein	42.924	18.0247	17.5658	16.4077	15.9195	16.5403	16.8271	0.903762	0.176092
P21266;P46439	P21266	GSTM3	Glutathione S-transferase Mu 3	26.559	19.2535	19.8161	20.2246	16.5244	20.3771	20.9493	0.481096	0.751411
P09211	P09211	GSTP1	Glutathione S-transferase P	23.356	16.3585	18.32	19.0868	16.7521	19.2037	19.9441	-0.711547	0.602729
P04406	P04406	GAPDH	Glyceraldehyde-3-phosphate dehydrogenase	36.053	20.4534	20.755	20.5103	19.8164	20.7126	21.3164	-0.0422656	0.928975
P49841;P49840	P49841	GSK3B	Glycogen synthase kinase-3 beta	46.744	15.8789	18.286	17.0797	17.3486	17.0716	16.0167	0.269251	0.754729
P49915	P49915	GMPS	GMP synthase [glutamine-hydrolyzing]	76.715	16.1498	18.2174	18.8497	17.5178	18.8349	18.8118	-0.649216	0.521102
Q9H8Y8;Q9BQQ3	Q9H8Y8	GORASP2	Golgi reassembly-stacking protein 2	47.145	14.4112	14.5838	15.712	16.4915	15.1229	19.1891	-2.03213	0.182698
Q7L5D6	Q7L5D6	GET4	Golgi to ER traffic protein 4 homolog	36.504	22.3489	22.4581	23.0934	22.432	22.9617	23.6956	-0.396328	0.412502
Q08379	Q08379	GOLGA2	Golgin subfamily A member 2	113.08	18.6758	18.5065	18.3235	15.3845	18.6819	18.3965	1.01429	0.392689
Q13439	Q13439	GOLGA4	Golgin subfamily A member 4	261.14	17.1139	19.4671	17.1683	15.4407	17.9206	15.0942	1.7646	0.20928
Q9HCN4	Q9HCN4	GPN1	GPN-loop GTPase 1	41.74	18.4541	15.3248	14.565	13.928	15.5191	17.4267	0.490043	0.76938
Q4V328	Q4V328	GRIPAP1	GRIP1-associated protein 1	96.004	18.8364	21.1395	20.2771	16.8282	20.3081	15.3009	2.60527	0.184533
P62993	P62993	GRB2	Growth factor receptor-bound protein 2	25.206	15.2624	14.7832	14.6723	15.8176	15.4111	18.3094	-1.60672	0.157008
Q9HAV7	Q9HAV7	GRPEL1	GrpE protein homolog 1, mitochondrial	24.279	23.4556	23.0608	23.1122	23.2317	22.8698	23.5609	-0.0112705	0.964038
P62826	P62826	RAN	GTP-binding nuclear protein Ran	24.423	22.8706	22.1913	21.5095	22.1212	21.5145	20.845	0.696925	0.265417
Q15382	Q15382	RHEB	GTP-binding protein Rheb	20.497	21.5944	21.9147	21.8164	21.1594	21.6148	19.6933	0.952684	0.180144
Q9NR31	Q9NR31	SAR1A	GTP-binding protein SAR1a	22.367	22.0498	22.1499	21.6169	20.8519	21.6959	19.3956	1.29107	0.135271
Q9Y6B6	Q9Y6B6	SAR1B	GTP-binding protein SAR1b	22.41	18.8436	19.6047	19.4097	18.0651	18.3603	16.3507	1.69397	0.0639435
Q9UBI6	Q9UBI6	GNG12	Guanine nucleotide-binding protein G(I)/G(S)/G(O) subunit gamma-12	8.0061	17.928	18.0225	18.4835	18.3018	18.298	19.0018	-0.389219	0.250871
P62873	P62873	GNB1	Guanine nucleotide-binding protein G(I)/G(S)/G(T) subunit beta-1	37.377	18.3875	18.6507	19.7774	18.518	18.9694	20.3431	-0.338315	0.65184
P62879	P62879	GNB2	Guanine nucleotide-binding protein G(I)/G(S)/G(T) subunit beta-2	37.331	15.6359	16.6277	15.7912	16.4821	16.7058	15.9842	-0.37244	0.376417
P08754	P08754	GNAI3	Guanine nucleotide-binding protein G(k) subunit alpha	40.532	16.0848	18.2211	19.1319	18.4024	18.6566	19.2748	-0.965282	0.362252
P63092;Q5JWF2	P63092;Q5JWF2	GNAS	Guanine nucleotide-binding protein G(s) subunit alpha isoforms short;Guanine nucleotide-binding protein G(s) subunit alpha isoforms XLas	45.664	19.4705	20.5312	19.9158	19.6307	20.4736	19.3221	0.163683	0.740735
Q14344	Q14344	GNA13	Guanine nucleotide-binding protein subunit alpha-13	44.049	15.9601	16.6825	14.7716	14.7077	15.6809	14.7735	0.75069	0.305554
P63244	P63244	GNB2L1	Guanine nucleotide-binding protein subunit beta-2-like 1;Guanine nucleotide-binding protein subunit beta-2-like 1, N-terminally processed	35.076	20.3114	20.1366	20.7248	20.2765	20.2852	21.4645	-0.284491	0.545604
Q9BVP2	Q9BVP2	GNL3	Guanine nucleotide-binding protein-like 3	61.992	18.224	18.2313	18.7978	17.9393	18.516	18.0875	0.236747	0.408987
Q9NVN8	Q9NVN8	GNL3L	Guanine nucleotide-binding protein-like 3-like protein	65.572	16.1284	16.1507	17.0561	17.2762	16.7711	17.4153	-0.709146	0.122378
Q9NY12	Q9NY12	GAR1	H/ACA ribonucleoprotein complex subunit 1	22.348	15.4762	17.0822	15.8923	14.7198	17.0799	15.8246	0.275466	0.757894
Q96CS2	Q96CS2	HAUS1	HAUS augmin-like complex subunit 1	31.863	15.0958	16.2899	15.3148	16.4395	15.5647	15.2372	-0.180278	0.743151
Q7Z4H7	Q7Z4H7	HAUS6	HAUS augmin-like complex subunit 6	108.62	16.7883	18.7217	17.6276	17.0149	18.1512	16.6165	0.451659	0.566737
Q99871	Q99871	HAUS7	HAUS augmin-like complex subunit 7	40.778	16.4583	17.8857	17.3074	16.0955	18.0907	16.5075	0.319199	0.68687
Q9BT25	Q9BT25	HAUS8	HAUS augmin-like complex subunit 8	44.857	17.2418	17.7433	17.1531	16.961	17.1049	15.1266	0.981878	0.212611
Q9Y450	Q9Y450	HBS1L	HBS1-like protein	75.472	15.2919	17.4619	14.8644	14.9997	17.1146	15.0695	0.144789	0.898137
O00165	O00165	HAX1	HCLS1-associated protein X-1	31.62	14.9481	17.1598	15.764	15.6782	15.68	14.2627	0.750322	0.40135
Q9H583	Q9H583	HEATR1	HEAT repeat-containing protein 1;HEAT repeat-containing protein 1, N-terminally processed	242.37	15.1381	16.146	16.6737	15.4422	14.9919	15.1612	0.787501	0.168575
P0DMV8;P0DMV9	P0DMV8;P0DMV9	HSPA1A;HSPA1B	Heat shock 70 kDa protein 1A;Heat shock 70 kDa protein 1B	70.051	25.8415	25.3852	25.1923	25.592	25.4905	24.3993	0.312428	0.505434
P34931	P34931	HSPA1L	Heat shock 70 kDa protein 1-like	70.374	15.08	18.4435	18.9551	15.2888	19.2041	15.6567	0.776314	0.678958
P34932	P34932	HSPA4	Heat shock 70 kDa protein 4	94.33	19.559	19.3011	19.5629	19.3639	19.6236	19.323	0.0374997	0.783992
O95757	O95757	HSPA4L	Heat shock 70 kDa protein 4L	94.511	17.6621	16.6806	17.0384	16.9399	17.1796	16.3332	0.30946	0.462968
P11142	P11142	HSPA8	Heat shock cognate 71 kDa protein	70.897	26.7195	26.6966	26.7829	26.5875	26.7042	26.1086	0.26622	0.221609
O75506	O75506	HSBP1	Heat shock factor-binding protein 1	8.5435	17.7808	17.1531	16.3218	17.7642	17.4503	15.2886	0.250888	0.790986
Q92598	Q92598	HSPH1	Heat shock protein 105 kDa	96.864	20.6782	20.2017	20.2908	20.7815	20.2339	20.0491	0.0353928	0.899867
P04792	P04792	HSPB1	Heat shock protein beta-1	22.782	25.9695	26.2481	25.8652	25.1561	25.5687	23.9053	1.15087	0.0882892
Q9UJY1	Q9UJY1	HSPB8	Heat shock protein beta-8	21.604	21.8991	20.4914	21.1533	19.9444	21.0598	19.4852	1.01817	0.175676
P07900;Q14568;Q58FG0	P07900	HSP90AA1	Heat shock protein HSP 90-alpha	84.659	23.1181	24.3473	24.2854	22.7789	24.1628	24.3106	0.166173	0.805206
P08238;Q58FF7;Q58FF8	P08238	HSP90AB1	Heat shock protein HSP 90-beta	83.263	21.7174	22.9943	23.0151	21.9805	23.3543	23.1906	-0.266214	0.684962
P54652	P54652	HSPA2	Heat shock-related 70 kDa protein 2	70.02	18.6693	18.309	17.6315	17.9652	16.1097	15.1015	1.81112	0.112192
Q15477	Q15477	SKIV2L	Helicase SKI2W	137.75	16.5438	16.828	17.8177	15.6662	16.338	16.631	0.851437	0.150917
P08581	P08581	MET	Hepatocyte growth factor receptor	155.54	15.8361	17.9972	17.2435	15.4941	17.2741	15.6449	0.887873	0.356185
O14964	O14964	HGS	Hepatocyte growth factor-regulated tyrosine kinase substrate	86.191	18.5555	18.0433	18.0412	18.5628	17.8221	18.8765	-0.207165	0.592177
Q9UPZ3	Q9UPZ3	HPS5	Hermansky-Pudlak syndrome 5 protein	127.45	16.1606	16.5733	15.7693	15.8164	15.4329	15.8596	0.464742	0.158941
Q86YV9	Q86YV9	HPS6	Hermansky-Pudlak syndrome 6 protein	82.974	17.9575	18.1554	18.6314	17.9391	18.4049	16.7898	0.536838	0.36018
Q99729	Q99729	HNRNPAB	Heterogeneous nuclear ribonucleoprotein A/B	36.224	24.3972	22.9003	23.0735	25.6992	23.3309	23.8362	-0.831787	0.38895
Q13151	Q13151	HNRNPA0	Heterogeneous nuclear ribonucleoprotein A0	30.84	21.7393	20.2959	19.8087	21.6384	20.1766	20.2503	-0.0737406	0.926379
P09651;Q32P51	P09651;Q32P51	HNRNPA1;HNRNPA1L2	Heterogeneous nuclear ribonucleoprotein A1;Heterogeneous nuclear ribonucleoprotein A1, N-terminally processed;Heterogeneous nuclear ribonucleoprotein A1-like 2	38.746	23.9378	22.0469	21.9623	24.2831	22.0762	22.4532	-0.2885	0.773816
P51991	P51991	HNRNPA3	Heterogeneous nuclear ribonucleoprotein A3	39.594	20.8748	19.5868	18.6575	20.7444	19.0837	18.9922	0.0995623	0.913294
Q14103	Q14103	HNRNPD	Heterogeneous nuclear ribonucleoprotein D0	38.434	23.2627	21.2926	21.766	22.9117	21.7092	22.565	-0.288209	0.698831
O14979	O14979	HNRNPDL	Heterogeneous nuclear ribonucleoprotein D-like	46.437	21.3347	19.9211	19.1639	20.9068	19.6373	19.6121	0.0878048	0.914307
P52597	P52597	HNRNPF	Heterogeneous nuclear ribonucleoprotein F;Heterogeneous nuclear ribonucleoprotein F, N-terminally processed	45.671	20.0771	19.3705	19.4814	19.7231	19.1841	18.7187	0.434378	0.29842
P31943	P31943	HNRNPH1	Heterogeneous nuclear ribonucleoprotein H;Heterogeneous nuclear ribonucleoprotein H, N-terminally processed	49.229	22.0285	21.5083	21.3319	21.6894	21.4609	21.3596	0.119655	0.631404
P31942	P31942	HNRNPH3	Heterogeneous nuclear ribonucleoprotein H3	36.926	19.8603	20.163	20.1842	19.8888	19.7519	20.5411	0.00854747	0.975816
P61978	P61978	HNRNPK	Heterogeneous nuclear ribonucleoprotein K	50.976	21.2196	19.953	19.6311	21.2526	19.9552	20.4307	-0.278255	0.674581
P14866;Q8WVV9	P14866	HNRNPL	Heterogeneous nuclear ribonucleoprotein L	64.132	21.1899	18.4188	18.7289	21.6211	18.6778	19.5652	-0.508833	0.701732
P52272	P52272	HNRNPM	Heterogeneous nuclear ribonucleoprotein M	77.515	21.5535	21.1351	21.0325	21.3899	21.2114	20.8247	0.0983664	0.691746
O60506	O60506	SYNCRIP	Heterogeneous nuclear ribonucleoprotein Q	69.602	23.124	20.1802	20.4275	22.7905	20.3251	21.1108	-0.164893	0.896541
O43390	O43390	HNRNPR	Heterogeneous nuclear ribonucleoprotein R	70.942	21.9216	19.722	19.5485	21.6123	19.7438	20.5633	-0.242453	0.808359
Q00839	Q00839	HNRNPU	Heterogeneous nuclear ribonucleoprotein U	90.583	22.1344	22.4158	22.4799	22.3657	22.5327	23.1318	-0.333395	0.262167
Q9BUJ2	Q9BUJ2	HNRNPUL1	Heterogeneous nuclear ribonucleoprotein U-like protein 1	95.737	21.0445	19.6039	19.9701	21.6747	19.9988	19.7269	-0.260597	0.744732
P22626	P22626	HNRNPA2B1	Heterogeneous nuclear ribonucleoproteins A2/B1	37.429	23.4218	21.2495	21.1166	23.4405	21.1638	21.6541	-0.156871	0.88503
P07910;O60812;B7ZW38;B2RXH8;P0DMR1;Q86SE5	P07910	HNRNPC	Heterogeneous nuclear ribonucleoproteins C1/C2	33.67	18.229	19.6021	19.0532	17.8086	19.6941	20.1084	-0.242287	0.780393
O95263	O95263	PDE8B	High affinity cAMP-specific and IBMX-insensitive 3,5-cyclic phosphodiesterase 8B	98.978	17.7575	16.5103	17.6471	17.3053	16.2237	15.8151	0.856964	0.224555
O14929	O14929	HAT1	Histone acetyltransferase type B catalytic subunit	49.512	15.6841	15.7109	15.1798	15.7803	15.7284	17.7506	-0.894835	0.263048
Q13547;O15379	Q13547	HDAC1	Histone deacetylase 1	55.102	18.803	20.4585	20.0824	19.4415	19.896	20.6344	-0.209298	0.748723
P16403	P16403	HIST1H1C	Histone H1.2	21.364	19.5441	20.5759	21.0098	20.7673	21.0142	21.6461	-0.765951	0.205635
P16401	P16401	HIST1H1B	Histone H1.5	22.58	19.7125	17.7305	18.8142	19.767	19.1441	17.8622	-0.172061	0.840562
Q6FI13;P0C0S8;Q99878;Q96KK5;P20671;Q9BTM1;Q16777;Q93077;Q7L7L0;P04908	Q6FI13;P0C0S8;Q99878;Q96KK5;P20671;Q9BTM1;Q16777;Q93077;Q7L7L0;P04908	HIST2H2AA3;HIST1H2AG;HIST1H2AJ;HIST1H2AH;HIST1H2AD;H2AFJ;HIST2H2AC;HIST1H2AC;HIST3H2A;HIST1H2AB	Histone H2A type 2-A;Histone H2A type 1;Histone H2A type 1-J;Histone H2A type 1-H;Histone H2A type 1-D;Histone H2A.J;Histone H2A type 2-C;Histone H2A type 1-C;Histone H2A type 3;Histone H2A type 1-B/E	14.095	20.6722	21.1134	20.5919	19.6715	21.0703	21.0812	0.184889	0.727904
P33778;Q93079;Q99877;Q16778;P62807;P58876;O60814;Q5QNW6;P23527;Q99879;P57053;P06899;Q99880;Q96A08;Q8N257;A0A2R8Y619	P33778;Q93079;Q99877;Q16778;P62807;P58876;O60814;Q5QNW6;P23527;Q99879;P57053;P06899;Q99880;Q96A08;Q8N257	HIST1H2BB;HIST1H2BH;HIST1H2BN;HIST2H2BE;HIST1H2BC;HIST1H2BD;HIST1H2BK;HIST2H2BF;HIST1H2BO;HIST1H2BM;H2BFS;HIST1H2BJ;HIST1H2BL;HIST1H2BA;HIST3H2BB	Histone H2B type 1-B;Histone H2B type 1-H;Histone H2B type 1-N;Histone H2B type 2-E;Histone H2B type 1-C/E/F/G/I;Histone H2B type 1-D;Histone H2B type 1-K;Histone H2B type 2-F;Histone H2B type 1-O;Histone H2B type 1-M;Histone H2B type F-S;Histone H2B type 1-J;Histone H2B type 1-L;Histone H2B type 1-A;Histone H2B type 3-B	13.95	20.7713	20.8913	21.0638	21.1842	21.5142	21.0745	-0.348817	0.0905265
P62805	P62805	HIST1H4A	Histone H4	11.367	20.3357	21.8094	21.1415	19.8927	21.4506	22.0407	-0.0324535	0.968378
Q09028	Q09028	RBBP4	Histone-binding protein RBBP4	47.655	16.2014	14.8916	15.466	18.2193	15.703	14.1643	-0.509228	0.702623
Q16576	Q16576	RBBP7	Histone-binding protein RBBP7	47.82	20.7225	21.0062	20.7919	20.6697	21.0515	20.3624	0.145658	0.538562
P04439	P04439	HLA-A	HLA class I histocompatibility antigen, A-3 alpha chain	40.84	16.0105	20.8644	20.8894	20.051	21.5301	22.1303	-1.98234	0.317167
P01889;P17693	P01889	HLA-B	HLA class I histocompatibility antigen, B-7 alpha chain	40.46	16.3938	19.3811	19.5328	18.5051	19.7161	20.697	-1.20352	0.373581
P10321	P10321	HLA-C	HLA class I histocompatibility antigen, Cw-7 alpha chain	40.648	18.9265	19.8967	20.5275	19.3445	20.3826	21.3832	-0.586551	0.478131
P51610	P51610	HCFC1	Host cell factor 1;HCF N-terminal chain 1;HCF N-terminal chain 2;HCF N-terminal chain 3;HCF N-terminal chain 4;HCF N-terminal chain 5;HCF N-terminal chain 6;HCF C-terminal chain 1;HCF C-terminal chain 2;HCF C-terminal chain 3;HCF C-terminal chain 4;HCF C-terminal chain 5;HCF C-terminal chain 6	208.73	16.115	16.4543	14.8339	16.1868	15.3231	15.7041	0.0630493	0.914734
P53816	P53816	PLA2G16	HRAS-like suppressor 3	17.936	15.5044	15.0078	15.8287	16.6201	15.4444	15.8706	-0.531427	0.272902
P50502;Q8IZP2;Q8NFI4	P50502;Q8IZP2;Q8NFI4	ST13;ST13P4;ST13P5	Hsc70-interacting protein;Putative protein FAM10A4;Putative protein FAM10A5	41.331	15.4744	13.9082	17.6807	15.547	15.8446	16.451	-0.259734	0.828906
Q9NZL4	Q9NZL4	HSPBP1	Hsp70-binding protein 1	39.302	19.1851	19.7483	20.5976	20.0511	20.1699	20.8339	-0.507975	0.347234
Q16543	Q16543	CDC37	Hsp90 co-chaperone Cdc37;Hsp90 co-chaperone Cdc37, N-terminally processed	44.468	15.5835	17.4864	17.1546	17.1114	17.5582	17.856	-0.766974	0.287374
Q01581;P54868	Q01581	HMGCS1	Hydroxymethylglutaryl-CoA synthase, cytoplasmic	57.293	16.5059	17.1098	17.5975	16.9239	18.0731	18.0188	-0.600843	0.287113
P78318	P78318	IGBP1	Immunoglobulin-binding protein 1	39.221	19.725	19.1835	18.7765	18.4193	18.8319	16.9077	1.17537	0.143059
P52292	P52292	KPNA2	Importin subunit alpha-1	57.861	18.4797	18.6756	18.6552	18.4468	18.7655	18.803	-0.0683091	0.62439
Q14974	Q14974	KPNB1	Importin subunit beta-1	97.169	15.3835	18.3182	18.8092	14.9984	18.7969	18.9741	-0.0861737	0.961571
Q8TEX9	Q8TEX9	IPO4	Importin-4	118.71	16.5206	17.9957	18.4055	15.159	17.7744	16.5977	1.13026	0.299242
O95373	O95373	IPO7	Importin-7	119.52	15.1974	16.8985	17.594	15.9647	17.4549	17.7446	-0.491448	0.614215
O15111;Q9UPZ9	O15111	CHUK	Inhibitor of nuclear factor kappa-B kinase subunit alpha	84.639	17.1337	18.3438	18.0637	15.9755	17.9841	15.513	1.35618	0.182555
O14920	O14920	IKBKB	Inhibitor of nuclear factor kappa-B kinase subunit beta	86.563	17.0308	18.6596	17.8347	16.0033	17.9213	14.2754	1.77507	0.198574
Q15181	Q15181	PPA1	Inorganic pyrophosphatase	32.66	17.6276	17.8857	16.2656	17.7749	18.3457	16.2346	-0.192082	0.823409
P20839	P20839	IMPDH1	Inosine-5-monophosphate dehydrogenase 1	55.405	17.556	17.9301	17.8893	17.4378	18.3073	17.6043	0.00868479	0.977668
P12268	P12268	IMPDH2	Inosine-5-monophosphate dehydrogenase 2	55.804	22.3379	22.3753	21.6442	22.4009	22.4237	21.5737	-0.0136337	0.972146
O14732	O14732	IMPA2	Inositol monophosphatase 2	31.321	14.7535	15.4081	16.9563	16.735	16.5996	17.6837	-1.30011	0.152402
Q9Y4H2	Q9Y4H2	IRS2	Insulin receptor substrate 2	137.33	15.8817	15.8959	16.3447	15.182	17.3931	15.2041	0.114316	0.88608
Q9NZI8	Q9NZI8	IGF2BP1	Insulin-like growth factor 2 mRNA-binding protein 1	63.48	20.2912	18.2458	18.7506	20.0455	18.4174	19.6446	-0.273314	0.745671
Q9Y6M1	Q9Y6M1	IGF2BP2	Insulin-like growth factor 2 mRNA-binding protein 2	66.121	18.0226	14.6533	14.7814	18.1979	14.5425	15.5233	-0.268795	0.870903
O00425	O00425	IGF2BP3	Insulin-like growth factor 2 mRNA-binding protein 3	63.704	19.2504	18.1819	17.6451	19.3634	18.0009	17.6239	0.0297852	0.968474
P05556	P05556	ITGB1	Integrin beta-1	88.414	15.8776	15.6841	17.1136	15.225	16.0399	17.2676	0.0476325	0.951996
Q13418	Q13418	ILK	Integrin-linked protein kinase	51.419	19.7675	19.9773	19.2848	18.7296	19.5141	17.7689	1.00565	0.138586
P15260	P15260	IFNGR1	Interferon gamma receptor 1	54.404	14.8136	14.5109	17.5141	14.8981	14.9961	18.3238	-0.459778	0.770998
P19525	P19525	EIF2AK2	Interferon-induced, double-stranded RNA-activated protein kinase	62.094	17.9347	19.4392	18.7106	17.1309	18.8216	16.6405	1.16387	0.214983
Q12905	Q12905	ILF2	Interleukin enhancer-binding factor 2	43.062	20.5974	19.2556	18.9435	20.3383	18.6557	18.8298	0.324229	0.682614
Q12906	Q12906	ILF3	Interleukin enhancer-binding factor 3	95.337	20.7161	17.904	18.4104	21.0328	18.0438	19.1313	-0.392513	0.765529
P51617;P51955	P51617	IRAK1	Interleukin-1 receptor-associated kinase 1	76.536	19.1284	19.3697	19.3484	19.1943	19.2525	17.0457	0.784695	0.343024
Q9HBG6	Q9HBG6	IFT122	Intraflagellar transport protein 122 homolog	141.82	15.6893	17.2079	17.9448	14.9602	15.6371	15.2386	1.66869	0.07357
A0AVF1	A0AVF1	TTC26	Intraflagellar transport protein 56	64.177	15.3045	15.0233	15.7959	14.2723	16.5875	15.6693	-0.135162	0.858275
Q27J81	Q27J81	INF2	Inverted formin-2	135.62	15.2297	17.8983	17.9277	15.6306	17.9061	18.506	-0.328976	0.805686
P41252	P41252	IARS	Isoleucine--tRNA ligase, cytoplasmic	144.5	18.4994	18.8913	18.9154	18.089	19.0167	18.042	0.386152	0.325478
Q6PID8	Q6PID8	KLHDC10	Kelch domain-containing protein 10	49.097	16.4912	14.6683	18.4735	18.526	18.1884	16.1826	-1.08802	0.45609
Q9Y2U9	Q9Y2U9	KLHDC2	Kelch domain-containing protein 2	46.098	16.9805	17.9877	17.1144	17.0994	15.8403	17.9109	0.410674	0.578531
Q14145	Q14145	KEAP1	Kelch-like ECH-associated protein 1	69.666	17.8531	17.6143	17.973	17.4531	17.8751	18.1066	0.00188955	0.993513
Q9NVR0	Q9NVR0	KLHL11	Kelch-like protein 11	80.147	18.2198	17.7362	18.2803	15.6985	18.0594	17.3876	1.03027	0.227336
Q53G59	Q53G59	KLHL12	Kelch-like protein 12	63.276	16.4055	15.6419	16.2316	15.6242	18.5863	15.2141	-0.381878	0.743118
Q9P2N7;Q9P2J3	Q9P2N7	KLHL13	Kelch-like protein 13	73.867	17.8132	18.2291	17.8888	18.6064	17.8038	18.0065	-0.16189	0.58482
P05783;Q92764;CON__H-INV:HIT000015463;CON__Q92764;CON__Q497I4;O76013;O76015;CON__Q14532;CON__A2AB72;CON__O76015;CON__O76013	P05783	KRT18	Keratin, type I cytoskeletal 18	48.057	22.6283	20.5976	21.4134	22.3397	21.0029	21.7803	-0.161185	0.830583
Q07666;Q5VWX1	Q07666	KHDRBS1	KH domain-containing, RNA-binding, signal transduction-associated protein 1	48.227	16.6647	17.8315	15.537	15.9239	16.2612	14.9955	0.950867	0.280605
Q86UP2	Q86UP2	KTN1	Kinectin	156.27	16.4736	14.2694	15.9431	15.1608	14.1264	19.0869	-0.562657	0.750326
Q07866	Q07866	KLC1	Kinesin light chain 1	65.309	16.1129	16.0696	15.3023	15.4885	16.0714	15.4102	0.171571	0.636404
P33176;O60282;Q12840	P33176	KIF5B	Kinesin-1 heavy chain	109.68	17.7623	19.1333	18.2133	16.6971	18.1436	18.2685	0.666594	0.360286
P52732	P52732	KIF11	Kinesin-like protein KIF11	119.16	18.3383	18.3582	18.2781	16.5837	18.3592	15.6742	1.45248	0.139371
Q86Y91	Q86Y91	KIF18B	Kinesin-like protein KIF18B	93.01	19.5708	14.8291	16.289	15.8311	16.2145	16.1302	0.837665	0.583627
Q12756;O60333	Q12756;O60333	KIF1A;KIF1B	Kinesin-like protein KIF1A;Kinesin-like protein KIF1B	191.06	20.3573	15.9863	15.3085	18.2341	14.5268	16.2723	0.87298	0.671421
O43896	O43896	KIF1C	Kinesin-like protein KIF1C	122.95	17.7215	18.058	17.7306	16.0544	18.1258	15.1735	1.38548	0.191322
Q7Z4S6;O75037	Q7Z4S6	KIF21A	Kinesin-like protein KIF21A	187.18	16.6602	18.1371	17.8432	15.7656	18.2148	15.8591	0.933699	0.367384
Q14807	Q14807	KIF22	Kinesin-like protein KIF22	73.261	13.8131	14.9769	16.0182	16.0802	14.9409	14.6346	-0.282483	0.733609
Q02241	Q02241	KIF23	Kinesin-like protein KIF23	110.06	14.8046	15.7024	15.7953	17.1122	15.0076	15.5022	-0.439882	0.568865
Q99661;Q8N4N8	Q99661	KIF2C	Kinesin-like protein KIF2C	81.312	15.0903	15.6001	17.0377	14.877	14.9837	15.7004	0.722339	0.320688
Q9BW19	Q9BW19	KIFC1	Kinesin-like protein KIFC1	73.747	21.0804	21.1787	21.3046	20.5462	20.8535	19.4755	0.896172	0.101303
O14777	O14777	NDC80	Kinetochore protein NDC80 homolog	73.912	17.4945	17.3286	18.1273	16.9784	18.0544	15.3374	0.860106	0.356854
Q9BZD4	Q9BZD4	NUF2	Kinetochore protein Nuf2	54.303	15.7684	17.651	18.6254	17.5292	18.4167	17.2379	-0.379678	0.698047
Q8NBT2	Q8NBT2	SPC24	Kinetochore protein Spc24	22.478	15.0393	17.6422	14.9743	13.8391	17.6557	15.2462	0.304914	0.840382
Q9HBM1	Q9HBM1	SPC25	Kinetochore protein Spc25	26.152	17.0964	16.9389	15.0403	16.913	17.2511	16.9949	-0.694466	0.357551
Q9H410	Q9H410	DSN1	Kinetochore-associated protein DSN1 homolog	40.067	17.4156	16.5049	16.7738	16.7338	16.7326	15.8514	0.458816	0.314488
Q96IY1	Q96IY1	NSL1	Kinetochore-associated protein NSL1 homolog	32.162	15.019	14.9439	15.541	15.3126	15.9822	15.8989	-0.563265	0.11668
P42167;P42166	P42167;P42166	TMPO	Lamina-associated polypeptide 2, isoforms beta/gamma;Thymopoietin;Thymopentin;Lamina-associated polypeptide 2, isoform alpha;Thymopoietin;Thymopentin	50.67	16.3997	15.5603	15.0848	16.7328	14.8992	16.8562	-0.481159	0.551201
P20700	P20700	LMNB1	Lamin-B1	66.408	16.4819	15.1254	15.2485	14.8835	16.1679	16.2842	-0.159897	0.810308
O43813	O43813	LANCL1	LanC-like protein 1	45.283	21.1839	14.425	15.6245	21.3919	16.8311	14.919	-0.636184	0.833279
Q16850	Q16850	CYP51A1	Lanosterol 14-alpha demethylase	56.805	16.5921	17.4656	18.0456	15.5412	17.1882	17.2268	0.715745	0.363072
P48449	P48449	LSS	Lanosterol synthase	83.308	14.7735	16.2992	17.4336	14.8711	16.9973	17.5757	-0.312585	0.795245
Q6PKG0;Q659C4	Q6PKG0	LARP1	La-related protein 1	123.51	19.4851	17.6575	18.4123	20.1191	17.3801	17.8527	0.0676835	0.949177
Q71RC2	Q71RC2	LARP4	La-related protein 4	80.595	18.6519	17.2253	17.1933	19.4785	15.3077	16.4894	0.598294	0.676357
Q92615	Q92615	LARP4B	La-related protein 4B	80.551	15.1336	17.0244	15.8384	15.6544	16.3383	14.6343	0.456429	0.571381
Q01650	Q01650	SLC7A5	Large neutral amino acids transporter small subunit 1	55.01	16.2482	14.1729	15.8458	16.2776	15.643	20.0585	-1.90412	0.277933
P46379	P46379	BAG6	Large proline-rich protein BAG6	119.41	24.5829	25.0041	25.0278	24.8259	25.2344	25.6056	-0.350364	0.260522
Q6P1M3	Q6P1M3	LLGL2	Lethal(2) giant larvae protein homolog 2	113.45	16.0087	16.809	16.2596	14.9352	17.2063	15.6816	0.418088	0.587039
Q6P1Q0	Q6P1Q0	LETMD1	LETM1 domain-containing protein 1	41.79	14.7956	14.5021	15.2069	16.4364	17.0809	15.2335	-1.41542	0.070746
P42704	P42704	LRPPRC	Leucine-rich PPR motif-containing protein, mitochondrial	157.9	18.2737	15.1961	15.7176	18.3513	14.9106	15.1811	0.248127	0.873087
Q5VZK9	Q5VZK9	LRRC16A	Leucine-rich repeat-containing protein 16A	151.56	15.4655	18.3386	15.5725	13.8702	15.0515	16.6208	1.27806	0.358314
Q96AG4	Q96AG4	LRRC59	Leucine-rich repeat-containing protein 59	34.93	16.8885	17.7695	17.0596	17.5836	17.9299	18.0875	-0.62781	0.111189
Q9P2J5	Q9P2J5	LARS	Leucine--tRNA ligase, cytoplasmic	134.46	17.9678	18.88	17.9466	17.2263	18.2338	17.7455	0.529589	0.279198
P48059;Q7Z4I7	P48059	LIMS1	LIM and senescent cell antigen-like-containing domain protein 1	37.251	18.1778	19.1506	18.7748	18.6347	19.0647	17.8285	0.191796	0.69806
Q14847	Q14847	LASP1	LIM and SH3 domain protein 1	29.717	16.3617	14.5989	16.7175	15.5095	14.2989	17.8155	0.0180753	0.988905
O14495	O14495	PPAP2B	Lipid phosphate phosphohydrolase 3	35.116	16.6615	14.5729	14.9237	15.8386	15.9766	17.6866	-1.11455	0.272937
P00338;P07864;Q6ZMR3	P00338	LDHA	L-lactate dehydrogenase A chain	36.688	18.6917	19.5973	19.0949	18.4214	19.5726	20.1138	-0.241257	0.690641
P07195	P07195	LDHB	L-lactate dehydrogenase B chain	36.638	20.1205	21.2142	20.8814	19.9792	21.3032	21.5247	-0.197028	0.751577
Q6P1M0	Q6P1M0	SLC27A4	Long-chain fatty acid transport protein 4	72.063	14.7244	17.0889	17.0112	15.6022	17.3421	17.3064	-0.475452	0.648024
O95573	O95573	ACSL3	Long-chain-fatty-acid--CoA ligase 3	80.419	16.758	17.3673	17.0646	17.1759	17.2153	17.2924	-0.164583	0.410367
O60488	O60488	ACSL4	Long-chain-fatty-acid--CoA ligase 4	79.187	18.6145	20.4407	20.2037	18.682	20.1831	18.9648	0.476322	0.552472
P24666	P24666	ACP1	Low molecular weight phosphotyrosine protein phosphatase	18.042	15.3914	16.2372	16.846	16.4429	14.912	17.4191	-0.0998071	0.911435
P05455	P05455	SSB	Lupus La protein	46.836	21.0468	18.8441	16.7248	21.5439	18.5335	15.5646	0.324551	0.886262
Q96KB5	Q96KB5	PBK	Lymphokine-activated killer T-cell-originated protein kinase	36.085	14.8388	17.0253	16.9661	15.5978	15.2906	16.0361	0.635229	0.445271
P46736	P46736	BRCC3	Lys-63-specific deubiquitinase BRCC36	36.072	15.2436	16.958	17.1891	17.1888	17.2647	17.2563	-0.773047	0.276552
O60341	O60341	KDM1A	Lysine-specific histone demethylase 1A	92.902	18.747	18.2508	17.6498	19.03	18.7815	19.0607	-0.741519	0.0874771
Q15046	Q15046	KARS	Lysine--tRNA ligase	68.047	19.415	19.3469	19.2888	19.3532	19.248	19.2905	0.0530014	0.327756
Q7L5Y9	Q7L5Y9	MAEA	Macrophage erythroblast attacher	45.287	18.397	19.0885	19.1158	19.5702	19.4193	19.1415	-0.509918	0.12835
P14174	P14174	MIF	Macrophage migration inhibitory factor	12.476	22.6562	24.1246	24.1399	21.4547	24.2574	24.904	0.101508	0.934885
Q14764	Q14764	MVP	Major vault protein	99.326	22.022	20.9574	20.8403	21.4764	20.8509	21.2779	0.0714881	0.872732
P40926	P40926	MDH2	Malate dehydrogenase, mitochondrial	35.503	15.5149	16.8167	15.7015	15.1409	17.6547	17.4152	-0.725897	0.464321
P43243	P43243	MATR3	Matrin-3	94.622	18.3839	17.7784	18.3206	17.9991	17.7776	18.113	0.19773	0.411605
Q9NX70	Q9NX70	MED29	Mediator of RNA polymerase II transcription subunit 29	21.073	14.9623	15.7676	15.7505	15.9493	15.7061	14.9638	-0.0463072	0.912987
P43355;P43361;P43358;O60732;O15480;P43363;P43362;A2A368;Q96M61;A8MXT2	P43355	MAGEA1	Melanoma-associated antigen 1	34.342	19.1415	19.5223	19.3331	18.738	19.4139	17.942	0.634324	0.222283
P43360;P43356	P43360;P43356	MAGEA6;MAGEA2	Melanoma-associated antigen 6;Melanoma-associated antigen 2	34.891	18.27	18.0017	17.9502	18.4398	17.7464	18.4934	-0.152544	0.589189
Q9UNF1;Q12816	Q9UNF1	MAGED2	Melanoma-associated antigen D2	64.953	17.7348	19.2921	18.8119	17.4945	18.6409	17.1936	0.836586	0.259672
O94776;Q9BTC8;Q13330	O94776	MTA2	Metastasis-associated protein MTA2	75.022	17.411	17.1926	18.2449	17.9331	16.6271	18.9448	-0.218833	0.783154
Q9NZL9	Q9NZL9	MAT2B	Methionine adenosyltransferase 2 subunit beta	37.551	16.0422	15.3554	16.2185	15.464	16.2665	17.6947	-0.603056	0.439627
Q99707	Q99707	MTR	Methionine synthase	140.53	18.3303	18.6921	18.3599	16.9234	18.0654	15.2699	1.7079	0.105608
P56192	P56192	MARS	Methionine--tRNA ligase, cytoplasmic	101.11	18.248	18.7169	19.0112	18.3675	18.5008	18.889	0.0729542	0.801623
Q9BQA1	Q9BQA1	WDR77	Methylosome protein 50	36.724	18.8828	17.8512	18.4293	17.5641	18.413	16.7742	0.804016	0.224052
Q9NX63	Q9NX63	CHCHD3	MICOS complex subunit MIC19	26.152	19.7635	18.9001	19.4545	19.2972	19.3769	20.5445	-0.366856	0.483662
Q16891	Q16891	IMMT	MICOS complex subunit MIC60	83.677	19.227	19.4321	19.7328	19.6005	19.2984	20.4002	-0.302427	0.448176
P27816	P27816	MAP4	Microtubule-associated protein 4	121	18.6392	18.0666	18.9586	19.1827	18.3199	19.293	-0.377077	0.402817
Q15555	Q15555	MAPRE2	Microtubule-associated protein RP/EB family member 2	37.031	15.5913	17.2218	17.5869	16.5978	17.5585	15.8942	0.116485	0.888569
Q9NU22	Q9NU22	MDN1	Midasin	632.81	16.2979	17.772	17.3372	15.0026	17.8303	14.5413	1.34433	0.295227
Q9BTE3	Q9BTE3	MCMBP	Mini-chromosome maintenance complex-binding protein	72.979	16.8109	14.9505	17.7035	17.4155	16.7988	17.9473	-0.898919	0.362911
P54278;Q68D20;A4D2B8;Q13401	P54278	PMS2	Mismatch repair endonuclease PMS2	95.796	18.935	18.8866	18.787	18.971	18.4708	15.7629	1.13466	0.318834
Q9Y6C9	Q9Y6C9	MTCH2	Mitochondrial carrier homolog 2	33.331	17.0239	15.2925	16.1688	16.7579	15.2679	16.4687	-0.00309213	0.996573
Q9UBX3	Q9UBX3	SLC25A10	Mitochondrial dicarboxylate carrier	31.282	18.4047	17.6519	17.7547	17.7968	17.9706	17.385	0.219636	0.4948
Q9GZY8	Q9GZY8	MFF	Mitochondrial fission factor	38.464	17.9819	18.5326	18.2017	17.6802	18.3408	15.4405	1.08486	0.290819
Q9H936;Q9H1K4	Q9H936;Q9H1K4	SLC25A22;SLC25A18	Mitochondrial glutamate carrier 1;Mitochondrial glutamate carrier 2	34.47	18.2551	17.4862	17.6242	17.3772	18.1691	18.4394	-0.206725	0.630044
Q9Y3D7	Q9Y3D7	PAM16	Mitochondrial import inner membrane translocase subunit TIM16	13.825	15.018	16.0612	15.3473	14.9712	15.8876	14.7892	0.259488	0.60175
Q3ZCQ8	Q3ZCQ8	TIMM50	Mitochondrial import inner membrane translocase subunit TIM50	39.646	18.3142	18.9888	18.8151	18.0029	18.1586	19.2847	0.223948	0.64599
O96008	O96008	TOMM40	Mitochondrial import receptor subunit TOM40 homolog	37.893	16.118	15.7703	16.9247	16.5925	16.0649	16.9416	-0.261988	0.572189
Q15070	Q15070	OXA1L	Mitochondrial inner membrane protein OXA1L	48.547	15.1763	14.9791	15.6265	16.3532	15.3332	16.4338	-0.779401	0.125024
Q8IXI1	Q8IXI1	RHOT2	Mitochondrial Rho GTPase 2	68.117	17.0281	17.1472	16.9126	15.8015	17.0991	14.9035	1.09459	0.162831
O95140	O95140	MFN2	Mitofusin-2	86.401	15.2417	16.5429	15.1961	15.6411	15.7374	15.7564	-0.0513973	0.913221
P28482	P28482	MAPK1	Mitogen-activated protein kinase 1	41.389	16.0272	16.948	14.9312	16.6486	17.1517	15.182	-0.358584	0.687987
Q9Y2U5;Q99759	Q9Y2U5	MAP3K2	Mitogen-activated protein kinase kinase kinase 2	69.74	17.8893	16.8292	17.2399	15.8961	17.2529	15.1694	1.21334	0.150818
O95382	O95382	MAP3K6	Mitogen-activated protein kinase kinase kinase 6	142.59	15.6439	15.0596	14.9832	16.0904	14.9938	16.2076	-0.53504	0.290158
Q5TCX8	Q5TCX8	MLK4	Mitogen-activated protein kinase kinase kinase MLK4	113.96	16.1956	16.2715	14.5429	16.254	16.7594	16.083	-0.695471	0.310498
O43684	O43684	BUB3	Mitotic checkpoint protein BUB3	37.154	20.0483	19.1145	19.696	19.5302	19.2623	20.0967	-0.0101102	0.979337
O43683	O43683	BUB1	Mitotic checkpoint serine/threonine-protein kinase BUB1	122.37	20.4398	19.9054	20.427	20.2192	20.184	19.9717	0.132437	0.528787
O60566	O60566	BUB1B	Mitotic checkpoint serine/threonine-protein kinase BUB1 beta	119.54	15.6052	17.878	18.3496	14.5146	17.9783	17.1785	0.720434	0.621077
Q8IVT2	Q8IVT2	MISP	Mitotic interactor and substrate of PLK1	75.356	19.2468	19.2947	18.8035	17.2955	18.4498	17.2307	1.45632	0.0267646
Q9Y3D0	Q9Y3D0	FAM96B	Mitotic spindle-associated MMXD complex subunit MIP18	17.663	18.1146	18.4367	17.9113	17.8057	18.2687	16.9246	0.48786	0.312856
Q08AG7	Q08AG7	MZT1	Mitotic-spindle organizing protein 1	8.4787	17.9191	15.1053	14.9748	16.4702	14.9787	14.806	0.581461	0.623872
Q9BYG3	Q9BYG3	NIFK	MKI67 FHA domain-interacting nucleolar phosphoprotein	34.222	17.8105	17.6254	18.2823	17.8863	18.3644	18.8778	-0.47013	0.246585
Q96T76	Q96T76	MMS19	MMS19 nucleotide excision repair protein homolog	113.29	15.0712	16.03	16.4171	15.066	15.9203	15.389	0.38098	0.464144
P26038	P26038	MSN	Moesin	67.819	16.0851	15.8218	15.1496	16.3325	16.1296	15.3333	-0.246318	0.582976
O43148	O43148	RNMT	mRNA cap guanine-N7 methyltransferase	54.843	14.9451	16.8311	15.073	15.5866	16.9464	17.4833	-1.05569	0.272289
Q9UDY8	Q9UDY8	MALT1	Mucosa-associated lymphoid tissue lymphoma translocation protein 1	92.271	18.3989	18.1929	18.8347	19.1922	18.59	20.1331	-0.829606	0.163843
Q9UI30	Q9UI30	TRMT112	Multifunctional methyltransferase subunit TRM112-like protein	14.199	21.2017	21.5417	21.3172	21.0773	21.3282	21.5713	0.0279191	0.880339
P22234	P22234	PAICS	Multifunctional protein ADE2;Phosphoribosylaminoimidazole-succinocarboxamide synthase;Phosphoribosylaminoimidazole carboxylase	47.079	17.5883	17.1926	16.3833	17.0397	17.723	15.2819	0.373203	0.668532
Q9UL63	Q9UL63	MKLN1	Muskelin	84.767	19.446	20.2522	20.1228	19.8504	20.2684	20.0667	-0.121504	0.684191
Q9NUJ1	Q9NUJ1	ABHD10	Mycophenolic acid acyl-glucuronide esterase, mitochondrial	33.932	16.8539	17.9203	17.6304	17.8892	17.8573	18.8999	-0.747286	0.185175
Q15773	Q15773	MLF2	Myeloid leukemia factor 2	28.147	21.341	21.9142	21.9579	21.3124	21.7837	20.7634	0.45118	0.273254
Q9NZM1	Q9NZM1	MYOF	Myoferlin	234.71	15.6975	16.4041	15.5741	16.0358	16.5534	14.5981	0.162763	0.811646
Q15746	Q15746	MYLK	Myosin light chain kinase, smooth muscle;Myosin light chain kinase, smooth muscle, deglutamylated form	210.71	15.8024	21.0719	21.1296	19.9942	15.9814	14.6363	2.46398	0.360719
P60660	P60660	MYL6	Myosin light polypeptide 6	16.93	21.8077	21.6022	21.607	21.6331	21.7844	21.3344	0.0883579	0.583953
P19105;O14950;P24844	P19105;O14950;P24844	MYL12A;MYL12B;MYL9	Myosin regulatory light chain 12A;Myosin regulatory light chain 12B;Myosin regulatory light polypeptide 9	19.794	16.5236	18.0731	16.2262	17.9764	18.1112	18.2897	-1.18482	0.110456
P35579;P35580;P35749;REV__Q9UKV3	P35579	MYH9	Myosin-9	226.53	18.6979	18.8816	18.6828	19.4809	18.8485	18.9623	-0.343129	0.169237
Q9H0A0	Q9H0A0	NAT10	N-acetyltransferase 10	115.73	16.7586	17.4	18.381	15.2559	18.1874	18.8757	0.0735381	0.9543
O95299	O95299	NDUFA10	NADH dehydrogenase [ubiquinone] 1 alpha subcomplex subunit 10, mitochondrial	40.75	18.5522	15.5371	17.1065	18.1267	18.0451	17.6103	-0.862082	0.385294
Q16795	Q16795	NDUFA9	NADH dehydrogenase [ubiquinone] 1 alpha subcomplex subunit 9, mitochondrial	42.509	16.7363	15.1255	15.7773	14.8258	16.8714	16.1991	-0.0856784	0.915932
O75489	O75489	NDUFS3	NADH dehydrogenase [ubiquinone] iron-sulfur protein 3, mitochondrial	30.241	16.6333	16.2234	15.4865	16.6066	15.7477	16.6259	-0.212334	0.656867
E9PAV3;Q13765	E9PAV3;Q13765	NACA	Nascent polypeptide-associated complex subunit alpha, muscle-specific form;Nascent polypeptide-associated complex subunit alpha	205.42	20.8832	21.2147	21.3086	21.1653	21.0087	21.9989	-0.255466	0.486129
O00308	O00308	WWP2	NEDD4-like E3 ubiquitin-protein ligase WWP2	98.911	15.8015	14.7076	18.4071	15.6597	17.0356	18.0979	-0.625701	0.656566
Q15843	Q15843	NEDD8	NEDD8	9.0714	20.2247	20.714	20.0592	20.708	20.9662	18.8638	0.153285	0.835205
Q9Y5A7	Q9Y5A7	NUB1	NEDD8 ultimate buster 1	70.537	16.8572	16.0393	16.2799	16.755	14.7636	14.9134	0.914818	0.252505
Q13564	Q13564	NAE1	NEDD8-activating enzyme E1 regulatory subunit	60.246	19.6969	19.6347	20.2736	19.4418	19.4253	18.7478	0.663405	0.0960391
Q96JN8	Q96JN8	NEURL4	Neuralized-like protein 4	166.9	17.7014	18.6915	19.4229	18.7539	19.2863	19.6313	-0.618582	0.331538
Q09666	Q09666	AHNAK	Neuroblast differentiation-associated protein AHNAK	629.09	21.6502	21.8111	21.4808	21.2353	21.4771	20.8352	0.464833	0.0913377
P46531	P46531	NOTCH1	Neurogenic locus notch homolog protein 1;Notch 1 extracellular truncation;Notch 1 intracellular domain	272.5	15.2535	16.3719	15.9552	15.8247	15.2475	16.5559	-0.0158208	0.976265
Q14596	Q14596	NBR1	Next to BRCA1 gene 1 protein	107.41	16.874	16.1933	17.0005	15.9563	17.364	16.8902	-0.0475725	0.926369
Q9Y6K9	Q9Y6K9	IKBKG	NF-kappa-B essential modulator	48.197	19.876	20.001	19.9137	18.6669	19.8796	18.7485	0.831904	0.101769
P55769	P55769	NHP2L1	NHP2-like protein 1;NHP2-like protein 1, N-terminally processed	14.173	17.8173	18.3627	18.4059	17.8228	17.3108	18.7147	0.245868	0.615234
Q96TA1	Q96TA1	FAM129B	Niban-like protein 1	84.137	15.7021	15.3182	17.3731	15.4498	15.0146	17.4887	0.146774	0.889277
Q6XQN6	Q6XQN6	NAPRT	Nicotinate phosphoribosyltransferase	57.578	15.2059	16.6392	16.6952	16.013	16.8174	15.7258	-0.0052913	0.993236
Q12980	Q12980	NPRL3	Nitrogen permease regulator 3-like protein	63.604	17.7161	18.0263	17.6837	17.4073	17.8645	15.4334	0.906956	0.2953
Q8NDF8;Q5XG87	Q8NDF8	PAPD5	Non-canonical poly(A) RNA polymerase PAPD5	63.266	15.9645	14.8431	17.3399	16.1393	15.0418	14.7666	0.733239	0.429416
Q15233	Q15233	NONO	Non-POU domain-containing octamer-binding protein	54.231	23.1095	22.0949	22.2028	22.3108	21.6736	21.3302	0.697524	0.181153
Q13470	Q13470	TNK1	Non-receptor tyrosine-protein kinase TNK1	72.467	14.9922	15.4441	17.7087	18.3026	14.744	15.9492	-0.283566	0.84286
P29597	P29597	TYK2	Non-receptor tyrosine-protein kinase TYK2	133.65	16.1343	15.6504	15.2937	14.3894	16.681	15.804	0.0680164	0.928351
Q9UNZ2	Q9UNZ2	NSFL1C	NSFL1 cofactor p47	40.572	19.8135	19.2618	19.2341	20.0029	19.3618	19.0424	-0.0325762	0.928201
P52298	P52298	NCBP2	Nuclear cap-binding protein subunit 2	18.001	18.7258	15.358	15.3949	18.6237	14.5323	17.1035	-0.260248	0.881222
Q00653	Q00653	NFKB2	Nuclear factor NF-kappa-B p100 subunit;Nuclear factor NF-kappa-B p52 subunit	96.748	18.0346	18.237	18.9152	18.0174	18.2575	18.2078	0.234753	0.443183
Q7Z417	Q7Z417	NUFIP2	Nuclear fragile X mental retardation-interacting protein 2	76.12	17.412	17.1184	17.7704	16.3957	17.1236	18.149	0.210774	0.717362
Q9Y266	Q9Y266	NUDC	Nuclear migration protein nudC	38.242	19.454	19.5938	19.6843	15.0703	19.3469	19.7686	1.51544	0.370149
P57740	P57740	NUP107	Nuclear pore complex protein Nup107	106.37	16.5525	16.6008	16.6069	16.0494	16.0908	15.0017	0.872754	0.0707252
Q8WUM0	Q8WUM0	NUP133	Nuclear pore complex protein Nup133	128.98	15.8183	16.441	15.0475	15.2749	16.327	15.2401	0.154948	0.787718
O75694	O75694	NUP155	Nuclear pore complex protein Nup155	155.2	15.4833	17.0824	17.2071	14.7995	16.7478	16.5533	0.557435	0.539455
Q12769	Q12769	NUP160	Nuclear pore complex protein Nup160	162.12	17.4465	18.1498	18.0598	17.4971	18.7262	17.5286	-0.0319316	0.948098
P35658	P35658	NUP214	Nuclear pore complex protein Nup214	213.62	15.5562	17.7081	13.9934	14.6421	17.3419	14.7886	0.16174	0.91288
Q9BW27	Q9BW27	NUP85	Nuclear pore complex protein Nup85	75.019	16.7382	15.3879	14.8177	16.8357	15.1473	15.8132	-0.284134	0.724708
Q8N1F7	Q8N1F7	NUP93	Nuclear pore complex protein Nup93	93.487	19.5075	20.9451	20.325	19.3208	20.2213	18.9934	0.747347	0.24939
P37198	P37198	NUP62	Nuclear pore glycoprotein p62	53.254	20.7128	18.8069	17.6408	15.5735	15.2462	14.9517	3.79634	0.0141766
Q8TAT6	Q8TAT6	NPLOC4	Nuclear protein localization protein 4 homolog	68.119	21.2449	21.8022	21.9713	21.6744	21.956	21.0185	0.123174	0.745397
Q9UHY1	Q9UHY1	NRBP1	Nuclear receptor-binding protein	59.844	16.149	17.8748	18.5228	16.1746	15.0513	16.3656	1.65171	0.113763
P67809;Q9Y2T7	P67809	YBX1	Nuclease-sensitive element-binding protein 1	35.924	23.4524	21.6101	22.2756	23.4869	21.8184	22.5445	-0.170573	0.825185
Q9BZE4	Q9BZE4	GTPBP4	Nucleolar GTP-binding protein 1	73.964	16.254	16.9368	17.23	16.6556	17.3053	17.7277	-0.422607	0.376544
Q9NR30;Q9BQ39	Q9NR30	DDX21	Nucleolar RNA helicase 2	87.343	19.6586	20.1005	20.912	20.6343	20.6641	21.5153	-0.714211	0.200941
P19338	P19338	NCL	Nucleolin	76.613	19.9909	20.5005	20.4868	20.4001	20.5541	20.6335	-0.203182	0.324643
P06748	P06748	NPM1	Nucleophosmin	32.575	21.4424	22.7987	23.166	22.0629	22.9479	23.8626	-0.488761	0.54401
Q5SRE5	Q5SRE5	NUP188	Nucleoporin NUP188 homolog	196.04	16.1255	15.1481	16.1451	15.7444	15.9474	16.057	-0.110031	0.763526
Q8NFH4	Q8NFH4	NUP37	Nucleoporin Nup37	36.707	17.6178	14.9566	15.1991	15.2754	17.3146	16.3039	-0.37344	0.736142
Q96EE3	Q96EE3	SEH1L	Nucleoporin SEH1	39.648	15.4787	15.6702	15.8072	16.1828	15.7117	15.596	-0.178147	0.430081
P15531	P15531	NME1	Nucleoside diphosphate kinase A	17.149	19.9869	19.979	20.1842	20.4689	20.4602	21.2473	-0.675436	0.066258
P22392	P22392	NME2	Nucleoside diphosphate kinase B	17.298	15.6221	20.7351	15.1086	15.3814	20.2938	16.0007	-0.0699978	0.977842
P55209	P55209	NAP1L1	Nucleosome assembly protein 1-like 1	45.374	19.7726	21.2568	20.8802	20.4296	21.5395	22.3853	-0.814942	0.321225
Q99733	Q99733	NAP1L4	Nucleosome assembly protein 1-like 4	42.823	19.8288	20.5282	20.5654	20.3401	20.868	21.6006	-0.628741	0.223616
Q99650	Q99650	OSMR	Oncostatin-M-specific receptor subunit beta	110.51	15.4055	16.3104	16.7654	14.88	15.6571	15.6474	0.76558	0.182614
Q9NZT2	Q9NZT2	OGFR	Opioid growth factor receptor	73.324	17.7531	18.3598	17.8069	17.5518	18.2453	15.2514	0.957099	0.359417
O43913	O43913	ORC5	Origin recognition complex subunit 5	50.282	15.4272	16.9385	16.3952	14.9026	16.3954	14.5649	0.965994	0.248204
Q96G74	Q96G74	OTUD5	OTU domain-containing protein 5	60.625	19.4264	19.4478	19.6064	20.3105	19.86	20.3932	-0.694415	0.0166039
Q9BXB5	Q9BXB5	OSBPL10	Oxysterol-binding protein-related protein 10	83.969	16.0436	17.6521	18.1665	14.9942	15.3793	16.781	1.56923	0.1347
Q15645	Q15645	TRIP13	Pachytene checkpoint protein 2 homolog	48.55	19.9396	21.0496	20.4074	19.291	20.7639	18.2137	1.04268	0.265499
Q9BYG4	Q9BYG4	PARD6G	Partitioning defective 6 homolog gamma	40.883	20.8838	19.8351	21.627	14.0732	20.0536	22.7943	1.80828	0.529042
Q5JVF3	Q5JVF3	PCID2	PCI domain-containing protein 2	46.029	15.2427	17.1513	17.9366	15.2536	16.8437	17.5698	0.221186	0.843807
P62937;Q9Y536;F5H284;P0DN37;P0DN26;A0A0B4J2A2;A0A075B767;A0A075B759	P62937	PPIA	Peptidyl-prolyl cis-trans isomerase A;Peptidyl-prolyl cis-trans isomerase A, N-terminally processed	18.012	19.3391	20.2375	20.058	19.9409	20.8486	20.6168	-0.59057	0.201341
P23284	P23284	PPIB	Peptidyl-prolyl cis-trans isomerase B	23.742	20.9486	19.4819	19.0113	21.0002	19.362	19.3147	-0.0784054	0.927058
Q02790	Q02790	FKBP4	Peptidyl-prolyl cis-trans isomerase FKBP4;Peptidyl-prolyl cis-trans isomerase FKBP4, N-terminally processed	51.804	15.4576	16.8805	17.5117	15.1339	17.5525	14.0395	1.04129	0.435397
Q14318	Q14318	FKBP8	Peptidyl-prolyl cis-trans isomerase FKBP8	44.561	16.6895	18.1517	17.6863	16.2703	18.068	16.203	0.662037	0.425929
Q13610	Q13610	PWP1	Periodic tryptophan protein 1 homolog	55.827	20.5112	21.0483	20.9847	20.4984	20.6607	20.1365	0.416252	0.144049
Q06830	Q06830	PRDX1	Peroxiredoxin-1	22.11	20.4815	20.8446	20.7072	20.5571	20.9482	21.0647	-0.178916	0.391619
Q13162	Q13162	PRDX4	Peroxiredoxin-4	30.54	16.2048	18.1155	17.7256	15.1617	18.2402	18.8761	-0.0773675	0.954933
P30044	P30044	PRDX5	Peroxiredoxin-5, mitochondrial	22.086	16.4301	17.0088	16.316	16.1699	16.8744	17.4686	-0.252628	0.590327
P30041	P30041	PRDX6	Peroxiredoxin-6	25.035	16.5475	18.0839	18.1929	16.9035	17.9859	18.4953	-0.186785	0.805183
O43933	O43933	PEX1	Peroxisome biogenesis factor 1	142.87	15.5636	17.1952	15.9426	17.8895	15.0423	15.496	0.0911697	0.932514
Q6Y7W6	Q6Y7W6	GIGYF2	PERQ amino acid-rich with GYF domain-containing protein 2	150.07	18.2114	18.2708	17.5629	16.9452	17.199	16.6392	1.08721	0.017499
Q9Y285	Q9Y285	FARSA	Phenylalanine--tRNA ligase alpha subunit	57.563	21.0145	20.8276	20.4336	20.757	20.4188	19.7442	0.45184	0.258605
Q00325	Q00325	SLC25A3	Phosphate carrier protein, mitochondrial	40.094	20.9535	20.822	21.3614	19.8935	21.4096	21.7543	0.0264969	0.966567
P30086	P30086	PEBP1	Phosphatidylethanolamine-binding protein 1;Hippocampal cholinergic neurostimulating peptide	21.057	15.691	16.4041	16.1421	15.5153	17.059	18.0617	-0.799597	0.357332
O15357	O15357	INPPL1	Phosphatidylinositol 3,4,5-trisphosphate 5-phosphatase 2	138.6	15.4347	23.3882	15.1549	16.3412	23.3556	15.2079	-0.308926	0.937669
P00558;P07205	P00558	PGK1	Phosphoglycerate kinase 1	44.614	17.9975	18.7363	18.3998	17.7255	18.8835	18.93	-0.135117	0.778062
P18669;P15259;Q8N0Y7	P18669;P15259	PGAM1;PGAM2	Phosphoglycerate mutase 1;Phosphoglycerate mutase 2	28.804	16.4326	17.8654	16.783	15.3624	17.4017	18.037	0.0933463	0.923634
Q99570	Q99570	PIK3R4	Phosphoinositide 3-kinase regulatory subunit 4	153.1	16.2913	17.9431	18.2685	15.4889	18.0154	17.5474	0.483763	0.650149
Q9Y263	Q9Y263	PLAA	Phospholipase A-2-activating protein	87.156	16.7173	17.0317	17.0211	17.3295	17.522	18.0934	-0.724969	0.0448919
Q8IV08	Q8IV08	PLD3	Phospholipase D3	54.705	15.268	17.6165	17.4024	16.0646	18.231	18.1679	-0.725531	0.521488
Q15126	Q15126	PMVK	Phosphomevalonate kinase	21.995	17.0427	18.6304	17.4652	16.546	18.0821	14.9753	1.17834	0.310141
O15067	O15067	PFAS	Phosphoribosylformylglycinamidine synthase	144.73	17.0031	17.7196	17.7785	17.3267	17.4414	16.2594	0.491209	0.337683
Q9Y617	Q9Y617	PSAT1	Phosphoserine aminotransferase	40.422	15.6239	16.9729	17.001	15.4476	16.9703	17.7754	-0.198507	0.820613
Q9Y446	Q9Y446	PKP3	Plakophilin-3	87.081	16.0667	15.6622	15.5338	16.5353	15.47	15.3025	-0.015007	0.973089
Q8NC51	Q8NC51	SERBP1	Plasminogen activator inhibitor 1 RNA-binding protein	44.965	21.3834	20.6594	20.5562	22.0652	20.399	21.341	-0.402067	0.5039
Q53GA4	Q53GA4	PHLDA2	Pleckstrin homology-like domain family A member 2	17.092	19.4471	18.8751	19.081	19.589	19.5874	17.8632	0.121204	0.849483
Q15149	Q15149	PLEC	Plectin	531.78	20.1625	14.4603	18.0516	19.2775	14.9918	17.7631	0.213992	0.923172
P54277	P54277	PMS1	PMS1 protein homolog 1	105.83	15.684	16.3929	16.37	16.0698	16.3816	14.385	0.536819	0.463108
O00592	O00592	PODXL	Podocalyxin	58.635	14.5988	19.2435	15.2054	15.0256	14.8391	20.1613	-0.326118	0.892845
Q9H0J9	Q9H0J9	PARP12	Poly [ADP-ribose] polymerase 12	79.063	16.2389	15.9662	17.4115	16.1461	16.3365	19.6953	-0.853762	0.527391
Q460N5	Q460N5	PARP14	Poly [ADP-ribose] polymerase 14	202.8	16.9099	17.6237	17.5501	16.7537	17.435	17.1202	0.258273	0.438135
Q9UKK3	Q9UKK3	PARP4	Poly [ADP-ribose] polymerase 4	192.59	18.0922	17.5401	16.7974	17.5795	17.9419	16.4517	0.152238	0.80748
Q15365	Q15365	PCBP1	Poly(rC)-binding protein 1	37.497	22.239	22.6454	22.6006	21.9737	22.5768	21.8391	0.365125	0.23402
Q15366	Q15366	PCBP2	Poly(rC)-binding protein 2	38.58	21.717	22.3078	22.1893	20.8903	22.1303	20.6539	0.846567	0.160492
Q9UHX1	Q9UHX1	PUF60	Poly(U)-binding-splicing factor PUF60	59.875	20.4389	18.2446	17.5731	20.9015	17.8821	17.7233	-0.0834891	0.953595
P11940;Q9H361;Q96DU9	P11940;Q9H361	PABPC1;PABPC3	Polyadenylate-binding protein 1;Polyadenylate-binding protein 3	70.67	22.9916	20.2047	20.2876	22.9901	20.2183	20.8301	-0.184924	0.888926
Q13310	Q13310	PABPC4	Polyadenylate-binding protein 4	70.782	20.9426	18.9803	18.0361	21.0953	17.6674	19.2883	-0.030653	0.982437
Q6P1K2	Q6P1K2	PMF1	Polyamine-modulated factor 1	23.339	17.0098	17.4871	17.5588	16.1061	17.0368	15.7334	1.05984	0.0668589
Q9BY77	Q9BY77	POLDIP3	Polymerase delta-interacting protein 3	46.089	17.2372	14.4366	15.9507	16.4631	14.6961	16.4087	0.0188367	0.985814
Q6NZI2	Q6NZI2	PTRF	Polymerase I and transcript release factor	43.476	17.5201	16.3402	16.1533	17.328	15.3542	18.4327	-0.367107	0.731351
P26599	P26599	PTBP1	Polypyrimidine tract-binding protein 1	57.221	20.3678	18.4322	18.9114	20.188	17.8608	18.373	0.429884	0.662951
Q92989	Q92989	CLP1	Polyribonucleotide 5-hydroxyl-kinase Clp1	47.645	18.7169	18.7364	18.1825	18.0794	17.8929	14.8624	1.6004	0.205022
P0CG47	P0CG47	UBB	Polyubiquitin-B;Ubiquitin	25.761	28.41	27.9908	28.0516	28.2933	28.2962	28.2369	-0.124685	0.399065
Q9UHV9	Q9UHV9	PFDN2	Prefoldin subunit 2	16.648	16.9097	17.3331	15.6105	14.9755	17.1407	15.9111	0.608647	0.495899
O15212	O15212	PFDN6	Prefoldin subunit 6	14.582	15.7393	16.4591	16.0198	14.4743	16.9816	16.2717	0.163487	0.843233
P02545	P02545	LMNA	Prelamin-A/C;Lamin-A/C	74.139	19.9893	19.6603	20.3887	20.2609	20.051	21.3069	-0.526821	0.299008
Q9UMS4	Q9UMS4	PRPF19	Pre-mRNA-processing factor 19	55.18	20.2195	19.8092	20.6552	20.3966	20.186	20.9235	-0.274082	0.450729
O94906	O94906	PRPF6	Pre-mRNA-processing factor 6	106.92	18.33	18.4122	18.6103	18.2052	18.7321	17.9478	0.155776	0.560014
Q6P2Q9	Q6P2Q9	PRPF8	Pre-mRNA-processing-splicing factor 8	273.6	17.2005	18.7908	19.2229	18.4027	19.1636	18.7885	-0.380225	0.591603
O43143	O43143	DHX15	Pre-mRNA-splicing factor ATP-dependent RNA helicase DHX15	90.932	17.4032	17.2667	16.4392	17.9178	17.4172	17.083	-0.436248	0.322382
Q9NW64	Q9NW64	RBM22	Pre-mRNA-splicing factor RBM22	46.895	15.3109	17.5704	15.7793	14.9973	13.5435	14.6059	1.83803	0.0868854
O75934	O75934	BCAS2	Pre-mRNA-splicing factor SPF27	26.131	17.445	17.7241	17.7181	17.9057	18.0042	17.8383	-0.286989	0.0507303
Q2NL82	Q2NL82	TSR1	Pre-rRNA-processing protein TSR1 homolog	91.809	15.4828	17.5423	17.67	17.8298	18.152	17.8202	-1.03567	0.222151
P46087	P46087	NOP2	Probable 28S rRNA (cytosine(4447)-C(5))-methyltransferase	89.301	15.0563	16.3606	17.4801	15.0201	17.3433	18.3553	-0.607237	0.642266
Q92841	Q92841	DDX17	Probable ATP-dependent RNA helicase DDX17	80.272	17.2139	17.6563	17.2868	17.3481	16.9055	17.325	0.19282	0.386615
Q9UHI6	Q9UHI6	DDX20	Probable ATP-dependent RNA helicase DDX20	92.239	18.0352	18.741	18.1719	16.9258	18.8071	17.1385	0.692199	0.335525
Q9BUQ8	Q9BUQ8	DDX23	Probable ATP-dependent RNA helicase DDX23	95.581	15.4418	16.5611	17.8128	15.1492	16.9257	16.9816	0.253092	0.795052
Q9NUL7	Q9NUL7	DDX28	Probable ATP-dependent RNA helicase DDX28	59.58	16.5528	15.9965	16.0894	15.1675	15.6537	16.8416	0.325284	0.569867
P17844	P17844	DDX5	Probable ATP-dependent RNA helicase DDX5	69.147	19.6115	19.4593	19.4666	19.9905	19.7431	19.9366	-0.377558	0.0137525
Q9H6S0	Q9H6S0	YTHDC2	Probable ATP-dependent RNA helicase YTHDC2	160.25	15.8314	15.405	15.2061	16.4997	14.77	15.52	-0.115789	0.838849
O76071	O76071	CIAO1	Probable cytosolic iron-sulfur protein assembly protein CIAO1	37.84	16.9787	18.3144	17.784	15.8226	18.0208	16.0355	1.06607	0.253734
Q9UNQ2	Q9UNQ2	DIMT1	Probable dimethyladenosine transferase	35.236	17.5504	16.5558	16.9408	17.6897	16.9658	17.5078	-0.372101	0.36218
Q15751	Q15751	HERC1	Probable E3 ubiquitin-protein ligase HERC1	532.22	16.8282	17.2108	17.6337	16.6865	18.035	16.664	0.0957362	0.860099
Q5GLZ8	Q5GLZ8	HERC4	Probable E3 ubiquitin-protein ligase HERC4	118.56	20.0375	20.2097	20.2056	20.1152	20.3071	18.9372	0.364445	0.446342
Q7Z333	Q7Z333	SETX	Probable helicase senataxin	302.88	16.9424	17.1822	17.4669	16.7153	17.2908	16.7829	0.267499	0.321358
Q99848	Q99848	EBNA1BP2	Probable rRNA-processing protein EBP2	34.852	15.9565	15.8917	14.9871	16.2657	14.4595	17.268	-0.385964	0.683371
Q93008;O00507	Q93008;O00507	USP9X;USP9Y	Probable ubiquitin carboxyl-terminal hydrolase FAF-X;Probable ubiquitin carboxyl-terminal hydrolase FAF-Y	290.46	14.3089	17.9596	18.3413	15.1444	18.3978	19.296	-0.742833	0.701094
P07737;CON__P02584	P07737	PFN1	Profilin-1	15.054	19.3833	20.0117	19.7375	19.5582	19.7523	20.5936	-0.257206	0.521086
Q8WUM4	Q8WUM4	PDCD6IP	Programmed cell death 6-interacting protein	96.022	16.0072	18.4093	17.491	14.5926	18.0095	18.4852	0.273378	0.855879
Q9BUL8	Q9BUL8	PDCD10	Programmed cell death protein 10	24.701	19.48	19.3611	18.6181	18.6594	18.7879	15.5351	1.49226	0.245395
Q9BRP1	Q9BRP1	PDCD2L	Programmed cell death protein 2-like	39.416	16.2352	16.0376	15.3798	16.0375	15.5141	17.2344	-0.3778	0.544395
O75340	O75340	PDCD6	Programmed cell death protein 6	21.868	16.9654	17.1645	16.1896	16.7656	16.7563	17.0197	-0.0740223	0.822812
P35232	P35232	PHB	Prohibitin	29.804	17.709	17.5239	17.5195	17.9017	17.4689	18.7791	-0.465802	0.298805
Q99623	Q99623	PHB2	Prohibitin-2	33.296	17.8369	18.4538	16.6068	18.2149	19.0521	19.1987	-1.18942	0.129046
P12004	P12004	PCNA	Proliferating cell nuclear antigen	28.768	17.1469	18.7781	19.1705	17.7313	18.7564	20.6592	-0.683786	0.553349
Q9UQ80	Q9UQ80	PA2G4	Proliferation-associated protein 2G4	43.786	16.1643	18.2409	18.4838	18.4164	18.1751	19.2146	-0.972326	0.291169
Q9H7Z7	Q9H7Z7	PTGES2	Prostaglandin E synthase 2;Prostaglandin E synthase 2 truncated form	41.943	17.3979	16.5412	15.8022	17.5684	16.9753	16.5131	-0.438517	0.472211
Q15185	Q15185	PTGES3	Prostaglandin E synthase 3	18.697	17.707	19.6631	19.1326	17.4543	18.2264	17.5567	1.08841	0.160272
Q9BRP4	Q9BRP4	PAAF1	Proteasomal ATPase-associated factor 1	42.19	17.7561	18.2832	18.5676	17.9468	18.4058	19.4435	-0.396388	0.474325
Q16186	Q16186	ADRM1	Proteasomal ubiquitin receptor ADRM1	42.153	23.4891	22.4501	22.5294	23.9857	22.481	22.7666	-0.254905	0.677639
P61289	P61289	PSME3	Proteasome activator complex subunit 3	29.506	18.9673	18.2007	18.5164	18.7737	18.4219	19.2397	-0.250292	0.484093
P25786	P25786	PSMA1	Proteasome subunit alpha type-1	29.555	23.0462	20.0797	21.081	24.4252	20.7614	21.3474	-0.775746	0.616738
P25787	P25787	PSMA2	Proteasome subunit alpha type-2	25.898	22.6415	17.7437	19.448	23.1936	19.2548	19.7696	-0.794981	0.696294
P25788	P25788	PSMA3	Proteasome subunit alpha type-3	28.433	23.1699	19.457	20.2742	23.938	20.5168	21.2676	-0.940432	0.57247
P25789	P25789	PSMA4	Proteasome subunit alpha type-4	29.483	22.4043	20.088	20.8025	23.1422	20.7471	21.0561	-0.550201	0.617299
P28066	P28066	PSMA5	Proteasome subunit alpha type-5	26.411	23.5865	22.2033	22.2166	24.1366	22.2301	21.9385	-0.0996437	0.91002
P60900	P60900	PSMA6	Proteasome subunit alpha type-6	27.399	23.3896	20.4186	21.494	24.0356	21.326	22.1356	-0.731618	0.569705
O14818;Q8TAA3	O14818	PSMA7	Proteasome subunit alpha type-7	27.887	22.7747	20.303	21.0392	23.8134	20.9786	21.4192	-0.698109	0.575212
P20618	P20618	PSMB1	Proteasome subunit beta type-1	26.489	22.6479	19.8815	20.8028	23.5801	20.5254	21.6279	-0.800407	0.543809
P49721	P49721	PSMB2	Proteasome subunit beta type-2	22.836	22.5583	19.9163	20.5114	22.9558	20.366	20.9654	-0.433709	0.71814
P49720	P49720	PSMB3	Proteasome subunit beta type-3	22.949	21.9638	18.7563	20.2319	22.9546	20.1644	21.1115	-1.09283	0.42691
P28070	P28070	PSMB4	Proteasome subunit beta type-4	29.204	22.7756	19.9799	21.131	23.8318	20.9402	22.0255	-0.970339	0.453589
P28074	P28074	PSMB5	Proteasome subunit beta type-5	28.48	22.5302	19.5783	20.1587	23.9774	20.7484	20.923	-1.12716	0.461008
P28072	P28072	PSMB6	Proteasome subunit beta type-6	25.357	23.0498	20.5973	21.6457	24.471	21.5468	22.3065	-1.01047	0.420948
Q99436	Q99436	PSMB7	Proteasome subunit beta type-7	29.965	23.2439	19.7541	21.007	24.8507	20.6118	21.725	-1.06084	0.550277
P28062	P28062	PSMB8	Proteasome subunit beta type-8	30.354	19.8959	17.1143	17.5719	21.5298	16.8698	18.3026	-0.706656	0.686094
P28065	P28065	PSMB9	Proteasome subunit beta type-9	23.264	18.8932	14.6088	15.6783	19.7572	15.3063	15.5588	-0.480692	0.815963
Q9Y312	Q9Y312	AAR2	Protein AAR2 homolog	43.472	17.4711	17.6628	17.0739	17.818	17.5889	18.028	-0.409042	0.129631
Q8IVF2	Q8IVF2	AHNAK2	Protein AHNAK2	616.62	15.4017	21.3372	16.2431	15.5298	15.866	15.4685	2.03928	0.334107
Q99873;Q9NR22	Q99873	PRMT1	Protein arginine N-methyltransferase 1	42.461	16.5874	14.4583	17.9241	14.4335	17.4087	18.5647	-0.479009	0.778415
O60678	O60678	PRMT3	Protein arginine N-methyltransferase 3	59.902	15.2777	14.9768	17.2609	14.8264	14.4999	18.4759	-0.0955912	0.951006
O14744	O14744	PRMT5	Protein arginine N-methyltransferase 5;Protein arginine N-methyltransferase 5, N-terminally processed	72.683	16.4127	17.3931	15.3442	15.4116	17.1461	15.6812	0.30372	0.723593
Q8NG31	Q8NG31	CASC5	Protein CASC5	265.39	18.0956	16.5445	18.3772	17.887	18.0547	17.0322	0.0144304	0.983398
Q96SW2	Q96SW2	CRBN	Protein cereblon	50.545	18.9422	19.708	20.8377	19.5547	20.602	21.5698	-0.746222	0.404295
Q5TDH0;Q8WTU0	Q5TDH0	DDI2	Protein DDI1 homolog 2	44.522	18.4205	18.6856	18.5431	18.5966	18.5256	18.8813	-0.11808	0.424658
P07237	P07237	P4HB	Protein disulfide-isomerase	57.116	15.8013	18.0565	17.4494	14.972	18.1375	18.4769	-0.0930637	0.946516
P30101	P30101	PDIA3	Protein disulfide-isomerase A3	56.782	18.8811	19.3177	18.6952	19.044	18.9851	19.0807	-0.0719236	0.719521
Q15084	Q15084	PDIA6	Protein disulfide-isomerase A6	48.121	17.1021	17.4799	17.3857	15.7357	17.5084	18.3101	0.137826	0.866476
Q9UK73	Q9UK73	FEM1B	Protein fem-1 homolog B	70.263	17.5522	16.9549	17.7313	16.9146	17.5126	17.9493	-0.046032	0.909618
Q13045	Q13045	FLII	Protein flightless-1 homolog	144.75	18.0904	18.1768	18.5015	17.3346	17.6616	16.8882	0.961454	0.0200255
Q9BTY7	Q9BTY7	HGH1	Protein HGH1 homolog	42.129	15.5491	17.4928	17.601	15.3441	14.8865	15.2335	1.72621	0.0642766
P41743	P41743	PRKCI	Protein kinase C iota type	68.262	15.9642	16.9446	15.1805	16.4904	16.8546	15.5693	-0.275033	0.688501
Q9NUP9;Q9HAP6;O14910	Q9NUP9;Q9HAP6;O14910	LIN7C;LIN7B;LIN7A	Protein lin-7 homolog C;Protein lin-7 homolog B;Protein lin-7 homolog A	21.834	14.9788	16.9021	17.0719	15.2095	14.9502	16.8714	0.640575	0.516594
Q3MHD2	Q3MHD2	LSM12	Protein LSM12 homolog	21.701	17.8989	14.9391	17.3359	16.8418	14.3068	16.2279	0.932438	0.47568
Q8ND56	Q8ND56	LSM14A	Protein LSM14 homolog A	50.529	17.5931	15.3212	17.6278	15.1501	15.0772	17.8269	0.829271	0.522126
Q9H081	Q9H081	MIS12	Protein MIS12 homolog	24.14	16.2664	16.4248	16.083	15.7063	16.9005	15.9684	0.0663373	0.868391
O75323	O75323	GBAS	Protein NipSnap homolog 2	33.742	14.7251	15.6226	16.0511	16.466	14.7435	18.6027	-1.1378	0.390471
O60502	O60502	MGEA5	Protein O-GlcNAcase	102.91	15.3881	18.5456	18.6973	17.0644	17.4605	17.4326	0.22447	0.84637
Q13438	Q13438	OS9	Protein OS-9	75.561	17.0356	19.1359	18.0546	17.0432	18.5534	17.0244	0.535006	0.53547
Q9BRX2	Q9BRX2	PELO	Protein pelota homolog	43.359	14.6776	18.2666	18.2493	17.187	17.4255	16.975	-0.131286	0.918187
Q9Y520	Q9Y520	PRRC2C	Protein PRRC2C	316.91	15.9134	16.0675	17.4221	16.2427	14.9644	18.2244	-0.00951322	0.993286
Q9H871;Q96G75	Q9H871	RMND5A	Protein RMD5 homolog A	43.992	17.6748	18.946	18.5359	17.9263	19.0501	18.7152	-0.178298	0.740037
P31949	P31949	S100A11	Protein S100-A11;Protein S100-A11, N-terminally processed	11.74	19.1259	20.9591	20.0696	18.4654	20.8192	22.3636	-0.497854	0.710947
P26447	P26447	S100A4	Protein S100-A4	11.728	15.4614	15.1376	16.1516	14.5304	15.5536	18.9805	-0.771305	0.605643
P06703	P06703	S100A6	Protein S100-A6	10.18	15.4061	21.823	20.5579	20.7618	21.9546	22.634	-2.52118	0.283568
P05109	P05109	S100A8	Protein S100-A8;Protein S100-A8, N-terminally processed	10.834	15.1766	18.5784	14.5176	15.6891	17.1121	15.8691	-0.13254	0.925714
P06702	P06702	S100A9	Protein S100-A9	13.242	16.1526	18.9263	16.0665	15.0925	16.8562	15.787	1.13655	0.348099
P55735	P55735	SEC13	Protein SEC13 homolog	35.54	18.9986	18.9917	19.0858	19.1493	18.8455	19.666	-0.194879	0.464829
Q9UBV2	Q9UBV2	SEL1L	Protein sel-1 homolog 1	88.754	15.5241	17.7711	17.3035	15.1504	17.0918	16.6792	0.559084	0.569754
Q01105;P0DME0	Q01105;P0DME0	SET;SETSIP	Protein SET;Protein SETSIP	33.488	16.5369	18.8594	17.9647	15.8196	16.7721	19.0008	0.589499	0.638109
Q9H0W8	Q9H0W8	SMG9	Protein SMG9	57.65	18.1712	17.1648	14.9077	15.9096	17.1313	15.1848	0.672669	0.580361
O15027	O15027	SEC16A	Protein transport protein Sec16A	251.89	17.7503	17.1568	18.3857	18.3381	17.5745	18.94	-0.51994	0.382976
P53992	P53992	SEC24C	Protein transport protein Sec24C	118.32	15.0467	17.2192	18.0848	14.9628	17.3652	16.0645	0.652717	0.59746
O94979;Q9NQW1	O94979	SEC31A	Protein transport protein Sec31A	133.01	16.8145	18.5553	15.188	15.413	18.0129	15.449	0.560959	0.687999
P60468	P60468	SEC61B	Protein transport protein Sec61 subunit beta	9.9743	17.9558	15.779	18.5374	18.7284	15.8629	15.244	0.812269	0.583196
Q9H3U1	Q9H3U1	UNC45A	Protein unc-45 homolog A	103.08	14.1564	16.3154	15.7268	16.3243	16.1406	15.542	-0.602776	0.42937
Q9Y4B6	Q9Y4B6	VPRBP	Protein VPRBP	169.01	18.9794	20.7525	19.8569	19.0031	20.1521	17.6923	0.913738	0.355697
P62699	P62699	YPEL5	Protein yippee-like 5	13.841	17.958	18.6853	18.8347	18.0049	18.9185	18.9094	-0.118259	0.785514
Q7Z7L7	Q7Z7L7	ZER1	Protein zer-1 homolog	88.169	17.1624	18.1942	18.6292	17.9557	18.1399	17.7956	0.0315495	0.947022
Q9C0D3	Q9C0D3	ZYG11B	Protein zyg-11 homolog B	83.92	15.9793	18.4766	17.7655	14.9489	17.7425	17.8305	0.566525	0.662219
P22061	P22061	PCMT1	Protein-L-isoaspartate(D-aspartate) O-methyltransferase	24.636	14.7382	17.3761	15.6678	15.7976	18.9425	14.6892	-0.549079	0.731133
Q58EX7	Q58EX7	PLEKHG4	Puratrophin-1	130.8	18.2414	18.1995	18.4572	17.9546	18.229	15.6571	1.0191	0.281485
P00491	P00491	PNP	Purine nucleoside phosphorylase	32.118	14.7995	15.4716	16.715	15.5016	16.0509	16.5238	-0.363386	0.597262
Q7L2E3	Q7L2E3	DHX30	Putative ATP-dependent RNA helicase DHX30	133.94	18.026	17.2142	17.3998	17.9204	17.8187	17.9818	-0.360284	0.223211
Q9HCE1	Q9HCE1	MOV10	Putative helicase MOV-10	113.67	19.4695	18.4107	18.7658	19.5418	18.4431	18.8417	-0.060187	0.899425
Q2TB90;P19367	Q2TB90	HKDC1	Putative hexokinase HKDC1	102.54	21.2897	19.9442	20.3287	21.1632	20.3824	20.3914	-0.124771	0.806376
O60361	O60361	NME2P1	Putative nucleoside diphosphate kinase	15.529	15.7739	17.6535	17.2219	16.4639	17.9938	18.5418	-0.783401	0.405055
Q8N4Z0	Q8N4Z0	RAB42	Putative Ras-related protein Rab-42	24.133	15.6716	15.8184	17.0365	13.6167	14.6137	14.897	1.79971	0.0363544
Q9Y383;Q9NQ29	Q9Y383;Q9NQ29	LUC7L2;LUC7L	Putative RNA-binding protein Luc7-like 2;Putative RNA-binding protein Luc7-like 1	46.513	15.4859	16.9843	15.4945	15.1299	17.1187	14.3155	0.466879	0.655481
Q6P996;Q6P474	Q6P996	PDXDC1	Pyridoxal-dependent decarboxylase domain-containing protein 1	86.706	17.9302	19.2486	18.3199	16.8698	18.3146	16.3701	1.31479	0.134384
P14618;P30613	P14618	PKM	Pyruvate kinase PKM	57.936	19.4029	19.718	19.2435	18.9686	19.5397	19.6981	0.0527013	0.850252
Q15276	Q15276	RABEP1	Rab GTPase-binding effector protein 1	99.289	23.5185	22.7073	23.5796	22.9608	23.1384	22.847	0.286394	0.384605
Q9H5N1	Q9H5N1	RABEP2	Rab GTPase-binding effector protein 2	63.542	19.4659	19.1663	19.5936	19.1104	19.4537	19.0878	0.19129	0.331755
Q9UJ41	Q9UJ41	RABGEF1	Rab5 GDP/GTP exchange factor	56.89	17.075	18.071	17.9185	17.6188	17.8134	17.4876	0.0481987	0.888885
Q9UNT1;Q9UBK7	Q9UNT1;Q9UBK7	RABL2B;RABL2A	Rab-like protein 2B;Rab-like protein 2A	26.101	16.9479	17.571	15.6012	16.8933	17.403	16.0426	-0.0729739	0.922409
P04049	P04049	RAF1	RAF proto-oncogene serine/threonine-protein kinase	73.051	19.2137	18.7804	19.0521	18.5126	18.1483	16.8667	1.17286	0.0849922
Q6IAA8	Q6IAA8	LAMTOR1	Ragulator complex protein LAMTOR1	17.745	17.6542	17.2575	17.5127	16.135	17.28	15.5518	1.1525	0.0912875
P46060	P46060	RANGAP1	Ran GTPase-activating protein 1	63.541	15.6586	17.4747	17.3201	14.8813	17.0521	17.1477	0.457436	0.652326
Q6VN20	Q6VN20	RANBP10	Ran-binding protein 10	67.256	17.8876	19.1598	18.9564	18.1315	19.2475	19.0141	-0.129768	0.815473
Q96S59	Q96S59	RANBP9	Ran-binding protein 9	77.846	18.9548	19.6032	19.5848	19.1532	19.7818	19.7842	-0.192122	0.555702
P43487	P43487	RANBP1	Ran-specific GTPase-activating protein	23.31	18.1951	19.1784	19.2212	18.5875	19.4908	20.6977	-0.727137	0.35579
Q6R327	Q6R327	RICTOR	Rapamycin-insensitive companion of mTOR	192.22	15.579	17.7695	18.4	15.95	17.8239	17.3376	0.212325	0.845674
Q13671	Q13671	RIN1	Ras and Rab interactor 1	84.098	18.8998	18.6181	19.4726	17.0222	18.4228	17.7039	1.28055	0.0546922
Q13283	Q13283	G3BP1	Ras GTPase-activating protein-binding protein 1	52.164	19.2948	17.9796	18.1302	19.0946	18.2683	18.8423	-0.266836	0.609435
Q9UN86	Q9UN86	G3BP2	Ras GTPase-activating protein-binding protein 2	54.12	21.432	19.4066	20.4812	21.625	20.0966	21.7154	-0.705719	0.420119
P46940	P46940	IQGAP1	Ras GTPase-activating-like protein IQGAP1	189.25	16.162	17.9471	17.7106	15.2612	17.8511	18.7605	-0.0176757	0.988845
Q86VI3	Q86VI3	IQGAP3	Ras GTPase-activating-like protein IQGAP3	184.7	15.9579	15.4973	16.3406	15.7275	15.1132	16.2577	0.232463	0.601757
Q15404	Q15404	RSU1	Ras suppressor protein 1	31.54	16.8289	16.9808	16.4845	15.8462	16.6351	15.1472	0.888526	0.122055
P63000;P15153;P60763;P17081;Q9H4E5	P63000;P15153;P60763	RAC1;RAC2;RAC3	Ras-related C3 botulinum toxin substrate 1;Ras-related C3 botulinum toxin substrate 2;Ras-related C3 botulinum toxin substrate 3	21.45	20.4029	19.9214	21.1428	20.7698	20.719	22.1307	-0.71744	0.285903
P61026;P59190	P61026	RAB10	Ras-related protein Rab-10	22.541	20.1327	21.5274	20.275	18.2909	21.0313	17.9202	1.56427	0.219859
P62491;Q15907	P62491;Q15907	RAB11A;RAB11B	Ras-related protein Rab-11A;Ras-related protein Rab-11B	24.393	15.8701	17.6932	17.9146	15.6279	16.8794	18.5305	0.146686	0.89674
Q6IQ22	Q6IQ22	RAB12	Ras-related protein Rab-12	27.248	15.5291	19.7646	16.0624	15.4278	18.3221	14.0526	1.18453	0.553182
P51153	P51153	RAB13	Ras-related protein Rab-13	22.774	20.8677	21.2766	20.947	20.4555	20.8038	19.849	0.660983	0.0967014
P61106	P61106	RAB14	Ras-related protein Rab-14	23.897	16.6695	17.7376	16.268	15.7897	17.2806	16.0027	0.534022	0.450705
Q9NP72	Q9NP72	RAB18	Ras-related protein Rab-18	22.977	18.5029	19.5061	18.1022	17.0299	18.9508	14.3688	1.92056	0.239932
Q9H0U4;Q92928	Q9H0U4;Q92928	RAB1B;RAB1C	Ras-related protein Rab-1B;Putative Ras-related protein Rab-1C	22.171	20.2374	20.9004	19.9162	19.6211	20.0851	17.7246	1.20768	0.195552
Q15771	Q15771	RAB30	Ras-related protein Rab-30	23.058	17.5498	17.84	17.4274	17.1469	17.9697	14.6743	1.00878	0.369193
Q13637;P57729	Q13637	RAB32	Ras-related protein Rab-32	24.997	19.6986	20.0096	19.8724	19.6971	19.2382	17.988	0.885781	0.162784
Q86YS6	Q86YS6	RAB43	Ras-related protein Rab-43	23.339	16.2301	16.5784	15.2671	14.6843	16.0607	15.576	0.584876	0.357052
P20339;P61020	P20339	RAB5A	Ras-related protein Rab-5A	23.658	16.7881	18.0939	17.1645	15.3092	17.5149	17.4661	0.585408	0.516798
P20340;Q9NRW1;Q14964	P20340;Q9NRW1	RAB6A;RAB6B	Ras-related protein Rab-6A;Ras-related protein Rab-6B	23.593	21.4554	21.6383	20.7892	20.7498	21.1652	19.5295	0.812808	0.216594
P51149	P51149	RAB7A	Ras-related protein Rab-7a	23.489	17.5541	18.5479	17.737	17.3609	18.4219	18.7376	-0.227137	0.682731
[truncated: 358 more rows]
