# Supplementary material for: The Shigella kinase effector OspG modulates host ubiquitin signaling to escape septin-cage entrapment
Source: Nat Commun. 2024 May 8;15:3890. doi: 10.1038/s41467-024-48205-4 (PMC11078946; doi:10.1038/s41467-024-48205-4)
Supplement: Supplementary file 8 — Source Data [file 41467_2024_48205_MOESM8_ESM.xlsx]

## Sheet: Fig 3a
	Intensity				Intensity
Distance (um)	GFP	FK2		Distance (um)	GFP-OspG	FK2
0	65.6469	18.8462		0	80.8829	94.6828
0.0430112	57.6038	15.5782		0.114941	60.7253	85.1195
0.0860224	82.4842	15.017		0.229882	63.8007	69.5569
0.129034	87.1988	28.5611		0.344823	84.8087	79.1762
0.172045	85.6397	56.5109		0.459764	69.3373	84.3542
0.215056	72.7784	35.7374		0.574706	50.0907	58.8843
0.258067	107.494	52.9535		0.689647	45.4196	51.9165
0.301078	97.9117	44.6665		0.804588	55.6572	71.6611
0.344089	91.4892	42.7111		0.919529	50.2533	74.5235
0.387101	67.4547	55.1427		1.03447	51.4873	79.5238
0.430112	74.6261	49.61		1.14941	55.8727	71.8819
0.473123	54.3103	75.1565		1.26435	75.8118	89.7639
0.516134	85.165	119.22		1.37929	78.0955	69.6927
0.559145	52.6669	135.736		1.49423	48.8151	61.401
0.602156	56.4437	117.575		1.60918	55.8649	51.4704
0.645168	42.1034	119.394		1.72412	64.0925	56.4081
0.688179	62.7484	117.77		1.83906	71.2312	68.5656
0.73119	72.4942	89.4045		1.954	84.0673	84.0189
0.774201	62.1355	89.7479		2.06894	74.5004	98.0786
0.817212	96.0626	86.5819		2.18388	72.3852	112.785
0.860224	84.0612	68.1196		2.29882	57.8124	123.483
0.903235	58.4744	108.752		2.41376	55.6521	142.817
0.946246	89.3876	124.035		2.5287	64.2866	164.171
0.989257	62.9552	89.7537		2.64365	81.0244	152.175
1.03227	60.7298	90.3836		2.75859	65.4099	157.268
1.07528	70.3636	108.883		2.87353	60.4649	134.945
1.11829	66.117	106.924		2.98847	44.1651	137.845
1.1613	72.6827	52.7968		3.10341	63.7721	140.266
1.20431	89.8932	49.9197		3.21835	45.4973	148.694
1.24732	73.0834	38.8923		3.33329	64.8301	153.746
1.29034	74.1596	46.443		3.44823	53.6004	141.4
1.33335	81.7751	32.752		3.56318	21.8258	129.844
1.37636	82.0034	26.0263		3.67812	40.8955	138.393
1.41937	91.9624	27.805		3.79306	42.0508	182.16
1.46238	77.6191	31.4106		3.908	56.9912	234.19
1.50539	77.6531	42.9593		4.02294	50.4883	140.396
1.5484	52.2846	21.2823		4.13788	39.5412	171.058
1.59141	96.7126	23.475		4.25282	76.0558	193.157
1.63442	96.9799	29.3336		4.36776	70.4803	190.471
1.67744	49.0737	13.1148		4.4827	94.6905	148.821
1.72045	40.0397	11.6582		4.59764	89.4716	127.993
1.76346	59.4832	22.4412		4.71259	84.4329	101.736
1.80647	51.3233	19.6655		4.82753	72.5362	86.0375
1.84948	66.1061	9.86613		4.94247	89.2031	96.0375
1.89249	104.912	9.6539		5.05741	90.2975	108.092
1.9355	66.8232	14.2663		5.17235	71.2462	91.9045
1.97851	63.8839	13.0961		5.28729	62.0755	88.9385
2.02153	88.58	29.5331		5.40223	52.8128	98.6305
2.06454	75.2213	33.6542		5.51717	64.7978	99.2587
2.10755	60.4819	25.3747		5.63211	71.7615	106.746
2.15056	39.0417	34.3749		5.74706	62.6182	94.9559
2.19357	48.0091	21.2282		5.862	85.3574	96.84
2.23658	80.0509	31.6925		5.97694	88.2991	100.444
2.27959	62.2567	29.7944		6.09188	83.753	101.828
2.3226	61.2513	15.7618		6.20682	61.9723	80.9984
2.36561	84.8759	11.9154		6.32176	88.4561	73.31
2.40863	78.8689	28.5938		6.4367	98.7247	72.6557
2.45164	72.7518	25.355		6.55164	114.059	65.2455
2.49465	82.3672	17.8562		6.66659	97.379	113.89
2.53766	93.9802	24.1407		6.78153	88.8072	107.277
2.58067	91.4492	26.4937		6.89647	61.5222	101.097
2.62368	77.3305	37.7464		7.01141	73.0312	134.978
2.66669	69.1794	24.2577		7.12635	60.023	109.162
2.7097	64.6767	24.537		7.24129	79.6828	92.3948
2.75272	80.134	23.9338		7.35623	62.4969	97.6208
2.79573	88.117	20.757		7.47117	61.336	117.054
2.83874	58.0029	23.7544		7.58611	76.4003	104.016
2.88175	54.743	30.5505		7.70106	66.7226	97.4534
2.92476	96.9776	24.9991		7.816	49.8708	110.585
2.96777	87.0759	22.4775		7.93094	71.2262	116.41
3.01078	64.419	36.3773		8.04588	79.3056	117.511
3.05379	101.461	67.4164		8.16082	68.9384	91.7368
3.0968	98.8778	40.5009		8.27576	68.8995	74.2032
3.13982	75.7547	39.04		8.3907	68.871	75.3827
3.18283	59.7537	34.2641		8.50564	72.8556	82.1967
3.22584	59.3173	39.5734		8.62058	92.2966	95.7945
3.26885	84.3688	28.2661		8.73553	100.795	127.269
3.31186	68.457	27.6506		8.85047	88.1583	132.695
3.35487	80.3079	45.955		8.96541	112.559	117.68
3.39788	95.5236	39.58		9.08035	108.701	143.066
3.44089	95.5086	60.097		9.19529	82.4116	127.9
3.48391	86.8676	69.2362		9.31023	56.8533	108.631
3.52692	99.8991	67.8012		9.42517	69.2345	68.6134
3.56993	69.5328	54.9981		9.54011	73.2647	66.5462
3.61294	96.7411	70.6107		9.65505	64.6672	84.9585
3.65595	108.811	90.0319		9.77	67.4765	90.0734
3.69896	88.0073	43.31		9.88494	69.7641	98.2574
3.74197	98.2428	45.1595		9.99988	61.067	134.822
3.78498	100.875	46.2964		10.1148	45.5788	144.485
3.82799	84.8354	45.3771		10.2298	75.2171	112.594
3.87101	121.861	50.414		10.3447	87.1005	146.389
3.91402	135.078	55.9665		10.4596	76.815	144.142
3.95703	120.696	66.544		10.5746	73.0966	186.785
4.00004	92.1914	75.5842		10.6895	69.62	231.542
4.04305	83.7338	65.5769		10.8045	81.8683	222.857
4.08606	87.4567	58.5205		10.9194	83.7009	194.009
4.12907	94.3019	37.0749		11.0343	81.619	164.054
4.17208	126.486	56.7841		11.1493	55.283	158.032
4.2151	114.344	97.6632		11.2642	58.5603	140.521
4.25811	82.8485	114.97		11.3792	68.0517	111.032
4.30112	82.9026	98.5065		11.4941	66.7494	101.32
4.34413	121.245	136.01		11.609	69.3102	104.895
4.38714	83.049	128.69		11.724	59.514	95.8001
4.43015	70.8342	159.405		11.8389	59.7967	58.9302
4.47316	87.5198	202.66		11.9539	64.599	55.6398
4.51617	53.6223	209.169		12.0688	76.1651	69.4267
4.55918	42.476	182.318		12.1838	77.9318	74.545
4.6022	54.581	183.75		12.2987	66.7596	81.854
4.64521	69.5667	171.71		12.4136	82.9746	60.3372
4.68822	56.1208	180.941		12.5286	81.0032	59.8988
4.73123	135.611	228.581		12.6435	61.3257	71.5747
4.77424	93.6117	235.854		12.7585	89.5177	44.3318
4.81725	59.0313	248.965		12.8734	69.9787	81.0692
4.86026	83.3348	226.995		12.9884	73.6627	57.3689
4.90327	68.5064	178.397		13.1033	64.4904	59.4789
4.94629	72.4299	137.391		13.2182	63.6522	67.3974
4.9893	63.1194	45.3635		13.3332	67.2002	86.791
5.03231	80.5177	37.1939		13.4481	71.2265	124.428
5.07532	97.2923	60.9133		13.5631	80.8259	112.995
5.11833	81.5088	60.0524		13.678	74.5802	96.4762
5.16134	75.2671	50.1378		13.7929	115.754	121.388
5.20435	66.3239	62.5329		13.9079	114.626	115.677
5.24736	61.1634	60.8529		14.0228	81.3255	93.7148
5.29037	48.0682	42.4714		14.1378	56.2214	117.256
5.33339	65.8322	32.9586		14.2527	69.696	121.984
5.3764	70.1374	37.958		14.3676	76.8856	124.399
5.41941	61.2121	48.8798		14.4826	52.9597	135.822
5.46242	43.529	22.8256		14.5975	53.5498	144.083
5.50543	42.2541	39.0802		14.7125	69.5815	153.358
5.54844	72.9146	65.6574		14.8274	56.3944	154.049
5.59145	76.1536	48.5861		14.9423	72.5818	139.614
5.63446	53.1439	50.1492		15.0573	89.9615	143.335
5.67748	55.5819	40.1638		15.1722	62.9922	167.96
5.72049	76.0805	19.6266		15.2872	65.5301	158.903
5.7635	71.898	26.9863		15.4021	64.9674	161.748
5.80651	85.2843	73.6074		15.517	88.3767	124.6
5.84952	61.7891	25.1832		15.632	78.7205	142.633
5.89253	76.6433	20.8899		15.7469	86.0956	169.39
5.93554	48.837	38.5945		15.8619	91.1651	119.434
5.97855	58.0123	41.6729		15.9768	109.194	116.591
6.02156	77.1137	68.558		16.0918	108.218	98.8173
6.06458	80.6994	82.0398		16.2067	146.817	88.3815
6.10759	101.712	73.8667		16.3216	145.479	90.1922
6.1506	66.3597	46.6928		16.4366	169.316	87.4286
6.19361	33.1053	19.9996		16.5515	160.993	90.5352
6.23662	60.3999	19.9806		16.6665	177.271	96.4263
6.27963	56.0516	29.4231		16.7814	157.233	101.207
6.32264	57.1917	26.5194		16.8964	82.9637	101.061
6.36565	53.8496	21.8414		17.0113	75.7158	90.5669
6.40867	67.879	30.0051		17.1262	58.0915	107.436
6.45168	31.5368	35.2096		17.2412	60.2709	134.547
6.49469	49.3396	20.1924		17.3561	81.6133	133.073
6.5377	51.5371	15.0936		17.4711	70.0276	133.221
6.58071	30.8179	21.2189		17.586	57.9236	133.16
6.62372	48.3735	31.0859		17.7009	67.1647	126.512
6.66673	49.2813	14.3433		17.8159	69.8736	122.37
6.70974	47.3812	19.0673		17.9308	56.475	133.368
6.75275	45.3893	25.6961		18.0458	47.8244	114.951
6.79577	25.1483	28.8571		18.1607	61.1678	116.472
6.83878	34.8348	28.2117		18.2756	50.6741	120.326
6.88179	26.1232	16.4134		18.3906	62.835	139.618
6.9248	43.6241	11.2151		18.5055	74.2766	140.63
6.96781	37.0171	13.2043		18.6205	67.5646	139.651
7.01082	42.2286	32.271		18.7354	54.2648	126.933
7.05383	51.9919	29.751		18.8503	64.3199	128.112
7.09684	43.1739	8.50511		18.9653	58.596	121.436
7.13986	55.4493	20.5242		19.0802	44.0281	123.863
7.18287	59.5134	9.31676		19.1952	48.0587	142.519
7.22588	33.6754	14.1035		19.3101	46.7041	126.369
7.26889	42.1203	16.7712		19.425	58.3674	115.568
7.3119	42.9132	22.319		19.54	55.1681	126.297
7.35491	45.4685	23.4414		19.6549	64.0133	123.074
7.39792	48.09	31.6219		19.7699	66.8892	133.565
7.44093	55.0467	17.3111		19.8848	52.0376	125.743
7.48394	59.3406	8.06962		19.9998	47.4114	99.5746
7.52696	53.6671	21.9076
7.56997	53.4177	17.7092
7.61298	72.4841	36.0452
7.65599	82.3756	13.0215
7.699	70.2196	27.5941
7.74201	100.528	14.5741
7.78502	92.4277	14.2427
7.82803	108.527	19.262
7.87105	75.06	14.784
7.91406	91.8616	23.077
7.95707	59.0533	21.3561
8.00008	80.3112	34.486
8.04309	93.4183	18.9341
8.0861	68.7405	28.1332
8.12911	53.3191	66.534
8.17212	69.9429	49.0007
8.21513	81.799	23.7332
8.25815	58.2719	54.4168
8.30116	63.3811	32.3625
8.34417	66.2598	52.6503
8.38718	70.9013	59.8546
8.43019	52.2598	51.8989
8.4732	68.7496	40.736
8.51621	73.5217	30.9661
8.55922	64.742	25.5623
8.60224	67.4871	22.4427
8.64525	62.9741	25.0274
8.68826	68.5468	18.3547
8.73127	60.4303	41.8053
8.77428	64.7611	20.5266
8.81729	56.6873	20.1403
8.8603	53.4618	26.8821
8.90331	57.8511	26.5566
8.94632	47.9576	20.0928
8.98934	82.3197	37.6144
9.03235	37.0018	8.51562
9.07536	36.5784	7.49955
9.11837	38.1897	12.8575
9.16138	53.628	17.5413
9.20439	63.5038	32.7209
9.2474	38.4489	29.5871
9.29041	45.1397	6.81628
9.33343	39.1891	9.96701
9.37644	55.0236	21.5723
9.41945	68.6291	14.9417
9.46246	73.3693	4.87844
9.50547	81.8751	10.726
9.54848	86.5887	9.45995
9.59149	80.6618	20.225
9.6345	47.78	29.111
9.67752	39.0457	16.2646
9.72053	80.8206	27.6803
9.76354	65.2438	30.523
9.80655	54.3745	20.1262
9.84956	40.951	23.4461
9.89257	37.4411	19.6569
9.93558	50.901	18.8483
9.97859	37.808	32.9343
10.0216	52.9735	18.3432
10.0646	53.2588	26.1621
10.1076	60.8198	22.5972
10.1506	69.1935	31.7619
10.1936	74.0953	47.6363
10.2367	70.6021	31.2811
10.2797	62.5261	20.178
10.3227	78.3386	18.7536
10.3657	60.1777	24.2121
10.4087	63.0041	34.8315
10.4517	21.803	40.2693
10.4947	36.6812	68.8877
10.5377	67.9568	91.3093
10.5807	61.7748	152.495
10.6238	43.3663	212.616
10.6668	48.4493	197.483
10.7098	53.7102	172.408
10.7528	64.1844	174.93
10.7958	72.4666	195.595
10.8388	57.3765	231.028
10.8818	58.7766	233.936
10.9248	61.1183	248.091
10.9679	46.9596	245.535
11.0109	46.7052	235.627
11.0539	54.0836	245.207
11.0969	64.6631	216.152
11.1399	43.6173	164.543
11.1829	40.8004	180.037
11.2259	60.874	194.495
11.2689	42.2877	138.718
11.3119	33.019	74.786
11.355	45.8584	55.819
11.398	46.1135	47.218
11.441	45.5894	34.593
11.484	32.1387	19.2103
11.527	26.6647	21.1245
11.57	54.6283	38.8983
11.613	34.5306	21.5007
11.656	55.679	21.3025
11.699	45.0823	35.5516
11.7421	21.1388	26.8888
11.7851	8.08301	11.3812
11.8281	35.0557	13.3182
11.8711	39.5963	10.3718
11.9141	37.1932	6.87608
11.9571	43.0275	17.7716
12.0001	58.8627	24.3175
12.0431	51.8017	18.0364
12.0861	39.0511	13.6545
12.1292	18.6649	17.7393
12.1722	19.7895	13.6166
12.2152	19.0218	4.50156
12.2582	32.7335	9.0729
12.3012	30.1562	5.99116
12.3442	30.2396	9.26179
12.3872	21.0022	15.7803
12.4302	39.6908	11.6528
12.4732	30.7859	13.6344
12.5163	49.217	16.9706
12.5593	51.9973	17.2275
12.6023	56.7086	10.429
12.6453	35.1046	8.07067
12.6883	35.4941	14.6296
12.7313	46.1697	11.9097
12.7743	50.5041	12.8075
12.8173	30.7846	13.7311
12.8603	31.7574	11.8509
12.9034	38.9621	7.636
12.9464	42.6798	9.06477
12.9894	28.758	17.8727
13.0324	36.8313	14.1243
13.0754	34.7523	10.8273
13.1184	49.2863	15.5785
13.1614	49.3142	9.25008
13.2044	46.3531	11.5831
13.2474	30.8818	21.0046
13.2905	72.8353	3.71143
13.3335	43.9386	15.0883
13.3765	59.6867	9.47746
13.4195	72.8009	10.6209
13.4625	45.8418	11.8796
13.5055	43.0742	12.4458
13.5485	85.6041	18.6697
13.5915	65.4562	20.0651
13.6345	62.0129	19.2214
13.6776	59.8172	10.757
13.7206	67.8278	24.774
13.7636	63.8504	30.8547
13.8066	58.1764	22.8465
13.8496	47.1846	14.8611
13.8926	60.4377	10.0289
13.9356	92.4141	17.613
13.9786	60.0558	13.5826
14.0216	89.1296	20.7467
14.0647	66.0336	29.8961
14.1077	73.7845	20.1553
14.1507	76.357	32.9289
14.1937	71.9811	40.2615
14.2367	76.2682	31.5355
14.2797	105.157	18.1015
14.3227	87.2035	19.033
14.3657	93.2347	17.2599
14.4087	74.3678	24.89
14.4518	81.7816	22.7068
14.4948	74.614	30.8079
14.5378	59.9168	24.4216
14.5808	66.5331	30.6178
14.6238	85.1546	16.3628
14.6668	74.4807	40.6949
14.7098	60.9981	28.0617
14.7528	71.4377	35.168
14.7958	73.5586	50.1069
14.8389	65.6386	24.6881
14.8819	73.0372	25.1504
14.9249	92.9969	45.1715
14.9679	110.293	24.965
15.0109	86.1941	41.0049
15.0539	62.7438	31.6086
15.0969	72.9298	23.3628
15.1399	84.507	58.5592
15.1829	76.4736	47.8165
15.226	66.1291	27.8515
15.269	85.4212	46.6317
15.312	86.9107	50.8183
15.355	85.6088	45.2613
15.398	88.6112	26.1568
15.441	107.436	20.234
15.484	111.283	53.3867
15.527	106.027	37.9993
15.57	95.3728	35.3391
15.6131	85.7324	28.36
15.6561	75.9216	29.7733
15.6991	99.5985	20.5162
15.7421	96.8893	30.1275
15.7851	92.6197	23.6507
15.8281	124.422	28.5005
15.8711	88.3248	29.6097
15.9141	55.6451	40.741
15.9571	51.2618	43.7138
16.0002	43.1588	20.9724
16.0432	52.088	30.6256
16.0862	50.0149	72.7976
16.1292	43.1727	47.7328
16.1722	52.6936	77.6428
16.2152	71.3407	72.7877
16.2582	66.5434	88.3907
16.3012	70.2166	157.832
16.3442	56.9644	172.874
16.3873	80.172	161.886
16.4303	64.078	209.31
16.4733	88.5425	182.883
16.5163	87.1645	238.164
16.5593	72.8598	197.709
16.6023	95.8009	172.292
16.6453	73.0374	202.895
16.6883	80.6685	151.993
16.7313	96.1051	145.496
16.7744	100.804	146.617
16.8174	105.084	65.7518
16.8604	75.5965	43.4263
16.9034	121.759	46.3081
16.9464	65.3175	53.3219
16.9894	75.0882	62.7106
17.0324	77.9945	56.2388
17.0754	60.25	42.6919
17.1184	79.2226	41.8015
17.1615	56.9517	35.1928
17.2045	87.0326	21.5833
17.2475	117.476	14.6053
17.2905	90.9811	40.7396
17.3335	96.2288	35.7508
17.3765	86.4258	22.7045
17.4195	71.0985	15.0571
17.4625	66.426	26.1386
17.5055	79.215	16.1291
17.5486	54.1588	25.6897
17.5916	55.3978	23.6498
17.6346	100.444	16.3339
17.6776	107.429	18.8125
17.7206	81.7618	34.3927
17.7636	80.0387	23.8598
17.8066	63.44	13.3149
17.8496	43.5681	6.96031
17.8926	75.2156	27.0931
17.9357	52.7171	34.6728
17.9787	54.2225	31.2524
18.0217	78.9457	27.8114
18.0647	78.9203	22.8823
18.1077	94.1971	14.6242
18.1507	97.2438	16.0123
18.1937	96.869	39.8653
18.2367	73.5823	27.8992
18.2798	78.8711	30.5486
18.3228	73.1014	26.0545
18.3658	67.148	25.9123
18.4088	80.4844	11.451
18.4518	101.054	8.02106
18.4948	85.0155	15.1759
18.5378	97.3656	30.0366
18.5808	58.1196	10.3905
18.6238	79.2995	11.916
18.6669	56.2667	13.4952
18.7099	47.023	23.584
18.7529	31.6656	17.0813
18.7959	47.9909	17.3289
18.8389	52.8737	10.5244
18.8819	68.6883	30.5386
18.9249	50.69	48.798
18.9679	77.8513	46.0866
19.0109	78.1114	51.8518
19.054	36.2675	41.9541
19.097	53.8382	41.162
19.14	45.998	67.0572
19.183	46.36	76.0572
19.226	42.1654	97.1458
19.269	52.3651	101.975
19.312	44.997	82.9542
19.355	47.2416	52.2252
19.398	42.8744	16.2908
19.4411	27.8864	6.29138
19.4841	26.9692	12.375
19.5271	44.4743	15.7628
19.5701	55.4302	17.6837
19.6131	23.032	14.686
19.6561	54.7719	4.33631
19.6991	57.3545	2.20199
19.7421	56.5462	6.28371
19.7851	45.8432	14.3864
19.8282	60.0949	22.5688
19.8712	55.6826	7.25991
19.9142	70.6091	8.44002
19.9572	92.4256	15.5544
20.0002	77.3903	33.1975

## Sheet: Fig 6a
Uninfected	Intensity			WT	Intensity			ΔospG	Intensity
Distance (um)	S.flexneri	SEPT9		Distance (um)	S.flexneri	SEPT9		Distance (um)	S.flexneri	SEPT9
0	0	97.9672		0	10.8516	14.2075		0	26.2584	4.1166
0.086207	0	87.4059		0.116272	3.40041	23.4683		0.0862037	34.8436	6.49018
0.172414	0	54.4824		0.232543	5.56133	12.3781		0.172407	33.526	7.7124
0.258621	0	73.4041		0.348815	3.44598	8.22212		0.258611	44.45	4.72439
0.344828	0	104.725		0.465087	5.33388	11.8253		0.344815	50.5176	1.7325
0.431035	0	98.367		0.581358	10.2655	8.84518		0.431019	64.8195	1.52209
0.517242	0	122.597		0.69763	3.90509	7.35337		0.517222	80.4371	2.03708
0.603449	0	114.623		0.813902	3.71897	8.64619		0.603426	49.7182	8.36584
0.689656	0	98.373		0.930173	1.57115	14.9169		0.68963	92.7169	7.77359
0.775863	0	64.5858		1.04644	3.68929	11.6883		0.775834	56.9605	4.53801
0.86207	0	67.5678		1.16272	0.149301	5.24705		0.862037	82.2785	21.25
0.948277	0	77.8705		1.27899	0	7.40441		0.948241	75.2699	18.1122
1.03448	0	77.5859		1.39526	1.06196	6.57836		1.03444	64.9406	10.4673
1.12069	0	66.8661		1.51153	0.417055	16.5018		1.12065	57.2228	7.78857
1.2069	0	50.3587		1.6278	7.85634	5.59615		1.20685	48.5711	9.02657
1.2931	0	42.1453		1.74407	11.8153	10.5018		1.29306	51.0966	9.60477
1.37931	0	69.0853		1.86035	13.348	11.6353		1.37926	37.0812	12.1373
1.46552	0	56.8595		1.97662	18.2059	6.20957		1.46546	6.37203	16.1675
1.55173	0	43.3721		2.09289	26.6199	9.86921		1.55167	9.30639	16.4397
1.63793	0	68.1705		2.20916	41.1115	14.8265		1.63787	5.27275	28.4977
1.72414	0	54.3046		2.32543	51.0729	10.8804		1.72407	14.3219	19.5413
1.81035	0	62.4084		2.4417	38.593	44.8936		1.81028	3.96621	21.5055
1.89655	0	72.0405		2.55798	44.7734	49.0001		1.89648	11.3945	29.304
1.98276	0	86.4137		2.67425	45.4726	50.8735		1.98269	6.98174	32.8681
2.06897	0	88.6912		2.79052	33.9373	86.1648		2.06889	19.3109	56.7442
2.15517	0	97.0338		2.90679	44.1192	142.215		2.15509	11.9921	79.0284
2.24138	0	98.5018		3.02306	80.5367	248.064		2.2413	25.1141	105.04
2.32759	0	117.417		3.13933	118.448	255		2.3275	36.0541	121.908
2.4138	0	136.916		3.25561	162.768	255		2.4137	62.7177	144.311
2.5	0	98.5402		3.37188	213.57	255		2.49991	84.8772	163.661
2.58621	0	46.3469		3.48815	239.664	254.14		2.58611	102.995	179.957
2.67242	0	28.7221		3.60442	255	242.943		2.67232	118.995	152.754
2.75862	0	74.003		3.72069	255	243.178		2.75852	98.4527	129.255
2.84483	0	65.1627		3.83696	255	228.653		2.84472	83.0274	97.7606
2.93104	0	73.7681		3.95324	253.366	227.543		2.93093	110.378	73.1682
3.01724	0	111.922		4.06951	238.228	205.085		3.01713	102.9	80.3669
3.10345	0	170.755		4.18578	209.811	178.709		3.10333	149.115	57.617
3.18966	0	214.631		4.30205	201.925	171.77		3.18954	136.244	62.3253
3.27586	0	250.87		4.41832	122.821	149.314		3.27574	119.789	77.0453
3.36207	0	170.487		4.53459	68.7059	158.6		3.36195	141.774	116.881
3.44828	0	175.911		4.65087	38.6195	181.47		3.44815	127.591	107.872
3.53449	0	159.572		4.76714	31.3192	202.869		3.53435	108.589	75.0047
3.62069	0	155.894		4.88341	36.4311	218.444		3.62056	130.365	75.6482
3.7069	0	101.888		4.99968	78.2004	142.084		3.70676	137.951	81.3374
3.79311	0	109.092		5.11595	90.918	110.363		3.79296	137.216	113.466
3.87931	0	48.3289		5.23222	132.765	142.117		3.87917	161.684	86.7511
3.96552	0	80.0737		5.3485	163.056	195.838		3.96537	105.062	120.173
4.05173	0	51.2916		5.46477	206.904	255		4.05158	91.9771	125.663
4.13793	0	76.7863		5.58104	215.879	255		4.13778	86.3019	99.6196
4.22414	0	107.672		5.69731	224.994	255		4.22398	73.9195	112.761
4.31035	0	133.449		5.81358	245.822	255		4.31019	81.5289	118.63
4.39656	0	165.227		5.92985	255	255		4.39639	48.5111	110.109
4.48276	0	175.962		6.04613	252.335	255		4.48259	8.99936	106.934
4.56897	0	168.844		6.1624	255	255		4.5688	4.81654	115.498
4.65518	0	180.576		6.27867	248.119	255		4.655	16.0147	100.179
4.74138	0	145.011		6.39494	194.733	255		4.74121	17.2185	124.763
4.82759	0	134.539		6.51121	145.848	255		4.82741	8.27771	99.1148
4.9138	0	104.304		6.62748	116.283	255		4.91361	6.3872	127.997
5	0	136.659		6.74376	109.253	255		4.99982	2.21805	126.125
5.08621	0	81.3042		6.86003	78.0575	255		5.08602	6.32766	108.628
5.17242	0	69.9757		6.9763	95.0727	255		5.17222	3.76861	95.123
5.25863	0	74.9418		7.09257	123.631	254.953		5.25843	7.8724	81.5327
5.34483	0	83.869		7.20884	103.89	221.602		5.34463	14.2739	74.321
5.43104	0	83.0428		7.32511	111.104	143.139		5.43084	10.6633	59.715
5.51725	0	68.6783		7.44139	124.626	89.9908		5.51704	6.36457	35.8739
5.60345	0	123.207		7.55766	123.642	60.6355		5.60324	6.12468	25.6978
5.68966	0	116.151		7.67393	139.643	39.2949		5.68945	5.73106	31.5161
5.77587	0	89.0074		7.7902	119.862	41.0783		5.77565	4.46373	26.7694
5.86207	0	57.254		7.90647	81.076	27.4413		5.86185	1.17719	5.88537
5.94828	0	66.0848		8.02274	65.2363	26.2093		5.94806	4.32651	7.69625
6.03449	0	41.3161		8.13902	70.6354	19.5698		6.03426	2.96673	23.1652
6.12069	0	47.5469		8.25529	42.9777	12.4674		6.12047	8.52786	20.4926
6.2069	0	50.2122		8.37156	19.4095	11.9966		6.20667	2.6775	11.8124
6.29311	0	40.0274		8.48783	14.781	17.734		6.29287	0.962598	12.5095
6.37932	0	75.3351		8.6041	18.3885	13.5505		6.37908	3.23182	24.882
6.46552	0	34.2335		8.72037	8.84081	13.8226		6.46528	7.0449	35.4892
6.55173	0	45.5238		8.83665	13.6397	10.6371		6.55148	2.88912	39.9015
6.63794	0	21.4508		8.95292	9.95319	14.2962		6.63769	0.5095	71.6513
6.72414	0	37.235		9.06919	2.58249	0.477494		6.72389	5.66461	152.312
6.81035	0	38.2062		9.18546	2.42851	5.70798		6.81009	7.91903	252.559
6.89656	0	40.532		9.30173	9.27581	3.84801		6.8963	18.3221	234.512
6.98276	0	32.3911		9.418	17.8269	4.97394		6.9825	12.2685	254.627
7.06897	0	17.9989		9.53428	9.86469	7.71927		7.06871	22.0067	255
7.15518	0	27.8458		9.65055	5.2003	6.93916		7.15491	19.2064	227.734
7.24139	0	25.1006		9.76682	9.32943	13.87		7.24111	18.4987	186.255
7.32759	0	25.0883		9.88309	0.957153	26.7099		7.32732	39.025	134.44
7.4138	0	16.0081		9.99936	0.324177	24.6197		7.41352	85.4524	124.891
7.50001	0	21.6876						7.49972	159.614	126.01
7.58621	0	18.1416						7.58593	176.334	101.543
7.67242	0	54.4673						7.67213	173.202	105.626
7.75863	0	80.3545						7.75834	187.447	143.28
7.84483	0	94.7779						7.84454	134.305	126.127
7.93104	0	60.5942						7.93074	122.09	128.17
8.01725	0	62.7544						8.01695	119.876	156.314
8.10346	0	6.66203						8.10315	123.018	213.612
8.18966	0	23.7755						8.18935	110.72	250.502
8.27587	0	28.2492						8.27556	97.6234	255
8.36208	0	40.435						8.36176	104.11	255
8.44828	0	55.0904						8.44797	64.3367	255
8.53449	0	58.0636						8.53417	37.7044	255
8.6207	0	56.3758						8.62037	10.073	251.401
8.7069	0	42.2747						8.70658	1.96036	225.029
8.79311	0	25.4416						8.79278	1.51199	139.247
8.87932	0	36.6442						8.87898	3.84416	60.2691
8.96552	0	37.8501						8.96519	4.95902	35.623
9.05173	0	35.5555						9.05139	1.18482	28.5361
9.13794	0	36.5371						9.1376	0.232517	25.8508
9.22415	0	28.2534						9.2238	0	26.2334
9.31035	0	23.3965						9.31	2.42799	13.0423
9.39656	0	21.1615						9.39621	6.01366	10.2999
9.48277	0	14.724						9.48241	5.16661	12.307
9.56897	0	33.6557						9.56861	6.72286	5.8832
9.65518	0	40.7148						9.65482	0	8.26081
9.74139	0	47.4816						9.74102	1.19021	11.3691
9.82759	0	57.7932						9.82723	4.16802	22.3885
9.9138	0	54.964						9.91343	0.292929	31.2094
10	0	55.7221						9.99963	1.03404	41.7423

## Sheet: Fig 6b
SEPT9 cages (%)				SEPT7 cages (%)
WT	ΔospG	ΔmxiE		WT	ΔospG	ΔmxiE
8.75	27.68	14.59		13.47	28.49	12.71
8.59	22.73	15.11		23.92	24.37	29.8
12.75	21.03	11.97		23.19	31.58	20.95
12.43	25.84	17.49		23.77	34.32	24.1
26.42	21.09	17.82		17.06	29.09	13.43
12.32	17.05	23.68		19.08	23.19	15.7
16.67	17.5	17.22		15.83	35.65	18.42
14.11	28.38	18.43		13.1	26.7	21.95
10.53	20.3	19.35		15.08	29.7	23.08
14.74	30.36	14.4		18.18	20.19	21.99
13.13	28.57	13.16		15.2	35.77	19.05
16.33	22.22	13.04		24.78	29.05	18.6
6.55	29.2	18.52		20.28	29.63	21.51
13.4	20.18	18.75		17.92	39.26	23.18
15.08	24.19	11.11		19.61	23.02	17.53

## Sheet: Fig 6d
SEPT9 cages (%)
WT	ΔospG	ΔospG: ospG	ΔospG: ospG (K53A)
13.73	25.82	8.33	17.24
4.85	22.33	10.39	14.29
18.9	28.57	13.25	11.19
25.69	18.41	16.09	14.12
10.53	30.87	6.15	22.78
9.24	23.03	12.5	14.63
15.3	27.18	11.11	19.29
12.87	23.49	13.21	19.23
16.67	42.15	13.91	28.17
10.19	18.47	16.13	30
17.71	12.95	9.58	14.74
17.24	27.5	5.33	17.24
7.14	15.57	10.24	12.16
10	23.36	16.2	22.73
5.88	17.65	14.29	18.89

## Sheet: Supplementary Fig 5a
WT	Intensity			ΔospG	Intensity
Distance (um)	S. flexneri	SEPT7		Distance (um)	S. flexneri	SEPT7
0	4.74569	19.3068		0	4.17696	18.1386
0.115382	5.86169	16.808		0.115382	2.08886	27.4424
0.230765	2.5027	15.0223		0.230765	3.63543	26.4427
0.346147	5.09145	12.1407		0.346147	7.59732	40.9271
0.461529	4.26434	25.1523		0.461529	1.76862	24.2652
0.576912	1.20475	24.6025		0.576912	0.133319	20.603
0.692294	1.94721	13.7758		0.692294	7.67711	12.5017
0.807676	1.89074	13.0479		0.807676	1.43993	14.991
0.923059	0.508865	12.4083		0.923059	0	10.1564
1.03844	0.743882	10.548		1.03844	2.00987	23.0892
1.15382	5.47833	6.77805		1.15382	3.46508	29.201
1.26921	2.07364	11.1882		1.26921	2.72905	28.1039
1.38459	0.235166	10.6499		1.38459	3.00763	33.0311
1.49997	2.18087	7.76039		1.49997	1.70071	26.8326
1.61535	2.71657	5.28771		1.61535	9.41286	19.1441
1.73073	2.32529	9.03262		1.73073	7.79722	21.8806
1.84612	4.37201	12.2784		1.84612	5.57975	25.6233
1.9615	1.20422	11.8333		1.9615	1.25939	22.5148
2.07688	0	7.55854		2.07688	5.72864	20.4739
2.19226	0.011493	5.25434		2.19226	10.9872	23.2026
2.30765	0.023106	2.59068		2.30765	13.4002	23.126
2.42303	2.21517	4.39101		2.42303	25.1192	34.9461
2.53841	1.63611	9.10852		2.53841	17.0126	44.0184
2.65379	1.2916	5.82393		2.65379	25.692	66.7293
2.76918	8.25945	10.494		2.76918	47.3283	57.0802
2.88456	5.55757	14.1136		2.88456	28.7651	56.2716
2.99994	2.78046	18.1973		2.99994	21.8457	83.1256
3.11532	4.33517	26.5996		3.11532	30.4983	87.0707
3.2307	2.54958	15.3312		3.2307	19.3335	62.2494
3.34609	1.17962	11.674		3.34609	22.0792	57.294
3.46147	0.318961	15.655		3.46147	10.4189	37.6258
3.57685	0.228715	21.0005		3.57685	4.51639	36.2542
3.69223	0.050261	25.878		3.69223	1.48426	39.3835
3.80762	3.80593	25.8833		3.80762	6.33596	27.9867
3.923	4.14372	31.2676		3.923	21.6864	39.9029
4.03838	10.866	31.8913		4.03838	8.28652	33.787
4.15376	2.51889	28.6443		4.15376	0.771305	38.0191
4.26915	9.57624	34.4707		4.26915	5.44263	37.5609
4.38453	25.6767	48.8673		4.38453	8.67902	37.9102
4.49991	18.8606	35.9355		4.49991	14.7848	31.0788
4.61529	48.877	19.0339		4.61529	4.02351	42.4277
4.73067	65.3806	15.8419		4.73067	8.7249	60.315
4.84606	65.3302	7.62423		4.84606	15.8858	70.1032
4.96144	67.9023	7.21268		4.96144	15.8301	68.6402
5.07682	83.5089	8.49813		5.07682	12.5701	162.224
5.19221	99.1645	7.63947		5.19221	23.2609	187.841
5.30759	49.6376	5.39937		5.30759	59.1937	200.227
5.42297	77.04	10.9162		5.42297	46.0867	216.612
5.53835	87.8385	7.69255		5.53835	53.7553	187.339
5.65373	80.1119	20.2883		5.65373	52.9201	195.008
5.76912	60.3414	17.5479		5.76912	45.9765	162.519
5.8845	54.5103	18.1592		5.8845	54.2815	176.381
5.99988	36.0796	30.0973		5.99988	37.6832	111.803
6.11526	31.9891	19.3657		6.11526	43.3372	63.6913
6.23065	21.9567	20.7893		6.23065	45.5344	83.2812
6.34603	44.9198	19.5772		6.34603	33.682	81.5866
6.46141	16.9416	19.8557		6.46141	43.6702	113.849
6.57679	10.3091	23.0461		6.57679	69.5576	98.4854
6.69217	27.0551	40.9755		6.69217	46.3185	74.4307
6.80756	38.2545	43.3364		6.80756	49.2445	64.528
6.92294	32.1019	69.4096		6.92294	34.546	49.489
7.03832	43.2727	74.5867		7.03832	27.0887	58.9566
7.1537	62.5822	90.4924		7.1537	19.9414	31.1755
7.26909	69.7496	103.718		7.26909	6.27365	42.0199
7.38447	79.6346	168.449		7.38447	12.3371	49.494
7.49985	83.9821	195.987		7.49985	13.472	75.8318
7.61523	89.2191	202.022		7.61523	16.0717	94.0391
7.73062	48.6792	138.332		7.73062	15.2591	130.702
7.846	48.1195	87.6332		7.846	22.7294	168.428
7.96138	46.4196	75.3241		7.96138	23.7334	183.849
8.07676	35.175	41.7919		8.07676	50.7947	198.238
8.19215	9.16479	30.9118		8.19215	49.6141	253.007
8.30753	18.648	33.4808		8.30753	28.2644	251.207
8.42291	44.9895	37.5526		8.42291	26.2863	252.359
8.53829	49.2693	64.554		8.53829	41.1029	254.818
8.65367	52.4921	91.7718		8.65367	13.9949	255
8.76906	74.8523	71.4641		8.76906	26.8478	255
8.88444	66.2572	77.3215		8.88444	42.9784	251.933
8.99982	71.2507	97.4797		8.99982	33.937	215.355
9.1152	73.0738	89.9391		9.1152	27.381	159.433
9.23059	74.7099	103.749		9.23059	25.3694	125.851
9.34597	27.0004	73.6803		9.34597	17.9083	103.754
9.46135	47.5998	51.5345		9.46135	32.7869	74.4338
9.57673	30.784	36.97		9.57673	20.7049	57.8676
9.69212	17.7767	33.3513		9.69212	28.2088	55.8951
9.8075	6.00392	21.8508		9.8075	6.97325	77.5735
9.92288	7.14419	24.5298		9.92288	5.96054	52.4823
10.0383	0.081778	19.8548		10.0383	13.9165	57.2498
10.1536	1.13736	18.0109		10.1536	5.79592	33.9106
10.269	0.59375	25.3625		10.269	2.27318	53.4718
10.3844	4.38212	19.8858		10.3844	8.97188	37.9435
10.4998	5.85814	20.6173		10.4998	3.98139	50.1885
10.6152	2.84437	13.5802		10.6152	6.42173	46.2825
10.7306	8.72532	18.319		10.7306	4.87986	31.9115
10.8459	0.123808	19.5764		10.8459	3.40324	32.7465
10.9613	2.31768	26.8218		10.9613	5.74561	43.4696
11.0767	5.85029	26.757		11.0767	0	45.786
11.1921	7.77268	43.0924		11.1921	0.200437	42.3084
11.3075	7.58347	49.4388		11.3075	3.43573	40.968
11.4229	0.204001	35.1115		11.4229	9.99151	59.7532
11.5382	0.026428	20.2889		11.5382	0.485238	72.1488
11.6536	0.221737	22.7691		11.6536	0.648076	73.8428
11.769	0	9.3638		11.769	1.01426	52.565
11.8844	0	9.00945		11.8844	2.69687	55.3654
11.9998	0.093375	8.19071		11.9998	0.275704	41.2052
12.1151	1.02928	3.80891		12.1151	0.942621	44.6297
12.2305	0.854924	9.83163		12.2305	3.11604	45.9276
12.3459	1.25734	8.61039		12.3459	2.3146	42.0781
12.4613	2.13738	4.56037		12.4613	4.88868	45.7525
12.5767	0.044495	3.71179		12.5767	2.60857	33.3812
12.6921	1.19525	9.7047		12.6921	6.26281	33.4106
12.8074	6.89309	9.22618		12.8074	4.49132	33.798
12.9228	0.181668	18.8978		12.9228	5.89462	23.8274
13.0382	0.04552	27.318		13.0382	0.09082	28.3618
13.1536	1.23562	27.8717		13.1536	0.57987	18.348
13.269	4.92289	47.3075		13.269	1.98326	21.1007
13.3843	4.21983	54.6943		13.3843	1.33668	19.1981
13.4997	1.18434	30.162		13.4997	1.82296	29.056
13.6151	0	36.5517		13.6151	5.1068	26.5401
13.7305	0	47.7114		13.7305	4.37338	38.2061
13.8459	0.003207	53.0094		13.8459	8.38532	50.572
13.9613	0.440309	57.3319		13.9613	3.99004	39.2159
14.0766	0.384872	38.6816		14.0766	5.92209	30.2631
14.192	1.85955	32.5001		14.192	0.57645	27.7237
14.3074	2.41843	22.8216		14.3074	0.762468	16.893
14.4228	1.1923	27.4825		14.4228	2.71476	12.8792
14.5382	2.00702	29.9497		14.5382	7.31366	17.9831
14.6536	3.58369	28.1874		14.6536	13.0459	17.2465
14.7689	6.85409	35.4969		14.7689	2.36715	22.2461
14.8843	2.41476	19.3337		14.8843	5.23586	11.1808
14.9997	0.792463	22.7147		14.9997	0.95558	11.1563

## Sheet: Supplementary Fig 5b
Accession	Description	Protein	Mass (Da)	WT rep1	WT rep2	ΔmxiE rep1	ΔmxiE rep2	ΔospG rep1	ΔospG rep2
P0A2S7	Transcriptional regulator MxiE OS=Shigella flexneri OX=623 GN=mxiE PE=4 SV=1	MxiE	24536	27	26			31	32
Q99PZ6	Protein kinase OspG OS=Shigella flexneri OX=623 GN=ospG PE=1 SV=1	OspG	22556	16	10	10	6
P61319	Outer-membrane lipoprotein carrier protein OS=Shigella flexneri OX=623 GN=lolA PE=3 SV=1	LolA	22483	42	43	41	41	36	41

## Sheet: Supplementary Fig 6a
WT	Intensity			ΔospG	Intensity
Distance (um)	SEPT9	FK2		Distance (um)	SEPT9	FK2
0	23.6225	52.9518		0	50.6079	25.5073
0.0862102	21.4078	38.1255		0.0862102	49.912	28.8769
0.17242	21.6352	19.2376		0.17242	44.6581	40.325
0.258631	18.8971	15.1771		0.258631	36.1068	6.59936
0.344841	20.001	30.6768		0.344841	59.3256	15.5338
0.431051	24.4678	26.2338		0.431051	60.7804	27.3303
0.517261	26.022	17.2896		0.517261	75.558	23.9405
0.603472	24.2296	15.4188		0.603472	56.1048	27.87
0.689682	18.1948	23.0235		0.689682	41.2976	22.1112
0.775892	21.9653	32.3234		0.775892	37.4979	27.667
0.862102	21.6089	40.5994		0.862102	33.9365	21.3679
0.948312	20.0328	41.554		0.948312	24.3722	16.3315
1.03452	22.4229	40.3198		1.03452	22.7951	17.0977
1.12073	21.314	46.7317		1.12073	23.8829	17.8177
1.20694	25.2643	43.0104		1.20694	22.3914	25.6118
1.29315	18.6095	51.5397		1.29315	22.8086	33.7808
1.37936	20.6529	47.5232		1.37936	22.6541	40.9918
1.46557	33.0264	51.5224		1.46557	29.6947	41.1089
1.55178	46.8468	51.7569		1.55178	26.433	56.6691
1.63799	39.8586	40.6806		1.63799	26.5612	88.4096
1.7242	50.2406	62.5396		1.7242	32.1399	161.668
1.81041	44.7171	49.6311		1.81041	29.9998	216.801
1.89662	33.9562	33.9285		1.89662	33.8882	229.451
1.98284	28.4341	20.6155		1.98284	53.541	196.917
2.06905	21.6574	41.0257		2.06905	59.5006	199.951
2.15526	23.379	35.3872		2.15526	53.8387	186.833
2.24147	18.1718	34.9409		2.24147	75.7932	173.407
2.32768	24.8013	40.5569		2.32768	116.61	167.986
2.41389	32.6346	41.6866		2.41389	177.961	134.848
2.5001	30.8443	51.0516		2.5001	225.688	90.1024
2.58631	27.3602	45.8405		2.58631	246.095	130.179
2.67252	32.7738	46.401		2.67252	255	144.73
2.75873	34.932	58.5545		2.75873	255	136.961
2.84494	25.6594	56.3081		2.84494	255	115.173
2.93115	21.629	64.779		2.93115	255	99.9831
3.01736	18.991	59.6409		3.01736	255	86.3093
3.10357	20.6337	51.5732		3.10357	255	70.4707
3.18978	17.4719	35.8158		3.18978	255	44.9954
3.27599	16.9248	61.0371		3.27599	255	39.3441
3.3622	21.7317	69.7328		3.3622	254.941	37.4716
3.44841	28.1474	50.0704		3.44841	245.807	27.8429
3.53462	20.1808	36.4066		3.53462	205.028	39.6145
3.62083	18.4622	30.6011		3.62083	159.776	35.6289
3.70704	35.0794	23.4544		3.70704	160.729	33.5111
3.79325	39.8721	21.2834		3.79325	184.86	42.2637
3.87946	48.0137	28.2672		3.87946	244.375	34.7225
3.96567	80.685	38.7468		3.96567	255	25.5287
4.05188	136.863	35.6423		4.05188	255	31.2481
4.13809	233.886	49.3926		4.13809	255	45.8676
4.2243	255	89.1393		4.2243	255	35.7451
4.31051	255	124.707		4.31051	255	25.8518
4.39672	255	162.619		4.39672	255	22.2094
4.48293	255	220.34		4.48293	255	30.0329
4.56914	255	206.096		4.56914	255	28.0631
4.65535	255	186.975		4.65535	255	28.2456
4.74156	255	170.836		4.74156	255	35.8273
4.82777	255	156.975		4.82777	251.532	30.8543
4.91398	255	149.765		4.91398	246.156	18.8242
5.00019	255	146.009		5.00019	242.215	22.0888
5.0864	255	173.908		5.0864	246.569	32.1161
5.17261	255	172.364		5.17261	251.526	34.4497
5.25882	255	200.87		5.25882	252.904	31.9947
5.34503	255	170.726		5.34503	254.349	45.7628
5.43124	255	177.176		5.43124	252.988	62.884
5.51745	255	157.89		5.51745	251.462	59.0328
5.60366	255	206.746		5.60366	255	51.4843
5.68987	255	128.789		5.68987	255	68.5584
5.77608	255	150.939		5.77608	255	48.937
5.8623	255	133.12		5.8623	254.546	23.9226
5.94851	244.677	153.249		5.94851	250.285	43.38
6.03472	205.844	126.684		6.03472	247.358	21.0509
6.12093	138.659	107.482		6.12093	253.639	48.4781
6.20714	125.264	119.423		6.20714	255	27.333
6.29335	111.113	114.448		6.29335	255	36.3908
6.37956	71.9534	90.534		6.37956	255	41.3281
6.46577	45.1799	67.808		6.46577	255	28.8703
6.55198	49.6746	65.6487		6.55198	255	48.538
6.63819	65.8007	81.4659		6.63819	255	65.6512
6.7244	79.155	78.9217		6.7244	254.373	56.3878
6.81061	94.0549	66.0656		6.81061	208.375	49.2784
6.89682	88.2158	56.4721		6.89682	118.837	54.097
6.98303	62.9474	53.9842		6.98303	73.2847	56.9937
7.06924	27.5316	37.1893		7.06924	50.7211	52.3093
7.15545	23.7943	62.3771		7.15545	34.9345	54.6934
7.24166	30.3176	42.0274		7.24166	20.6237	79.293
7.32787	31.1325	59.9108		7.32787	26.859	97.9972
7.41408	36.5369	60.5083		7.41408	29.2995	142.057
7.50029	37.669	42.8577		7.50029	20.0341	192.93
7.5865	36.9289	36.1016		7.5865	20.2187	216.307
7.67271	28.0261	53.0113		7.67271	19.9472	174.453
7.75892	23.9297	59.6644		7.75892	19.4276	113.225
7.84513	27.2877	35.4079		7.84513	31.8475	57.9695
7.93134	21.2955	41.2206		7.93134	21.535	106.149
8.01755	23.1651	60.3348		8.01755	23.667	140.243
8.10376	30.4844	56.2492		8.10376	35.2877	121.939
8.18997	35.1271	38.1541		8.18997	28.2485	106.707
8.27618	43.2125	38.0205		8.27618	31.4372	54.4197
8.36239	36.7623	35.7655		8.36239	34.7347	42.9419
8.4486	29.2591	37.8401		8.4486	31.8502	43.0519
8.53481	29.5463	46.82		8.53481	24.3235	28.7455
8.62102	35.9148	43.7314		8.62102	19.492	34.8836
8.70723	52.8727	38.9221		8.70723	28.4383	27.6377
8.79344	51.0629	40.7255		8.79344	35.4672	31.9806
8.87965	42.3381	37.6266		8.87965	36.6662	40.1871
8.96586	36.0755	31.0669		8.96586	37.2672	38.9625
9.05207	43.8169	27.4868		9.05207	28.1107	41.8346
9.13828	55.2567	52.4605		9.13828	22.7981	41.1063
9.22449	50.6481	48.1577		9.22449	26.376	43.9449
9.3107	49.3849	48.8665		9.3107	31.3148	44.1278
9.39691	75.3614	55.713		9.39691	21.6833	30.9609
9.48312	69.987	45.5913		9.48312	21.5427	39.3017
9.56933	46.7292	42.1044		9.56933	14.0511	51.0751
9.65554	45.2435	38.98		9.65554	18.584	45.4989
9.74176	40.2515	27.0826		9.74175	18.1519	45.9649
9.82797	36.0274	36.3175		9.82797	19.4455	42.0607
9.91418	42.9647	45.0618		9.91418	16.0712	44.592
10.0004	50.2861	55.256		10.0004	22.9897	39.3489
